# Supplementary material for: Temperature Influences the Composition and Cytotoxicity of Extracellular Vesicles in Staphylococcus aureus
Source: mSphere. 2021 Oct 6;6(5):e00676-21. doi: 10.1128/mSphere.00676-21 (PMC8510519; doi:10.1128/mSphere.00676-21)
Supplement: DATA SET S1 [file msphere.00676-21-sd001.xlsx]

## Sheet: Unimputed data
USA300 number	Gene	Protein ID	Description	LFQ intensity 34-1	LFQ intensity 34-2	LFQ intensity 34-3	mean LFQ intensity 34	LFQ intensity 37-1	LFQ intensity 37-2	LFQ intensity 37-3	mean LFQ intensity 37	LFQ intensity 40-1	LFQ intensity 40-2	LFQ intensity 40-3	mean LFQ intensity 40
SAUSA300_2140	SAUSA300_2140	A0A0H2XFX5	Uncharacterized protein	1	1	1	1	1	1	1	1	63914000	86911000	37203000	62676000
SAUSA300_2436	SAUSA300_2436	A0A0H2XJV9	Putative cell wall surface anchor family protein	1	1	1	1	1	1	1	1	166570000	166000000	120370000	150980000
SAUSA300_0030	SAUSA300_0030	A0A0H2XH22	Putative glycerophosphoryl diester phosphodiesterase	12934000	10620000	9841400	11131800	1	1	1	1	1	1	1	1
SAUSA300_0073	SAUSA300_0073	A0A0H2XIR7	oligopeptide ABC transporter, substrate-binding protein	237570000	201340000	240440000	226450000	95103000	77958000	76130000	8.30637e+07	1	1	56838000	1.8946e+07
SAUSA300_0093	SAUSA300_0093	A0A0H2XFD5	Transcriptional regulator, LysR family domain protein	58166000	100370000	103130000	87222000	18787000	14306000	10861000	1.46513e+07	1	1	1	1
SAUSA300_0100	SAUSA300_0100	Q2FKG1	Uncharacterized lipoprotein SAUSA300_0100	39252000	52832000	59834000	5.06393e+07	12816000	1	14045000	8953667	1	1	1	1
SAUSA300_0101	SAUSA300_0101	Q2FKG0	staphylococcal tandem lipoprotein - DUF576	18873000	28304000	19622000	2.22663e+07	10290000	9262400	8595200	9.38253e+06	1	1	1	1
SAUSA300_0102	SAUSA300_0102	Q2FKF9	staphylococcal tandem lipoprotein - DUF576	30616000	27534000	36586000	3.15787e+07	1	1	1	1	1	1	1	1
SAUSA300_0117	sirA	A0A0H2XHK0	Iron compound ABC transporter, iron compound-binding protein SirA	2859700000	2842400000	3399000000	3033700000	812490000	732460000	861100000	8.02017e+08	1024800000	1067900000	752930000	9.48543e+08
SAUSA300_0145	SAUSA300_0145	A0A0H2XKE4	Phosphonate ABC transporter, phosphonate-binding protein	337790000	338960000	395380000	3.57377e+08	162240000	131660000	125750000	1.39883e+08	133550000	144560000	106410000	1.28173e+08
SAUSA300_0177	SAUSA300_0177	A0A0H2XHB0	Uncharacterized protein	175980000	323200000	274770000	2.57983e+08	139410000	129030000	116230000	1.28223e+08	59697000	77741000	58112000	6.51833e+07
SAUSA300_0178	SAUSA300_0178	A0A0H2XFK5	DUF2294 domain-containing protein	9913400	17546000	10962000	1.28071e+07	1	1	1	1	1	1	1	1
SAUSA300_0195	SAUSA300_0195	A0A0H2XFS2	RpiR family transcriptional regulator	42296000	129840000	89142000	8.70927e+07	1	10220000	1	3.40667e+06	1	1	1	1
SAUSA300_0203	SAUSA300_0203	A0A0H2XIF6	ABC transporter substrate-binding protein	308780000	280300000	306650000	2.98577e+08	124550000	92926000	100340000	1.05939e+08	32887000	18408000	14394000	2.18963e+07
SAUSA300_0209	SAUSA300_0209	A0A0H2XEQ7	putative maltose ABC transporter, maltose-binding protein	330240000	277150000	303710000	303700000	82174000	73081000	89209000	81488000	1	1	1	1
SAUSA300_0251	SAUSA300_0251	A0A0H2XIC9	Putative teichoic acid biosynthesis protein	21100000	72711000	57583000	5.04647e+07	1	1	1	1	1	1	1	1
SAUSA300_0274	SAUSA300_0274	A0A0H2XDX3	Uncharacterized protein	4035000000	3364200000	3601300000	3.66683e+09	1224200000	1066400000	979100000	1089900000	635740000	836860000	664510000	712370000
SAUSA300_0303	SAUSA300_0303	A0A0H2XGB8	putative lipoprotein with lipoprotein signal peptide	228510000	403860000	329970000	320780000	92528000	95861000	79708000	8.93657e+07	23204000	35824000	42645000	33891000
SAUSA300_0377	SAUSA300_0377	A0A0H2XHE2	Putative lipoprotein	1972300000	2242400000	2385300000	2200000000	1033300000	854600000	929010000	938970000	622340000	802320000	632920000	685860000
SAUSA300_0388	guaB	Q2FJM6	Inosine-5'-monophosphate dehydrogenase (IMP dehydrogenase) (IMPD) (IMPDH) (EC 1.1.1.205)	25170000000	18425000000	16976000000	2.01903e+10	10337000000	8481510000	8617890000	9.14547e+09	16675000000	11383000000	15491000000	1.45163e+10
SAUSA300_0418	SAUSA300_0418	Q2FJJ7	staphylococcal tandem lipoprotein - DUF576	22136000	23697000	28944000	2.49257e+07	15101000	1	1	5.03367e+06	1	1	1	1
SAUSA300_0419	SAUSA300_0419	Q2FJJ6	Uncharacterized lipoprotein SAUSA300_0419	3058000000	3635900000	4079300000	3.59107e+09	1632400000	1389500000	1389500000	1.47047e+09	422370000	471710000	364850000	4.19643e+08
SAUSA300_0420	SAUSA300_0420	A0A0H2XKB6	Uncharacterized protein	436130000	283930000	317900000	3.45987e+08	162290000	88265000	110530000	1.20362e+08	14842000	20131000	1	11657667
SAUSA300_0427	SAUSA300_0427	A0A0H2XFD8	DUF2294 domain-containing protein	8558900	13099000	19399000	1.36856e+07	1	1	1	1	1	1	1	1
SAUSA300_0467	metS	A0A0H2XID2	Methionine--tRNA ligase (EC 6.1.1.10) (Methionyl-tRNA synthetase) (MetRS)	24030000	30866000	28115000	2.76703e+07	1	1	16163000	5.38767e+06	69405000	53879000	36166000	53150000
SAUSA300_0487	SAUSA300_0487	A0A0H2XJL1	tRNA(Ile)-lysidine synthase - wobble base	10848000	13848000	19077000	14591000	6990200	1	5738200	4.2428e+06	1	1	1	1
SAUSA300_0515	cysS	Q2FJB0	Cysteine--tRNA ligase (EC 6.1.1.16) (Cysteinyl-tRNA synthetase) (CysRS)	191320000	275470000	290480000	2.52423e+08	43693000	41232000	45828000	4.35843e+07	55185000	76888000	18415000	5.01627e+07
SAUSA300_0536	hchA	Q2FJ89	Protein/nucleic acid deglycase HchA (EC 3.1.2.-) (EC 3.5.1.-) (EC 3.5.1.124) (Maillard deglycase)	161490000	188450000	172950000	1.74297e+08	82479000	73162000	61264000	7.23017e+07	191040000	116480000	57714000	1.21745e+08
SAUSA300_0538	SAUSA300_0538	Q2FJ87	Uncharacterized epimerase/dehydratase SAUSA300_0538	78033000	132200000	141920000	1.17384e+08	50074000	34417000	35763000	4.00847e+07	1	1	1	1
SAUSA300_0545	azo1	Q2FJ80	FMN-dependent NADPH-azoreductase (EC 1.7.-.-) (NADPH-dependent flavo-azoreductase) (NADPH-flavin azoreductase)	55197000	49158000	68605000	5.76533e+07	30188000	1	20181000	16789667	31087000	1	1	10362334
SAUSA300_0556	SAUSA300_0556	A0A0H2XGT0	SIS domain protein	9791700	10888000	6690200	9123300	1	1	1	1	1	1	1	1
SAUSA300_0565	SAUSA300_0565	Q2FJ60	small membrane protein - DUF423	74637000	35580000	49975000	5.33973e+07	1	1	1	1	57788000	58863000	75990000	6.42137e+07
SAUSA300_0598	SAUSA300_0598	A0A0H2XHC8	Putative iron compound ABC transporter, iron compound-binding protein	980710000	885410000	1121600000	9.95907e+08	485700000	410220000	379420000	4.25113e+08	337600000	409200000	316010000	354270000
SAUSA300_0605	sarA	Q2FJ20	Transcriptional regulator SarA (Staphylococcal accessory regulator A)	1432600000	2257000000	2642400000	2.11067e+09	630490000	769160000	486960000	628870000	1104500000	724410000	1792700000	1.2072e+09
SAUSA300_0626	tagB	A0A0H2XHY7	Teichoic acid biosynthesis protein B	109530000	226540000	322450000	2.19507e+08	1	1	39369000	1.3123e+07	1	1	1	1
SAUSA300_0630	SAUSA300_0630	A0A0H2XKC5	ABC transporter, ATP-binding protein	758760000	1053000000	887500000	8.99753e+08	138580000	126980000	123330000	129630000	15182000	25645000	1	1.3609e+07
SAUSA300_0645	graR	Q2FIY0	Response regulator protein GraR (Glycopeptide resistance-associated protein R)	17781000	31976000	14906000	2.15543e+07	1	1	1	1	1	1	1	1
SAUSA300_0668	SAUSA300_0668	A0A0H2XG53	Uncharacterized protein	33879000	58641000	42266000	4.49287e+07	1	1	1	1	19240000	1	23459000	1.4233e+07
SAUSA300_0690	saeS	Q2FIT5	Histidine protein kinase SaeS (EC 2.7.13.3) (Sensor protein SaeS) (Staphylococcus exoprotein expression protein S)	82817900	159030000	92317900	111388600	26143000	27719000	15102000	22988000	1	1	1	1
SAUSA300_0712	SAUSA300_0712	A0A0H2XIN4	Amino acid/peptide transporter (Peptide:H+ symporter)	71221000	74066000	61128000	68805000	29903000	24777000	24247000	26309000	33953000	38988000	1	24313667
SAUSA300_0716	SAUSA300_0716	A0A0H2XES4	Ribonucleoside-diphosphate reductase (EC 1.17.4.1)	740270000	1047800000	959770000	9.15947e+08	234900000	186940000	169520000	197120000	1	1	5587100	1.86237e+06
SAUSA300_0721	SAUSA300_0721	A0A0H2XKM7	Transferrin receptor	1993100000	1972400000	2439800000	2135100000	1104700000	865910000	869120000	9.46577e+08	1450900000	1500700000	1076700000	1.34277e+09
SAUSA300_0733	SAUSA300_0733	A0A0H2XED7	DegV family protein	121050000	94793000	147880000	121241000	11008000	11579000	14861000	1.24827e+07	16012000	1	1	5337334
SAUSA300_0746	SAUSA300_0746	A0A0H2XHY9	Weak Tetratricopeptide repeat domain (E-4)	11896000	14882000	21865000	1.62143e+07	1	1	1	1	1	1	1	1
SAUSA300_0828	SAUSA300_0828	A0A0H2XKC2	CDD = N-terminal metallophosphatase; BLAST = 5'-nucleotidase family protein	7877000	13200000	15724000	12267000	1	1	3547400	1.18247e+06	1	1	1	1
SAUSA300_0838	dltD	A0A0H2XH34	Protein DltD	28818000	49833000	37726000	3.87923e+07	1	1	1	1	1	1	1	1
SAUSA300_0852	mnhD	Q2FIC6	monovalent cation/H+ antiporter subunit D	657630000	668360000	619550000	6.48513e+08	1	1	1	1	1	1	1	1
SAUSA300_0891	oppA	A0A0H2XIJ5	Oligopeptide ABC transporter, substrate-binding protein	27116000	47533000	32420000	3.56897e+07	16497000	1	1	5.499e+06	1	1	1	1
SAUSA300_0898	spxA	A0A0H2XFF6	Regulatory protein Spx	12815000	12445000	13021000	1.27603e+07	1	1	1	1	1	1	1	1
SAUSA300_0939	SAUSA300_0939	A0A0H2XFE7	Glycosyl transferase, group 1 family protein (EC 2.4.1.5) (EC 2.4.1.52)	3511600000	3164300000	4225600000	3.63383e+09	1555700000	1413200000	1373700000	1.44753e+09	1	1	1	1
SAUSA300_0945	SAUSA300_0945	A0A0H2XJA7	Isochorismate synthase family protein (EC 5.4.4.2)	6969600	10305000	7692000	8322200	1	1	1	1	1	1	1	1
SAUSA300_0959	fmt	A0A0H2XFP5	Fmt protein (EC 3.5.2.6)	31226000	47536000	59511000	46091000	8175500	14275000	13169000	1.18732e+07	1	1	1	1
SAUSA300_0962	qoxB	Q2FI18	Probable quinol oxidase subunit 1 (EC 1.10.3.-) (Quinol oxidase polypeptide I)	528050000	510370000	465900000	501440000	153590000	125070000	132480000	1.37047e+08	161290000	129130000	110750000	1.33723e+08
SAUSA300_0963	qoxA	Q2FI17	Probable quinol oxidase subunit 2 (EC 1.10.3.-) (Quinol oxidase polypeptide II)	1671200000	1459200000	1324200000	1.48487e+09	515380000	432070000	439590000	4.62347e+08	471660000	506810000	391670000	4.56713e+08
SAUSA300_1006	SAUSA300_1006	Q2FHX4	UPF0637 protein SAUSA300_1006	270440000	490370000	498890000	419900000	206560000	133340000	178410000	172770000	1	1	1	1
SAUSA300_1014	pyc	A0A0H2XGF8	Pyruvate carboxylase (EC 6.4.1.1)	2390000000	5727800000	5160600000	4.42613e+09	723670000	1062100000	1085800000	957190000	157020000	93379000	87173000	112524000
SAUSA300_1018	SAUSA300_1018	A0A0H2XK37	SCP-like extracellular protein domain from eukaryotes. Proposed to function as endopeptidases. Only C-term is conserved - true with this one. Very weak SignalP.	180920000	143610000	155520000	1.60017e+08	8740500	1	22173000	1.03045e+07	1	1	1	1
SAUSA300_1032	SAUSA300_1032	Q2FHU8	Ferrichrome transporter	124980000	89513000	125270000	1.13254e+08	24764000	38462000	27125000	30117000	47267000	44650000	44247000	45388000
SAUSA300_1074	ftsL	A0A0H2XH39	Cell division protein FtsL	28318000	25345000	29605000	27756000	18388000	1	1	6129334	1	1	1	1
SAUSA300_1091	pyrR	Q2FHP0	Bifunctional protein PyrR [Includes: Pyrimidine operon regulatory protein; Uracil phosphoribosyltransferase (UPRTase) (EC 2.4.2.9)]	457020000	468810000	549400000	4.91743e+08	280940000	254100000	197250000	2.44097e+08	117710000	78572000	135040000	1.10441e+08
SAUSA300_1104	coaBC	A0A0H2XFW7	Coenzyme A biosynthesis bifunctional protein CoaBC (EC 4.1.1.36) (EC 6.3.2.5) (DNA/pantothenate metabolism flavoprotein)	42853000	50615000	23282000	3.89167e+07	1	1	1	1	1	1	1	1
SAUSA300_1119	SAUSA300_1119	Q2FHL2	Uncharacterized protein SAUSA300_1119	567170000	350080000	319640000	4.12297e+08	202930000	133490000	151880000	1.62767e+08	39977000	1	1	1.33257e+07
SAUSA300_1176	pgsA	A0A0H2XHR7	CDP-diacylglycerol--glycerol-3-phosphate 3-phosphatidyltransferase (EC 2.7.8.5)	448650000	208860000	324420000	327310000	97164000	107480000	112210000	105618000	16163000	5494500	26829000	1.61622e+07
SAUSA300_1194	SAUSA300_1194	A0A0H2XHD0	Hydrolase, alpha/beta hydrolase fold family	8554900	18492000	19239000	1.54286e+07	1	1	1	1	1	1	1	1
SAUSA300_1240	SAUSA300_1240	A0A0H2XFT2	COG 3763	481170000	376700000	497210000	4.51693e+08	83286000	139000000	106720000	1.09669e+08	110720000	136900000	251680000	1.66433e+08
SAUSA300_1244	mscL	Q2FH87	Large-conductance mechanosensitive channel	243620000	178800000	167470000	196630000	70871000	85458000	65278000	73869000	291900000	121480000	144010000	1.85797e+08
SAUSA300_1251	parC	A0A0H2XDR6	DNA topoisomerase 4 subunit A (EC 5.6.2.2) (Topoisomerase IV subunit A)	3780100000	3708700000	4796610000	4.09514e+09	1731000000	1752800000	1630100000	1.70463e+09	2262500000	2036300000	1656400000	1.98507e+09
SAUSA300_1285	SAUSA300_1285	A0A0H2XGG6	ABC transporter, ATP-binding protein	159370000	272690000	339710000	2.57257e+08	79481000	59656000	58544000	6.58937e+07	1	1	1	1
SAUSA300_1299	SAUSA300_1299	Q2FH32	TelA-like protein SAUSA300_1299	1213400000	1367700000	1530900000	1.37067e+09	592450000	506020000	488300000	5.28923e+08	492140000	357470000	639020000	496210000
SAUSA300_1464	SAUSA300_1464	A0A0H2XG76	Dihydrolipoamide acetyltransferase component of pyruvate dehydrogenase complex (EC 2.3.1.-)	1045700000	902420000	1035300000	9.94473e+08	134000000	134570000	106890000	1.25153e+08	1	1	1	1
SAUSA300_1467	lpdA	A0A0H2XKH9	Dihydrolipoyl dehydrogenase (EC 1.8.1.4)	407900000	507680000	608310000	5.07963e+08	23759000	24576000	14029000	20788000	1	1	1	1
SAUSA300_1468	recN	A0A0H2XGI0	DNA repair protein RecN (Recombination protein N)	459720000	393860000	430660000	428080000	258900000	186220000	165790000	2.03637e+08	100970000	1	1	3.36567e+07
SAUSA300_1478	SAUSA300_1478	A0A0H2XHH5	Putative lipoprotein	2886000000	4524700000	3729800000	3713500000	2072700000	1703300000	1694400000	1.82347e+09	2032500000	2542600000	2050400000	2208500000
SAUSA300_1534	SAUSA300_1534	A0A0H2XE66	NfeD domain-containing protein	169930000	254020000	133690000	185880000	73028000	66431000	82002000	7.38203e+07	1	101830000	1	33943334
SAUSA300_1580	SAUSA300_1580	A0A0H2XF54	Bacterial luciferase family protein	21791000	23357000	32177000	25775000	14415000	1	1	4.805e+06	1	1	1	1
SAUSA300_1592	recJ	A0A0H2XDJ7	Single-stranded-DNA-specific exonuclease RecJ (EC 3.1.-.-)	37545000	61913000	81977000	6.04783e+07	6569400	11256000	2212500	6679300	1	1	1	1
SAUSA300_1634	coaE	Q2FG49	Dephospho-CoA kinase (EC 2.7.1.24) (Dephosphocoenzyme A kinase)	8628700	17752000	14127000	1.35026e+07	1	1	1	1	1	1	1	1
SAUSA300_1636	polA	A0A0H2XGR4	DNA polymerase I (EC 2.7.7.7)	409460000	761970000	861640000	677690000	197000000	160120000	150080000	1.69067e+08	1	1	19698000	6.566e+06
SAUSA300_1683	SAUSA300_1683	A0A0H2XI85	Chorismate mutase/phospho-2-dehydro-3-deoxyheptonate aldolase (EC 5.4.99.5)	13196000	16051000	16093000	1.51133e+07	1	1	1	1	1	51370000	19807000	23725667
SAUSA300_1711	putA	A0A0H2XHP8	Proline dehydrogenase (EC 1.5.5.2)	789870000	1469500000	1546800000	1.26872e+09	299430000	216710000	173760000	2.29967e+08	25862000	9882200	1	1.19147e+07
SAUSA300_1720	SAUSA300_1720	A0A0H2XIC0	LYZ2 domain-containing protein	183200000	158720000	163180000	1.68367e+08	46839000	42965000	36213000	4.20057e+07	1	1	1	1
SAUSA300_1725	SAUSA300_1725	A0A0H2XET4	Transaldolase (EC 2.2.1.2)	323190000	498550000	486290000	436010000	113830000	106980000	97193000	106001000	91512000	76589000	65066000	7.77223e+07
SAUSA300_1729	SAUSA300_1729	A0A0H2XHD3	NERD domain-containing protein	924980000	822681000	851880000	8.66514e+08	403910000	310720000	280090000	3.31573e+08	12521000	1	1	4.17367e+06
SAUSA300_1736	SAUSA300_1736	Q2FFV1	Putative membrane protein insertion efficiency factor	13089000	13435000	16038000	1.41873e+07	1	1	1	1	1	1	1	1
SAUSA300_1790	prsA	Q2FFQ5	Foldase protein PrsA (EC 5.2.1.8)	24699000000	20138000000	20869000000	21902000000	11842000000	9888510000	9390110000	10373540000	10878000000	13260000000	11058000000	11732000000
SAUSA300_1847	SAUSA300_1847	Q2FFM9	ABC Permease. Flippase? Lipid A transporter?	12693000	18143000	28883000	1.99063e+07	1	1	1	1	1	1	1	1
SAUSA300_1855	mgt	Q2FFM1	Monofunctional glycosyltransferase (MGT) (EC 2.4.1.129) (Peptidoglycan TGase)	411060000	234940000	302290000	3.16097e+08	131370000	156040000	107690000	131700000	12631000	29641000	1	14090667
SAUSA300_1894	SAUSA300_1894	A0A0H2XI81	Nicotinate phosphoribosyltransferase (EC 6.3.4.21)	753191000	1085100000	1208100000	1.01546e+09	393370000	420740000	485320000	4.33143e+08	223510000	266640000	260640000	2.50263e+08
SAUSA300_1904	SAUSA300_1904	A0A0H2XG38	Uncharacterized protein	2429300000	1890700000	1749200000	2.02307e+09	571800000	629230000	501830000	567620000	976880000	907940000	1356400000	1.08041e+09
SAUSA300_1970	SAUSA300_1970	A0A0H2XFR8	Putative exonuclease	31196000	61941000	54529000	49222000	1	1	1	1	1	1	1	1
SAUSA300_1971	SAUSA300_1971	A0A0H2XJC8	Phi77 ORF017-like protein	16310000	26371000	30689000	2.44567e+07	12950000	10308000	10822000	11360000	1	1	1	1
SAUSA300_1978	SAUSA300_1978	A0A0H2XGM1	Iron transport protein	14251000	18280000	20853000	1.77947e+07	1	1	1	1	1	1	1	1
SAUSA300_1984	SAUSA300_1984	A0A0H2XEK8	CAA-X Processing Protease	129890000	93373900	115440000	112901300	33732000	28420000	21648000	2.79333e+07	1	1	1	1
SAUSA300_2037	cshA	Q2FF45	DEAD-box ATP-dependent RNA helicase CshA (EC 3.6.4.13)	168890000	278580000	318070000	255180000	40760000	1	13294000	1.8018e+07	1	1	1	1
SAUSA300_2054	fabZ	Q2FF28	3-hydroxyacyl-[acyl-carrier-protein] dehydratase FabZ (EC 4.2.1.59) ((3R)-hydroxymyristoyl-[acyl-carrier-protein] dehydratase) ((3R)-hydroxymyristoyl-ACP dehydrase) (Beta-hydroxyacyl-ACP dehydratase)	842431000	896120000	1609600000	1.11605e+09	283710000	301700000	232700000	2.72703e+08	248870000	527350000	658190000	4.78137e+08
SAUSA300_2066	upp	Q2FF16	Uracil phosphoribosyltransferase (EC 2.4.2.9) (UMP pyrophosphorylase) (UPRTase)	1099200000	1572500000	1716400000	1462700000	747630000	614880000	562050000	641520000	367010000	425200000	366730000	3.86313e+08
SAUSA300_2083	SAUSA300_2083	A0A0H2XDE9	Acetyltransferase, GNAT family	34192000	82174000	56984000	5.77833e+07	1	1	16784000	5.59467e+06	1	1	1	1
SAUSA300_2097	SAUSA300_2097	A0A0H2XJE5	NAD(P)-bd_dom domain-containing protein	20816000	51636000	30049000	34167000	1	1	1	1	1	1	1	1
SAUSA300_2100	SAUSA300_2100	A0A0H2XJU8	Lytic regulatory protein	464830000	542540000	378760000	4.62043e+08	200780000	175990000	138160000	1.71643e+08	255130000	217420000	215810000	2.29453e+08
SAUSA300_2130	SAUSA300_2130	Q2FEW1	Probable uridylyltransferase SAUSA300_2130 (EC 2.7.7.-)	776280000	787830000	988580000	8.50897e+08	432900000	315360000	236730000	328330000	1	1	1	1
SAUSA300_2136	SAUSA300_2136	A0A0H2XEB0	Iron compound ABC transporter, iron compound-binding protein	12976000000	12652000000	13996000000	13208000000	4667010000	4610300000	4773000000	4.68344e+09	8763400000	10113000000	6875790000	8.58406e+09
SAUSA300_2143	SAUSA300_2143	A0A0H2XI20	Uncharacterized protein	4619100000	4706900000	5844200000	5.05673e+09	2496900000	2230300000	2170100000	2299100000	4856390000	4259300000	3681600000	4.26576e+09
SAUSA300_2148	SAUSA300_2148	A0A0H2XJ93	Uncharacterized protein	279360000	225740000	275470000	260190000	128480000	141850000	111540000	127290000	87061000	142880000	124180000	1.1804e+08
SAUSA300_2172	rplM	Q2FES1	50S ribosomal protein L13	255420000	360000000	422010000	345810000	149360000	166430000	163370000	159720000	170330000	200710000	127260000	166100000
SAUSA300_2176	cbiO_2	Q2FER7	Cobalt transport protein	11016000	9066800	10113000	1.00653e+07	1	1	5851900	1950634	1	1	1	1
SAUSA300_2230	modA	A0A0H2XGY9	Molybdenum ABC transporter, molybdenum-binding protein ModA	4602590000	5808510000	6605210000	5.6721e+09	1534700000	1745800000	1511600000	1.59737e+09	2481500000	3043300000	2715300000	2746700000
SAUSA300_2235	SAUSA300_2235	A0A0H2XFG0	Iron compound ABC transporter, iron compound-binding protein	3713500000	4357500000	4598000000	4223000000	1933600000	1688900000	1942700000	1.85507e+09	2084500000	2198800000	1717800000	2.00037e+09
SAUSA300_2245	sarR	Q2FEJ8	HTH-type transcriptional regulator SarR (Staphylococcal accessory regulator R)	884030000	2382700000	1907700000	1724810000	333810000	470260000	116130000	3.06733e+08	250300000	105220000	733390000	362970000
SAUSA300_2257	SAUSA300_2257	A0A0H2XKB1	Uncharacterized protein	204000000	216060000	198770000	2.06277e+08	123760000	90065000	73663000	9.58293e+07	100840000	68919000	122170000	9.73097e+07
SAUSA300_2279	SAUSA300_2279	A0A0H2XER9	LysR family regulatory protein	120980000	111170000	113250000	1.15133e+08	31666000	26698000	52157000	3.68403e+07	15382000	47817000	1	2.10663e+07
SAUSA300_2283	rpiA	A0A0H2XDX1	Ribose-5-phosphate isomerase A (EC 5.3.1.6) (Phosphoriboisomerase A) (PRI)	26411000	49358000	38237000	38002000	1	1	1	1	1	1	1	1
SAUSA300_2289	SAUSA300_2289	A0A0H2XKJ6	Uncharacterized protein	144540000	138710000	122360000	1.35203e+08	33671000	34929000	28638000	3.24127e+07	51518000	56045000	23072000	43545000
SAUSA300_2326	SAUSA300_2326	A0A0H2XGW2	AraC Regulator	24699000	31483000	44257000	3.34797e+07	19221000	1	1	6.407e+06	1	1	1	1
SAUSA300_2328	SAUSA300_2328	A0A0H2XJ64	Uncharacterized protein	3613400000	2746700000	2780300000	3046800000	1533000000	1347600000	1255900000	1.37883e+09	1332500000	2245900000	1749600000	1776000000
SAUSA300_2331	sarZ	Q2FEB2	HTH-type transcriptional regulator SarZ (Staphylococcal accessory regulator Z)	57349000	77415000	78223000	7.09957e+07	28055000	19846000	23770000	2.38903e+07	30009000	22404000	50586000	34333000
SAUSA300_2355	SAUSA300_2355	A0A0H2XH23	putative lipoprotein	30777000	34050000	30841000	3.18893e+07	14221000	1	11313000	8.51133e+06	1	1	1	1
SAUSA300_2359	SAUSA300_2359	A0A0H2XK42	Amino acid ABC transporter, amino acid-binding protein	23921000000	25734000000	30023000000	2.65593e+10	11322000000	10617000000	9345100000	1.0428e+10	3839000000	4119000000	4196100000	4.05137e+09
SAUSA300_2403	SAUSA300_2403	A0A0H2XG58	Putative lipoprotein	4763100000	5437610000	5959810000	5386840000	2293800000	1972800000	1956400000	2.07433e+09	1660400000	2709900000	2023500000	2.13127e+09
SAUSA300_2404	SAUSA300_2404	A0A0H2XHG7	Glu_synthase domain-containing protein	511780000	575650000	586500000	5.57977e+08	156360000	148220000	145480000	150020000	109380000	133750000	40055000	94395000
SAUSA300_2411	opp-1A	A0A0H2XH66	Oligopeptide permease, peptide-binding protein	1337600000	1125700000	1240200000	1234500000	239670000	149770000	158750000	182730000	43105000	20409000	28252000	3.05887e+07
SAUSA300_2412	SAUSA300_2412	A0A0H2XEI2	COG 4408; DUF 2338	5549900	4736400	8488500	6.25827e+06	1	1	1	1	1	1	1	1
SAUSA300_2430	SAUSA300_2430	Q2FE14	staphylococcal tandem lipoprotein - DUF576	23494000	29415000	32187000	2.83653e+07	1	1	1	1	1	1	1	1
SAUSA300_2442	gntP	A0A0H2XES1	gluconate permease	28749000	16395000	15685000	2.02763e+07	1	1	1	1	16655000	22196000	22564000	2.04717e+07
SAUSA300_2490	SAUSA300_2490	A0A0H2XII9	Regulatory protein, TetR family	56836000	47921000	36708000	47155000	27731000	18268000	17585000	2.11947e+07	13742000	1	17128000	1.029e+07
SAUSA300_2500	crtQ	Q2FDU4	4,4'-diaponeurosporenoate glycosyltransferase (EC 2.4.1.-)	21827000	34886000	38109000	3.16073e+07	15178000	11429000	12224000	1.29437e+07	1	1	1	1
SAUSA300_2526	pyrD	A0A0H2XFW6	Dihydroorotate dehydrogenase (quinone) (EC 1.3.5.2)	273440000	254770000	366700000	2.98303e+08	121460000	102540000	100030000	108010000	1	1	1	1
SAUSA300_2576	SAUSA300_2576	A0A0H2XII5	Phosphotransferase system, fructose-specific IIABC component (EC 2.7.1.69)	24579000	68503000	26573000	39885000	1	1	1	1	1	1	1	1
SAUSA300_2592	SAUSA300_2592	A0A0H2XJ20	Uncharacterized protein	130130000	257310000	88754900	1.58732e+08	10821000	16675000	8627200	1.20411e+07	1	1	1	1
SAUSA300_2593	SAUSA300_2593	A0A0H2XEM0	Flavin_Reduct domain-containing protein	22751000	34631000	45288000	3.42233e+07	13612000	12389000	12930000	12977000	1	1	1	1
SAUSA300_0012	SAUSA300_0012	A0A0H2XFU8	Putative homoserine O-acetyltransferase	1	1	4168600	1389534	8468500	7328800	15650000	1.04824e+07	1	1	1	1
SAUSA300_0208	SAUSA300_0208	A0A0H2XK78	putative maltose ABC transporter, ATP-binding protein	1	1	1	1	12554000	18346000	37188000	22696000	1	1	1	1
SAUSA300_0235	ldh1	Q2FK29	L-lactate dehydrogenase 1 (L-LDH 1) (EC 1.1.1.27)	352390000	1371200000	2683400000	1.469e+09	7273090000	5154190000	5973590000	6.13362e+09	956330000	1398600000	1618900000	1324610000
SAUSA300_0289	SAUSA300_0289	A0A0H2XH25	Tandem Hypothetical Protein. DUF600	28573000	15461000	18588000	20874000	54723000	39444000	53901000	49356000	1	1	66077000	2.20257e+07
SAUSA300_0320	SAUSA300_0320	A0A0H2XI72	Triacylglycerol lipase (EC 3.1.1.3)	54095000000	31081000000	40033000000	4.17363e+10	179650000000	179120000000	147780000000	168850000000	442850000000	405230000000	507069000000	4.51716e+11
SAUSA300_0361	SAUSA300_0361	A0A0H2XGE1	possible nucleoid occlusion protein. Has ParB N-terminal domain, and is Spo0J homolog	1	1	1	1	10335000	9457500	10484000	1.00922e+07	1	1	1	1
SAUSA300_0379	ahpF	A0A0H2XHQ4	Alkyl hydroperoxide reductase, subunit F	717820000	483810000	564530000	588720000	2374600000	1664900000	2003200000	2.01423e+09	6149090000	5991600000	4551800000	5.56416e+09
SAUSA300_0424.4	psmA1	P0C7Y0	Phenol-soluble modulin alpha 1 peptide	330760000	32780000	25322000	1.29621e+08	1213400000	977950000	1084800000	1092050000	9293990000	4313010000	4599200000	6.06873e+09
SAUSA300_0426	SAUSA300_0426	Q2FJI9	UPF0753 protein SAUSA300_0426	48751000	54049000	57864000	5.35547e+07	125850000	88754900	110110000	108238300	64158000	75393000	30306000	56619000
SAUSA300_0436	SAUSA300_0436	A0A0H2XHC9	methionine ABC transporter permease	1	1	1	1	6748200	9784800	14354000	1.02957e+07	125390000	32727000	1	52705667
SAUSA300_0438	sle1	Q2FJH7	N-acetylmuramoyl-L-alanine amidase sle1 (EC 3.5.1.28)	64372000	56672000	54813000	58619000	210870000	150650000	143620000	168380000	143960000	128490000	45099000	1.0585e+08
SAUSA300_0504	pdxS	Q2FJC1	Pyridoxal 5'-phosphate synthase subunit PdxS (PLP synthase subunit PdxS) (EC 4.3.3.6) (Pdx1)	772340000	319140000	345570000	4.79017e+08	1540300000	1009300000	1092600000	1.21407e+09	1819900000	1403900000	1385400000	1536400000
SAUSA300_0506	nupC	A0A0H2XKF0	Pyrimidine nucleoside transport protein	102400000	114900000	41926000	8.64087e+07	311650000	171420000	412030000	2.98367e+08	248400000	361680000	169760000	2.59947e+08
SAUSA300_0510	clpC	Q2FJB5	ATP-dependent Clp protease ATP-binding subunit ClpC	3069700000	1609100000	1738500000	2139100000	4992100000	3657200000	4221700000	4.29033e+09	28442000000	25790000000	21902000000	25378000000
SAUSA300_0523	rplA	Q2FJA2	50S ribosomal protein L1	2055700000	1934100000	2689100000	2226300000	5243600000	4553800000	4326600000	4708000000	2367800000	2660100000	1898700000	2.30887e+09
SAUSA300_0524	rplJ	Q2FJA1	50S ribosomal protein L10	538070000	364910000	261300000	3.88093e+08	1275900000	947340000	1070800000	1.09801e+09	693070000	600720000	881020000	7.24937e+08
SAUSA300_0550	SAUSA300_0550	A0A0H2XGN0	Glycosyl transferase, group 1 family protein	1	1	1	1	14290000	15592000	12252000	1.40447e+07	18207000	13375000	9763990	1.3782e+07
SAUSA300_0555	SAUSA300_0555	Q2FJ70	3-hexulose-6-phosphate synthase (HPS) (EC 4.1.2.43) (D-arabino-3-hexulose-6-phosphate formaldehyde lyase)	1	1	1	1	15696000	16035000	20094000	17275000	78248000	54412000	17437000	5.00323e+07
SAUSA300_0573	mvaD	A0A0H2XIV6	Diphosphomevalonate decarboxylase (EC 4.1.1.33)	1	1	1	1	15246000	17209000	14296000	1.55837e+07	28567000	37316000	28413000	31432000
SAUSA300_0579	SAUSA300_0579	A0A0H2XH53	LXG domain-containing protein	9595100	8327700	1	5974267	13073000	22445000	18989000	18169000	1	1	1	1
SAUSA300_0589	SAUSA300_0589	A0A0H2XGD8	Aldo/keto reductase family protein	95205000	82018000	114590000	97271000	240160000	208710000	186660000	2.11843e+08	213780000	244650000	210630000	223020000
SAUSA300_0594	adh	Q2FJ31	Alcohol dehydrogenase (ADH) (EC 1.1.1.1)	130030000	206130000	406110000	2.47423e+08	1232200000	790850000	1172600000	1.06522e+09	334570000	430340000	422910000	395940000
SAUSA300_0596	argS	Q2FJ29	Arginine--tRNA ligase (EC 6.1.1.19) (Arginyl-tRNA synthetase) (ArgRS)	609830000	441250000	604110000	551730000	2253300000	1923100000	1724500000	1.96697e+09	297010000	361860000	136330000	2.65067e+08
SAUSA300_0638	SAUSA300_0638	A0A0H2XIP0	Dihydroxyacetone kinase, phosphotransfer subunit	9706300	7444400	1	5.7169e+06	51186000	47069000	34633000	44296000	50644000	32483000	25766000	3.62977e+07
SAUSA300_0651	SAUSA300_0651	A0A0H2XHA3	CHAP domain family	1	1	1	1	49165000	39931000	48628000	45908000	186560000	214230000	117400000	172730000
SAUSA300_0685	fruA	A0A0H2XDY2	Fructose specific permease	251990000	115430000	117810000	1.61743e+08	358450000	321870000	332400000	3.37573e+08	363970000	398280000	340610000	367620000
SAUSA300_0703	ltaS	Q2FIS2	Lipoteichoic acid synthase [Cleaved into: Glycerol phosphate lipoteichoic acid synthase (LTA synthase) (EC 2.7.8.-) (Polyglycerol phosphate synthase); Processed glycerol phosphate lipoteichoic acid synthase]	1573300000	1912400000	2500900000	1.99553e+09	4945500000	3560300000	3601800000	4.03587e+09	2166400000	1820700000	1518400000	1.83517e+09
SAUSA300_0706	SAUSA300_0706	A0A0H2XET0	Putative osmoprotectant ABC transporter, ATP-binding protein	57028000	50041000	48110000	5.17263e+07	112610000	98549000	120880000	1.1068e+08	91172000	99414000	57211000	82599000
SAUSA300_0724	SAUSA300_0724	A0A0H2XIF2	putative lipoprotein	10025000	8266500	1	6097167	16431000	15180000	16087000	1.58993e+07	26680000	33740000	24607000	2.83423e+07
SAUSA300_0740	SAUSA300_0740	A0A0H2XJ54	Uncharacterized protein	13281000	19164000	1	1.0815e+07	36198000	28950000	25814000	3.03207e+07	63769000	74425000	42167000	6.01203e+07
SAUSA300_0756	gap	A0A0H2XHX6	Glyceraldehyde-3-phosphate dehydrogenase (EC 1.2.1.-)	7495610000	7585810000	6536910000	7206110000	30446000000	23783000000	24072000000	2.61003e+10	36380000000	32373000000	32467000000	33740000000
SAUSA300_0800	sek	A0A0H2XJE8	Staphylococcal enterotoxin K	1	1	1	1	7215200	8454100	10096000	8.58843e+06	31611000	19677000	13868000	2.17187e+07
SAUSA300_0833	nagD	Q2FIE5	Acid sugar phosphatase (EC 3.1.3.-)	58956000	43061000	51587000	5.12013e+07	127170000	118150000	144040000	1.29787e+08	316740000	404610000	263460000	328270000
SAUSA300_0857	SAUSA300_0857	Q2FIC1	Putative peptidyl-prolyl cis-trans isomerase (PPIase) (EC 5.2.1.8) (Rotamase)	22333000	30103000	53464000	35300000	327540000	231150000	242370000	267020000	318660000	239270000	294700000	284210000
SAUSA300_0886	fabF	A0A0H2XJF4	3-oxoacyl-[acyl-carrier-protein] synthase 2 (EC 2.3.1.179)	911570000	371960000	436690000	5.73407e+08	2447800000	2091500000	2139500000	2.22627e+09	2646700000	2844600000	2189200000	2.56017e+09
SAUSA300_0889	oppD	A0A0H2XJ10	Oligopeptide ABC transporter, ATP-binding protein	55191000	91238100	62968000	6.9799e+07	267120000	252310000	208990000	2.42807e+08	90609000	82884000	13751000	6.24147e+07
SAUSA300_0890	oppF	A0A0H2XJ57	Oligopeptide ABC transporter, ATP-binding protein	144370000	118400000	99162000	120644000	247120000	284790000	329330000	287080000	129160000	121270000	37738000	96056000
SAUSA300_0902	pepF	A0A0H2XIW1	Oligoendopeptidase F (EC 3.4.24.-)	1565300000	1331900000	1763300000	1553500000	4356590000	3709500000	3817400000	3.96116e+09	1975100000	2173700000	1204200000	1.78433e+09
SAUSA300_0982	SAUSA300_0982	A0A0H2XEX3	Uncharacterized protein	135750000	183260000	289810000	202940000	635310000	493590000	358000000	4.95633e+08	99093100	46997000	85152000	77080700
SAUSA300_1036	SAUSA300_1036	A0A0H2XGX1	RNA methyltransferase, TrmH family	42504000	35281000	38753000	38846000	96925000	81483000	96143000	91517000	77182000	115150000	77434000	89922000
SAUSA300_1057	SAUSA300_1057	A0A0H2XJ11	Uncharacterized protein	1	20062000	1	6687334	52122000	63444000	44643000	53403000	34178000	1	60993000	31723667
SAUSA300_1067	SAUSA300_1067	A0A0H2XHZ7	Antibacterial protein	51150000	1	140530000	6.38933e+07	446870000	327970000	372500000	3.82447e+08	4326900000	3513800000	127990000	2656230000
SAUSA300_1077	murD	Q2FHQ4	UDP-N-acetylmuramoylalanine--D-glutamate ligase (EC 6.3.2.9) (D-glutamic acid-adding enzyme) (UDP-N-acetylmuramoyl-L-alanyl-D-glutamate synthetase)	250320000	491920000	302510000	348250000	675690000	764810000	865800000	7.68767e+08	24973000	11170000	1	12047667
SAUSA300_1082	SAUSA300_1082	A0A0H2XHH8	Pyridoxal phosphate homeostasis protein (PLP homeostasis protein)	1	20969000	24272000	1.50803e+07	62618000	64230000	90851000	7.25663e+07	157870000	150310000	87469000	131883000
SAUSA300_1086	SAUSA300_1086	A0A0H2XER6	Putative cell-division initiation protein	81038000	52722000	48991000	60917000	141940000	123950000	103700000	1.23197e+08	122010000	117410000	172070000	1.37163e+08
SAUSA300_1092	pyrP	A0A0H2XFJ8	Uracil permease	1	1	1	1	14224000	17531000	11996000	1.45837e+07	1	1	1	1
SAUSA300_1094	pyrC	A0A0H2XIA8	Dihydroorotase (DHOase) (EC 3.5.2.3)	69597000	59254000	66377000	65076000	162690000	129510000	152780000	1.48327e+08	183410000	199470000	151790000	1.78223e+08
SAUSA300_1122	plsX	Q2FHK9	Phosphate acyltransferase (EC 2.3.1.274) (Acyl-ACP phosphotransacylase) (Acyl-[acyl-carrier-protein]--phosphate acyltransferase) (Phosphate-acyl-ACP acyltransferase)	240350000	244530000	321890000	2.68923e+08	794650000	593090000	532510000	6.40083e+08	601420000	633580000	464370000	5.66457e+08
SAUSA300_1167	pnp	Q2FHG4	Polyribonucleotide nucleotidyltransferase (EC 2.7.7.8) (Polynucleotide phosphorylase) (PNPase)	269680000	347280000	231940000	2.82967e+08	1435200000	1067000000	1433500000	1311900000	1411500000	1512500000	1088100000	1.33737e+09
SAUSA300_1239	tkt	A0A0H2XIH6	Transketolase (EC 2.2.1.1)	3282700000	2144800000	2860400000	2.76263e+09	8868500000	6060200000	6737200000	7.22197e+09	7484100000	6689200000	5794100000	6655800000
SAUSA300_1248	SAUSA300_1248	Q2FH83	Uncharacterized protein SAUSA300_1248	49236000	18789000	31593000	33206000	136710000	103570000	61776000	1.00685e+08	179980000	204450000	139630000	1.74687e+08
SAUSA300_1254	SAUSA300_1254	A0A0H2XFZ5	Putative membrane protein	100890000	52513000	36570000	6.33243e+07	262500000	241890000	268250000	2.57547e+08	17870000	89563000	1	3.5811e+07
SAUSA300_1278	pepF	A0A0H2XIY5	Oligoendopeptidase F (EC 3.4.24.-)	319790000	216160000	241780000	2.59243e+08	587720000	589590000	732770000	6.36693e+08	2300800000	2063800000	1451100000	1.93857e+09
SAUSA300_1290	dapH	Q2FH41	2,3,4,5-tetrahydropyridine-2,6-dicarboxylate N-acetyltransferase (EC 2.3.1.89) (Tetrahydrodipicolinate N-acetyltransferase) (THP acetyltransferase) (Tetrahydropicolinate acetylase)	30724000	15961000	20787000	2.24907e+07	190300000	196270000	148100000	1.78223e+08	623280000	421570000	345290000	463380000
SAUSA300_1292	alr2	A0A0H2XI95	alanine racemase	1	1	1	1	8670400	8604100	9042500	8.77233e+06	1	1	1	1
SAUSA300_1330	tdcB	Q2FH01	L-threonine dehydratase catabolic TdcB (EC 4.3.1.19) (Threonine deaminase)	1	1	12904000	4301334	54507000	18365000	55552000	42808000	1	1	1	1
SAUSA300_1336	SAUSA300_1336	A0A0H2XGS0	THUMP domain-containing protein	111280000	128890000	154610000	1.31593e+08	334180000	287630000	297210000	306340000	289430000	253630000	218770000	2.53943e+08
SAUSA300_1357	aroC	Q2FGX4	Chorismate synthase (CS) (EC 4.2.3.5) (5-enolpyruvylshikimate-3-phosphate phospholyase)	115350000	98158900	126770000	113426300	267430000	227760000	200760000	2.31983e+08	177590000	138920000	123970000	1.46827e+08
SAUSA300_1452	proC	A0A0H2XGB3	Pyrroline-5-carboxylate reductase (P5C reductase) (P5CR) (EC 1.5.1.2) (PCA reductase)	88446100	73299000	95230000	8.56584e+07	225710000	204530000	233170000	2.21137e+08	736550000	741590000	607960000	6.95367e+08
SAUSA300_1456	SAUSA300_1456	A0A0H2XEF0	Alpha-amylase (EC 3.2.1.1)	22979000	20131000	30066000	24392000	209580000	140000000	130070000	1.59883e+08	1	1	26246000	8.74867e+06
SAUSA300_1517	nfo	Q2FGG6	Probable endonuclease 4 (EC 3.1.21.2) (Endodeoxyribonuclease IV) (Endonuclease IV)	34875000	28379000	24171000	2.91417e+07	92709000	64036000	68750000	75165000	100900000	116480000	75021000	97467000
SAUSA300_1533	SAUSA300_1533	Q2FGF0	UPF0365 protein SAUSA300_1533	3526800000	2440500000	1348400000	2.43857e+09	5308690000	5376600000	6622500000	5.76926e+09	3601300000	4269000000	1996200000	3.28883e+09
SAUSA300_1568	udk	Q2FGB5	Uridine kinase (EC 2.7.1.48) (Cytidine monophosphokinase) (Uridine monophosphokinase)	21605000	22676000	23759000	22680000	53863000	50589000	37344000	4.72653e+07	1	1	1	1
SAUSA300_1605	mreC	A0A0H2XG99	Cell shape-determining protein MreC (Cell shape protein MreC)	65295000	40563000	41791000	4.92163e+07	177720000	137390000	162000000	1.59037e+08	291490000	302280000	215220000	2.69663e+08
SAUSA300_1624	SAUSA300_1624	A0A0H2XGI9	MutT/nudix family protein	1	1	1	1	31720000	21670000	44557000	32649000	237760000	260250000	69390000	1.89133e+08
SAUSA300_1644	pyk	Q2FG40	Pyruvate kinase (PK) (EC 2.7.1.40)	6512990000	5049800000	6373000000	5.9786e+09	16102000000	13506000000	12980000000	14196000000	16681000000	17562000000	14524000000	1.62557e+10
SAUSA300_1656	SAUSA300_1656	Q2FG28	Putative universal stress protein SAUSA300_1656	5826000000	4775400000	4616000000	5.07247e+09	15830000000	13049000000	11554000000	1.34777e+10	21262000000	13821000000	16353000000	1.71453e+10
SAUSA300_1682	ccpA	A0A0H2XH43	Catabolite control protein A	1027100000	857050000	1002000000	962050000	2884300000	1944800000	2133200000	2.32077e+09	607610000	652080000	501270000	5.86987e+08
SAUSA300_1697	SAUSA300_1697	Q2FFY7	Putative dipeptidase SAUSA300_1697 (EC 3.4.13.-)	1264600000	766930000	679690000	903740000	2056100000	1734500000	1943100000	1.91123e+09	2608800000	2765000000	2219800000	2531200000
SAUSA300_1698	SAUSA300_1698	A0A0H2XFG6	Uncharacterized protein	630430000	230900000	123980000	3.28437e+08	2798400000	2085600000	2137400000	2.34047e+09	5130100000	4754310000	5323000000	5.06914e+09
SAUSA300_1856	SAUSA300_1856	A0A0H2XHR8	DJ-1_PfpI domain-containing protein	1	12568000	1	4189334	30583000	34532000	25615000	3.02433e+07	64553000	65038000	52359000	60650000
SAUSA300_1880	gatB	Q2FFJ6	Aspartyl/glutamyl-tRNA(Asn/Gln) amidotransferase subunit B (Asp/Glu-ADT subunit B) (EC 6.3.5.-)	1931600000	886730000	836320000	1.21822e+09	4050000000	2888600000	3265000000	3401200000	2626700000	2405700000	1671300000	2.23457e+09
SAUSA300_1885	ligA	Q2FFJ1	DNA ligase (EC 6.5.1.2) (Polydeoxyribonucleotide synthase [NAD(+)])	46197000	36844000	40688000	41243000	117510000	90097000	96315000	1.01307e+08	1	1	1	1
SAUSA300_1896	pheA	A0A0H2XDY8	bifunctional chorismate mutase-prephenate dehydratase (CM-PDT)	1	5141900	5411300	3.51773e+06	9018400	8502900	12206000	9909100	1	1	1	1
SAUSA300_1902	SAUSA300_1902	Q2FFH4	Uncharacterized protein SAUSA300_1902	235720000	198200000	264150000	232690000	515830000	453570000	472760000	480720000	586480000	690880000	441430000	572930000
SAUSA300_1982	groL	Q2FF95	60 kDa chaperonin (GroEL protein) (Protein Cpn60)	294400000	111280000	92307900	1.65996e+08	1412600000	836010000	1069000000	1105870000	6577090000	6544100000	6178200000	6433130000
SAUSA300_1985	sdrH	A0A0H2XFX3	Serine-aspartate repeat family protein, SdrH	32052000	1	1	1.0684e+07	62163000	51648000	43772000	5.25277e+07	145810000	79671000	70224000	9.85683e+07
SAUSA300_1994	scrB	A0A0H2XJW3	Sucrose-6-phosphate hydrolase (EC 3.2.1.26) (Invertase)	69649000	66919000	87024000	7.45307e+07	351790000	299930000	347630000	3.33117e+08	89373000	105130000	69674000	88059000
SAUSA300_2045	SAUSA300_2045	A0A0H2XH61	HD domain protein	8368500	7250300	1	5206267	23935000	20126000	21572000	2.18777e+07	1	1	1	1
SAUSA300_2079	fba	A0A0H2XHZ5	Fructose bisphosphate aldolase (EC 4.1.2.13)	851560000	470490000	466640000	596230000	1949300000	1308200000	1505600000	1587700000	3011200000	1767400000	2116500000	2.29837e+09
SAUSA300_2105	mtlF	A0A0H2XK28	PTS system, mannitol specific IIBC component	11375000	1	1	3.79167e+06	44136000	18990000	38788000	3.39713e+07	1	42826000	1	14275334
SAUSA300_2108	mtlD	Q2FEX4	Mannitol-1-phosphate 5-dehydrogenase (EC 1.1.1.17)	8945400	63273000	52299000	41505800	164660000	160790000	151640000	159030000	1	1	1	1
SAUSA300_2142	asp23	Q2FEV0	Alkaline shock protein 23	355720000	226080000	160890000	2.47563e+08	1611600000	1143000000	975160000	1.24325e+09	3597800000	3007600000	3013900000	3.20643e+09
SAUSA300_2207	SAUSA300_2207	A0A0H2XHC0	Xanthine/uracil/vitamin C permease family protein. Perhaps also hypoxanthine/guanine?	1	1	1	1	11427000	7532600	15407000	1.14555e+07	33858000	1	1	1.1286e+07
SAUSA300_2213	SAUSA300_2213	A0A0H2XER4	AcrB/AcrD/AcrF family protein	57025000	52802000	48753000	52860000	117670000	100090000	130060000	115940000	146310000	155140000	120160000	1.40537e+08
SAUSA300_2236	SAUSA300_2236	A0A0H2XI18	Uncharacterized protein	57527000	30088000	45105000	44240000	94173000	98137000	106180000	9.94967e+07	126660000	162190000	131010000	1.39953e+08
SAUSA300_2256	SAUSA300_2256	A0A0H2XGC1	Putative N-acetylmuramoyl-L-alanine amidase	1	16825000	1	5608334	34877000	30957000	29863000	31899000	20231000	1	1	6.74367e+06
SAUSA300_2277	hutI	Q2FEG6	Imidazolonepropionase (EC 3.5.2.7) (Imidazolone-5-propionate hydrolase)	423960000	376780000	357760000	3.86167e+08	1069900000	808290000	838800000	9.05663e+08	257740000	224820000	121230000	2.01263e+08
SAUSA300_2313	SAUSA300_2313	A0A0H2XGA6	L-lactate permease	69435000	96315000	95403100	8.7051e+07	274180000	227610000	256410000	2.52733e+08	53616000	65588000	54218000	5.78073e+07
SAUSA300_2324	SAUSA300_2324	A0A0H2XE83	PTS system, sucrose-specific IIBC component	48805000	33581000	27488000	3.66247e+07	189410000	111690000	118440000	1.39847e+08	166810000	85607000	77116000	1.09844e+08
SAUSA300_2394	SAUSA300_2394	A0A0H2XKF5	DUF1801 domain-containing protein	15538000	17054000	1	1.0864e+07	34591000	33035000	33148000	3.35913e+07	107020000	123000000	102240000	1.10753e+08
SAUSA300_2396	pnbA	A0A0H2XHF0	Carboxylic ester hydrolase (EC 3.1.1.-)	43779000	62481000	52183000	5.28143e+07	117000000	107810000	116660000	1.13823e+08	252470000	214480000	204320000	2.23757e+08
SAUSA300_2422	SAUSA300_2422	Q2FE21	Uncharacterized oxidoreductase SAUSA300_2422 (EC 1.-.-.-)	33147000	26400000	20779000	2.67753e+07	55691000	56162000	75672000	6.25083e+07	182650000	171260000	121930000	1.58613e+08
SAUSA300_2440	fnbB	A0A0H2XKG3	fibronectin binding protein B	1	1	1	1	16166000	6727700	9748300	1.08807e+07	117780000	204800000	91105000	137895000
SAUSA300_2470	sdaAB	A0A0H2XGD2	L-serine dehydratase, iron-sulfur-dependent, beta subunit	1	1	1	1	7850200	8247700	5492100	7.19667e+06	4874700	1	11422000	5.43223e+06
SAUSA300_2522	SAUSA300_2522	A0A0H2XHA6	Uncharacterized protein	1	8511200	1	2.83707e+06	13502000	12467000	15553000	1.38407e+07	1	1	10372000	3457334
SAUSA300_2546	betB	A0A0H2XH11	Glycine betaine aldehyde dehydrogenase (EC 1.2.1.8)	34930000	37479000	18285000	3.02313e+07	165370000	113170000	93724900	124088300	78494000	73085000	67338000	7.29723e+07
SAUSA300_2564	estA	A0A0H2XFN6	Tributyrin esterase	17492000	14980000	19381000	1.72843e+07	50742000	43294000	58500000	5.08453e+07	44254000	47601000	28042000	3.99657e+07
SAUSA300_2579	SAUSA300_2579	A0A0H2XI01	N-acetylmuramoyl-L-alanine amidase domain protein	1693200000	194830000	184350000	6.90793e+08	9520110000	5113290000	6813610000	7.149e+09	9857310000	9489600000	7190110000	8.84567e+09
SAUSA300_2603	lip	A0A0H2XG41	Triacylglycerol lipase (EC 3.1.1.3)	2219200000	1933000000	2090400000	2.08087e+09	5077900000	5468300000	5411600000	5.31927e+09	26962000000	27063000000	29000000000	27675000000
SAUSA300_0006	gyrA	Q2FKQ0	DNA gyrase subunit A (EC 5.6.2.2)	6306700000	5480200000	6333900000	6.04027e+09	4150600000	3838200000	3823700000	3937500000	2037200000	2316300000	1484000000	1.94583e+09
SAUSA300_0009	serS	Q2FKP7	Serine--tRNA ligase (EC 6.1.1.11) (Seryl-tRNA synthetase) (SerRS) (Seryl-tRNA(Ser/Sec) synthetase)	716740000	566470000	538420000	607210000	1220700000	861620000	1168900000	1083740000	854770000	850660000	605150000	7.70193e+08
SAUSA300_0014	SAUSA300_0014	A0A0H2XJV8	Cyclic-di-AMP phosphodiesterase (EC 3.1.4.-)	104110000	126430000	119320000	116620000	72138000	52076000	61373000	6.18623e+07	1	1	1	1
SAUSA300_0022	SAUSA300_0022	A0A0H2XID8	YycH protein	285800000	231610000	242040000	253150000	156590000	148800000	163830000	1.56407e+08	176480000	214040000	186670000	1.92397e+08
SAUSA300_0023	SAUSA300_0023	A0A0H2XER1	YycI protein	396960000	310260000	313540000	3.40253e+08	179820000	164010000	180030000	174620000	172440000	225560000	180840000	1.92947e+08
SAUSA300_0055	SAUSA300_0055	A0A0H2XI08	Alcohol dehydrogenase, zinc-containing	213640000	125700000	142330000	1.60557e+08	244200000	225260000	260830000	243430000	299360000	338740000	211160000	2.83087e+08
SAUSA300_0079	SAUSA300_0079	A0A0H2XFS1	Putative lipoprotein	5619310000	6077200000	5964900000	5.88714e+09	3103000000	3335500000	2909100000	3.11587e+09	1476100000	2138600000	2098300000	1.90433e+09
SAUSA300_0097	SAUSA300_0097	A0A0H2XJQ0	AAA_12 domain-containing protein	424790000	312440000	361260000	3.66163e+08	285580000	255360000	249920000	263620000	1	119970000	1	3.999e+07
SAUSA300_0113	spa	A0A0H2XJH7	Immunoglobulin G binding protein A	18294000	11802000	17684000	1.59267e+07	27494000	30007000	23946000	27149000	54656000	60951000	62657000	5.94213e+07
SAUSA300_0198	SAUSA300_0198	A0A0H2XFU2	Uncharacterized protein	102500000	100960000	150160000	1.17873e+08	231730000	214660000	203020000	216470000	96996000	106420000	67129000	9.01817e+07
SAUSA300_0216	uhpT	A0A0H2XIQ8	Hexose phosphate transport protein	53948000	58538000	63574000	5.86867e+07	42109000	48034000	38404000	42849000	1	1	1	1
SAUSA300_0226	SAUSA300_0226	A0A0H2XFB6	3-hydroxyacyl-CoA dehydrogenase	1046600000	1075600000	1211500000	1.11123e+09	532440000	788680000	689450000	670190000	3939900000	4204100000	3106400000	3.75013e+09
SAUSA300_0245	tarI	A0A0H2XIF7	Ribitol-5-phosphate cytidylyltransferase (EC 2.7.7.40)	48941000	58932000	61077000	5.63167e+07	35866000	33566000	35408000	3.49467e+07	1	1	1	1
SAUSA300_0248	SAUSA300_0248	A0A0H2XKA0	Putative teichoic acid biosynthesis protein F	293570000	219660000	307350000	2.73527e+08	153890000	181030000	207400000	1.80773e+08	34374000	21893000	1	18755667
SAUSA300_0282	essB	A0A0H2XG66	Type VII secretion system protein EssB	551640000	355440000	401640000	436240000	231580000	255000000	237920000	241500000	205430000	162850000	98460000	155580000
SAUSA300_0316	SAUSA300_0316	A0A0H2XJN5	ROK family protein	45833000	49908000	66702000	5.41477e+07	108980000	76625000	89279900	91628300	47926000	55053000	1	3.43263e+07
SAUSA300_0339	SAUSA300_0339	A0A0H2XGT1	Bac_luciferase domain-containing protein	132680000	131570000	173090000	145780000	187160000	208070000	178380000	1.91203e+08	41149000	39446000	1	2.6865e+07
SAUSA300_0352	SAUSA300_0352	A0A0H2XH88	ABC transporter, ATP-binding protein	89053000	92474100	87952000	8.98264e+07	132380000	118660000	116160000	122400000	127950000	139260000	115110000	127440000
SAUSA300_0364	ychF	A0A0H2XG28	Ribosome-binding ATPase YchF	530840000	461370000	501530000	4.97913e+08	892060000	692770000	745610000	7.76813e+08	163220000	184630000	120700000	1.56183e+08
SAUSA300_0372	SAUSA300_0372	A0A0H2XH82	Putative lipoprotein	9506700000	5696200000	5206600000	6.80317e+09	13117000000	11047000000	11625000000	1.19297e+10	16377000000	19023000000	20697000000	18699000000
SAUSA300_0380	ahpC	Q2FJN4	Alkyl hydroperoxide reductase C (EC 1.11.1.15) (Peroxiredoxin) (Thioredoxin peroxidase)	392770000	417860000	353440000	3.88023e+08	634130000	487260000	662490000	5.94627e+08	1048700000	1290500000	899340000	1.07951e+09
SAUSA300_0381	nfrA	Q2FJN3	NADPH-dependent oxidoreductase (EC 1.6.-.-)	33853000	33601000	33640000	33698000	26264000	21424000	19935000	22541000	20900000	25936000	1	1.5612e+07
SAUSA300_0382	SAUSA300_0382	A0A0H2XGF4	Sodium:dicarboxylate symporter family protein	52701000	49862000	41498000	4.80203e+07	34669000	27859000	25758000	2.94287e+07	20669000	22956000	1	14541667
SAUSA300_0394	SAUSA300_0394	A0A0H2XHY2	FAD/NAD(P)-binding Rossmann fold Superfamily	26626000	31281000	40759000	3.28887e+07	59624000	43809000	50675000	5.13693e+07	37275000	39050000	28304000	3.48763e+07
SAUSA300_0405	hsdM_1	A0A0H2XEM4	restriction modification system	873230000	815920000	824620000	8.37923e+08	600920000	523280000	569700000	5.64633e+08	10451000	9903500	1	6.78483e+06
SAUSA300_0437	SAUSA300_0437	A0A0H2XFT9	Lipoprotein	3106700000	2959100000	3207000000	3.09093e+09	1968600000	1750000000	1703300000	1807300000	4024400000	4440000000	3515500000	3993300000
SAUSA300_0448	treP	A0A0H2XIT5	PTS system, trehalose-specific IIBC component (EC 2.7.1.69)	145630000	78639000	48999000	9.10893e+07	187180000	201710000	152680000	1.80523e+08	149350000	159430000	134000000	1.47593e+08
SAUSA300_0475	spoVG	Q2FJE4	Putative septation protein SpoVG	53383000	46353000	41102000	46946000	74453000	61758000	71074000	69095000	208940000	166690000	190370000	1.88667e+08
SAUSA300_0532	fusA	Q2FJ93	Elongation factor G (EF-G)	20656000000	15244000000	18290000000	1.80633e+10	34419000000	30269000000	30579000000	3.17557e+10	29566000000	28881000000	24541000000	2.76627e+10
SAUSA300_0539	ilvE	A0A0H2XIS2	Branched-chain-amino-acid aminotransferase (EC 2.6.1.42)	787980000	791700000	1061800000	8.80493e+08	476710000	482810000	435780000	465100000	602980000	469110000	334430000	468840000
SAUSA300_0551	folE2	Q2FJ74	GTP cyclohydrolase FolE2 (EC 3.5.4.16)	33594000	35856000	38533000	3.59943e+07	56139000	45722000	43658000	4.85063e+07	53008000	70046000	46256000	5.64367e+07
SAUSA300_0562	thiD	A0A0H2XGZ0	Phosphomethylpyrimidine kinase (EC 2.7.4.7)	134230000	111350000	114600000	120060000	206110000	149270000	196680000	184020000	221900000	256460000	219310000	2.32557e+08
SAUSA300_0570	pta	A0A0H2XHL4	Phosphate acetyltransferase (EC 2.3.1.8)	66510000	62486000	62870000	6.39553e+07	107410000	104900000	99238100	1.03849e+08	423910000	378610000	147640000	316720000
SAUSA300_0618	SAUSA300_0618	A0A0H2XI48	ABC transporter, substrate-binding protein	132970000000	136150000000	150930000000	1.40017e+11	86354900000	82461000000	82462100000	8.37593e+10	79421000000	110050000000	88034000000	9.25017e+10
SAUSA300_0620	SAUSA300_0620	A0A0H2XHW1	ABC transporter ATP-binding protein	170520000	166170000	115020000	150570000	248020000	199540000	214350000	2.20637e+08	146930000	185240000	166700000	166290000
SAUSA300_0649	SAUSA300_0649	A0A0H2XED3	Uncharacterized protein	74759000	58878000	102280000	78639000	135050000	114320000	111890000	120420000	78751000	76060000	103830000	8.62137e+07
SAUSA300_0684	fruB	A0A0H2XHH7	Tagatose-6-phosphate kinase (EC 2.7.1.144)	67406000	57480000	60710000	6.18653e+07	131760000	102280000	90237000	1.08092e+08	173120000	267160000	100450000	1.80243e+08
SAUSA300_0692	SAUSA300_0692	A0A0H2XK77	Uncharacterized protein	407320000	332800000	364930000	368350000	240940000	275660000	248470000	2.55023e+08	46109000	92375000	35438000	57974000
SAUSA300_0693	SAUSA300_0693	A0A0H2XH45	Putative lipoprotein	25375000000	35512000000	39837000000	3.35747e+10	18362000000	20021000000	15281000000	17888000000	17069000000	21347000000	23094000000	2.05033e+10
SAUSA300_0732	SAUSA300_0732	A0A0H2XGV6	UPF0029 and DUF1949 superfamily; PAAX dipeptidase	37274000	38259000	45035000	4.01893e+07	27808000	18629000	18827000	2.17547e+07	1	1	1	1
SAUSA300_0742	uvrA	A0A0H2XF85	UvrABC system protein A (UvrA protein) (Excinuclease ABC subunit A)	489530000	591560000	876270000	6.52453e+08	1105500000	954170000	990910000	1016860000	732290000	810590000	531480000	6.91453e+08
SAUSA300_0750	whiA	Q2FIM6	Probable cell division protein WhiA	61610000	70837000	79213000	7.05533e+07	53353000	38587000	39697000	43879000	1	1	1	1
SAUSA300_0752	clpP	Q2FIM5	ATP-dependent Clp protease proteolytic subunit (EC 3.4.21.92) (Endopeptidase Clp)	1262200000	784650000	889090000	9.78647e+08	1849600000	1387800000	1451400000	1.56293e+09	3029300000	2281000000	2987600000	2.76597e+09
SAUSA300_0769	SAUSA300_0769	A0A0H2XHH4	Putative lipoprotein	4068800000	2574700000	2628000000	3090500000	1818800000	1794600000	1387600000	1667000000	714250000	808310000	689640000	737400000
SAUSA300_0798	SAUSA300_0798	A0A0H2XEA1	Lipoprotein	3535200000	3548600000	4228400000	3.77073e+09	2557000000	2157100000	2065800000	2.25997e+09	5168100000	6224290000	4598900000	5330430000
SAUSA300_0812	SAUSA300_0812	A0A0H2XJ51	Uncharacterized protein	156640000	140010000	166400000	154350000	326640000	227100000	285850000	2.79863e+08	207860000	228750000	213160000	216590000
SAUSA300_0818	sufC	A0A0H2XG15	FeS assembly ATPase SufC	488840000	575890000	535130000	5.33287e+08	674030000	588490000	678730000	6.47083e+08	314970000	309690000	365630000	3.30097e+08
SAUSA300_0820	sufS	A0A0H2XHJ5	Cysteine desulfurase (EC 2.8.1.7)	484690000	494450000	604120000	5.27753e+08	867390000	737520000	792120000	799010000	728900000	542810000	518770000	5.96827e+08
SAUSA300_0860	rocD	A0A0H2XIK4	Ornithine aminotransferase (OAT) (EC 2.6.1.13) (Ornithine--oxo-acid aminotransferase)	4966500000	4267700000	5436300000	4.89017e+09	7137600000	6426300000	6731800000	6.76523e+09	7628690000	8566800000	7261510000	7819000000
SAUSA300_0873	cdr	Q2FIA5	Coenzyme A disulfide reductase (CoA-disulfide reductase) (CoADR) (EC 1.8.1.14)	501200000	636820000	759480000	632500000	906240000	1020900000	1131800000	1.01965e+09	1596500000	1846700000	1253000000	1565400000
SAUSA300_0913	SAUSA300_0913	A0A0H2XHI8	Putative membrane protein	43370000	36534000	21579000	3.38277e+07	63763000	51279000	71023000	6.20217e+07	83762000	78945000	79536000	8.07477e+07
SAUSA300_0941	SAUSA300_0941	A0A0H2XJ25	Putative ferrichrome ABC transporter	211300000	237310000	297720000	2.48777e+08	171360000	160850000	161950000	164720000	230510000	297360000	214910000	2.47593e+08
SAUSA300_0948	menB	A0A0H2XH50	1,4-dihydroxy-2-naphthoyl-CoA synthase (DHNA-CoA synthase) (EC 4.1.3.36)	650330000	699980000	755710000	7.02007e+08	387930000	526410000	604850000	5.06397e+08	681650000	867330000	612380000	7.20453e+08
SAUSA300_0955	atl	A0A0H2XIJ3	Autolysin (EC 3.5.1.28)	60871900000	52918000000	65534900000	5.97749e+10	39012000000	37885000000	38136000000	3.83443e+10	11493000000	19227000000	14980000000	1.52333e+10
SAUSA300_0965	folD	Q2FI15	Bifunctional protein FolD [Includes: Methylenetetrahydrofolate dehydrogenase (EC 1.5.1.5); Methenyltetrahydrofolate cyclohydrolase (EC 3.5.4.9)]	2114400000	1932500000	2663000000	2.23663e+09	1221700000	1320600000	957640000	1.16665e+09	1254200000	1054300000	802800000	1037100000
SAUSA300_0973	purM	Q2FI07	Phosphoribosylformylglycinamidine cyclo-ligase (EC 6.3.3.1) (AIR synthase) (AIRS) (Phosphoribosyl-aminoimidazole synthetase)	2133200000	2218600000	2664300000	2338700000	3882800000	3058800000	3177300000	3.37297e+09	1448800000	1521100000	886230000	1.28538e+09
SAUSA300_0976	purD	A0A0H2XFS4	Phosphoribosylamine--glycine ligase (EC 6.3.4.13) (GARS) (Glycinamide ribonucleotide synthetase) (Phosphoribosylglycinamide synthetase)	2090000000	2523600000	3195100000	2602900000	1492600000	1644700000	1662800000	1.60003e+09	336000000	361860000	265210000	3.21023e+08
SAUSA300_0984	ptsI	A0A0H2XJZ3	Phosphoenolpyruvate-protein phosphotransferase (EC 2.7.3.9) (Phosphotransferase system, enzyme I)	993770000	863570000	979650000	9.45663e+08	1310400000	1157200000	1578000000	1.34853e+09	2132500000	2092200000	1493800000	1.90617e+09
SAUSA300_1002	potD	A0A0H2XGL3	ABC-type spermidine/putrescine transport system, substrate-binding component	26109000	24187000	24062000	24786000	18023000	18499000	11752000	1.60913e+07	1	1	1	1
SAUSA300_1009	typA	A0A0H2XFL9	GTP-binding protein	510760000	575450000	671070000	585760000	458140000	344380000	441110000	4.14543e+08	1	1	1	1
SAUSA300_1087	ileS	Q2FHP4	Isoleucine--tRNA ligase (EC 6.1.1.5) (Isoleucyl-tRNA synthetase) (IleRS)	89725000	137280000	179240000	135415000	244180000	266970000	297470000	269540000	2291000000	2364100000	1709100000	2121400000
SAUSA300_1095	carA	A0A0H2XIN1	Carbamoyl-phosphate synthase small chain (EC 6.3.5.5) (Carbamoyl-phosphate synthetase glutamine chain)	345880000	419510000	423120000	396170000	657010000	531350000	598890000	595750000	270730000	274810000	186900000	2.44147e+08
SAUSA300_1096	carB	Q2FHN5	Carbamoyl-phosphate synthase large chain (EC 6.3.5.5) (Carbamoyl-phosphate synthetase ammonia chain)	1643600000	1853800000	2308000000	1.93513e+09	3334900000	2612400000	2627700000	2.85833e+09	624760000	629110000	412710000	5.55527e+08
SAUSA300_1097	pyrF	Q2FHN4	Orotidine 5'-phosphate decarboxylase (EC 4.1.1.23) (OMP decarboxylase) (OMPDCase) (OMPdecase)	246780000	185970000	183830000	2.05527e+08	397140000	358640000	320250000	3.58677e+08	250920000	188990000	276150000	2.38687e+08
SAUSA300_1124	fabG	A0A0H2XJC9	3-oxoacyl-[acyl-carrier-protein] reductase (EC 1.1.1.100)	757370000	423600000	349450000	510140000	1144300000	828500000	899200000	9.57333e+08	582150000	464240000	393000000	4.79797e+08
SAUSA300_1143	topA	Q2FHI8	DNA topoisomerase 1 (EC 5.6.2.1) (DNA topoisomerase I) (Omega-protein) (Relaxing enzyme) (Swivelase) (Untwisting enzyme)	894200000	706320000	1146900000	9.15807e+08	482270000	454260000	448940000	4.61823e+08	460400000	857930000	456650000	591660000
SAUSA300_1150	tsf	Q2FHI1	Elongation factor Ts (EF-Ts)	127630000	155290000	145830000	1.42917e+08	78707000	93386000	87207000	8.64333e+07	155100000	202730000	150280000	169370000
SAUSA300_1155	SAUSA300_1155	A0A0H2XJD2	Zinc metalloprotease (EC 3.4.24.-)	36824000	43056000	38610000	3.94967e+07	84439000	75795000	65178000	7.51373e+07	28709000	45657000	29835000	3.47337e+07
SAUSA300_1164	truB	Q2FHG7	tRNA pseudouridine synthase B (EC 5.4.99.25) (tRNA pseudouridine(55) synthase) (Psi55 synthase) (tRNA pseudouridylate synthase) (tRNA-uridine isomerase)	114930000	158650000	134830000	1.36137e+08	63674000	93679000	81157000	7.95033e+07	181150000	336300000	225750000	2.47733e+08
SAUSA300_1178	recA	A0A0H2XFW9	Protein RecA (Recombinase A)	433300000	502380000	464060000	466580000	364500000	205720000	221440000	2.63887e+08	28604000	23041000	24598000	2.54143e+07
SAUSA300_1183	SAUSA300_1183	A0A0H2XFW0	Pyruvate ferredoxin oxidoreductase, beta subunit	21267000	26246000	31529000	2.63473e+07	44447000	45418000	40558000	4.34743e+07	93178000	63985000	56449000	71204000
SAUSA300_1193	glpD	Q2FHD8	Aerobic glycerol-3-phosphate dehydrogenase (EC 1.1.5.3)	1483100000	1739300000	2680300000	1.96757e+09	3840100000	3220700000	3133100000	3.39797e+09	1139500000	1439400000	947710000	1.17554e+09
SAUSA300_1198	SAUSA300_1198	A0A0H2XG39	small, conserved GTP-binding protein commonly found near Hfq	24987000	30508000	34774000	3.00897e+07	46086000	46627000	36444000	4.30523e+07	1	1	109500000	3.65e+07
SAUSA300_1214	SAUSA300_1214	A0A0H2XIC2	Threonine Aldolase	23735000	40578000	55038000	3.97837e+07	67636000	68302000	91602000	7.58467e+07	90751000	113610000	66652000	9.03377e+07
SAUSA300_1223	SAUSA300_1223	A0A0H2XHQ5	Uncharacterized protein	227670000	232210000	173810000	211230000	150970000	139970000	99487000	1.30142e+08	21416000	19623000	18657000	1.98987e+07
SAUSA300_1227	thrC	A0A0H2XH24	Threonine synthase (EC 4.2.3.1)	175400000	135730000	173270000	1.61467e+08	229090000	230560000	221160000	2.26937e+08	324260000	571290000	460890000	4.52147e+08
SAUSA300_1243	sbcC	Q2FH88	Nuclease SbcCD subunit C	91160000	94351000	130850000	1.05454e+08	63791000	48446000	55898000	56045000	1	1	1	1
SAUSA300_1284	cvfB	Q2FH47	Conserved virulence factor B	188860000	232730000	263190000	228260000	358330000	335980000	404030000	3.66113e+08	259140000	367200000	208730000	2.78357e+08
SAUSA300_1304	SAUSA300_1304	A0A0H2XH40	VOC domain-containing protein	53212000	97936000	84891000	7.86797e+07	159460000	147230000	117930000	141540000	312720000	112970000	162170000	1.95953e+08
SAUSA300_1305	odhB	Q2FH26	Dihydrolipoyllysine-residue succinyltransferase component of 2-oxoglutarate dehydrogenase complex (EC 2.3.1.61) (2-oxoglutarate dehydrogenase complex component E2) (OGDC-E2) (Dihydrolipoamide succinyltransferase component of 2-oxoglutarate dehydrogenase complex)	3015500000	2493400000	3219400000	2.90943e+09	5602500000	4753900000	4819600000	5.05867e+09	6310900000	5963700000	5097700000	5.79077e+09
SAUSA300_1313	ctpA	A0A0H2XGW3	Carboxyl-terminal protease (EC 3.4.21.-)	299230000	205710000	284840000	263260000	176070000	179510000	172310000	1.75963e+08	207090000	397570000	380070000	3.28243e+08
SAUSA300_1320	thyA	Q2FH11	Thymidylate synthase (TS) (TSase) (EC 2.1.1.45)	93859000	113910000	165750000	1.24506e+08	242980000	226760000	271650000	247130000	235850000	281400000	190550000	2.35933e+08
SAUSA300_1341	pbp2	A0A0H2XI32	Penicillin binding protein 2 (EC 2.4.2.-)	794820000	622700000	654630000	6.90717e+08	1022100000	905020000	919520000	948880000	1875100000	1934000000	1522800000	1777300000
SAUSA300_1345	asnS	Q2FGY6	Asparagine--tRNA ligase (EC 6.1.1.22) (Asparaginyl-tRNA synthetase) (AsnRS)	2243600000	2055100000	2751600000	2350100000	3548300000	2994100000	2958100000	3.16683e+09	251020000	232470000	183700000	2.22397e+08
SAUSA300_1437	SAUSA300_1437	A0A0H2XFR5	PhiSLT ORF204-like protein	29684000	35016000	21041000	2.85803e+07	48647000	40785000	48506000	4.59793e+07	33054000	40021000	1	2.43583e+07
SAUSA300_1450	SAUSA300_1450	A0A0H2XIY8	Oxidoreductase, aldo/keto reductase family	186780000	168880000	203610000	1.86423e+08	287860000	285510000	335020000	3.02797e+08	48294000	76955000	37445000	5.42313e+07
SAUSA300_1454	zwf	A0A0H2XEQ2	Glucose-6-phosphate 1-dehydrogenase (G6PD) (EC 1.1.1.49)	832870000	832270000	1204100000	9.56413e+08	1756000000	1726800000	1819700000	1767500000	1096200000	1138800000	991421000	1.07547e+09
SAUSA300_1459	gnd	A0A0H2XGG1	6-phosphogluconate dehydrogenase, decarboxylating (EC 1.1.1.44)	750910000	711790000	970721000	8.1114e+08	1102400000	1126600000	1242800000	1.15727e+09	5274810000	5193700000	4195100000	4887870000
SAUSA300_1491	SAUSA300_1491	A0A0H2XHB5	Proline dipeptidase (EC 3.4.13.9)	497060000	588120000	813430000	632870000	1171800000	1153400000	1165800000	1.16367e+09	2244500000	2562800000	1720100000	2175800000
SAUSA300_1492	SAUSA300_1492	A0A0H2XGW7	Putative lipoprotein	776270000	669350000	790440000	7.45353e+08	423550000	358410000	392630000	391530000	567250000	963860000	593410000	7.08173e+08
SAUSA300_1498	gcvT	Q2FGI5	Aminomethyltransferase (EC 2.1.2.10) (Glycine cleavage system T protein)	349270000	383380000	362390000	3.65013e+08	257230000	176990000	164510000	1.99577e+08	1	1	1	1
SAUSA300_1507	glk	A0A0H2XFM4	Glucokinase (EC 2.7.1.2)	561080000	524370000	712530000	5.99327e+08	1113200000	1031300000	1002100000	1.04887e+09	835500000	739250000	668560000	747770000
SAUSA300_1509	SAUSA300_1509	A0A0H2XHE1	Peptidase, rhomboid family	40088000	31598000	34861000	3.55157e+07	59202000	59367000	63109000	6.05593e+07	45897000	51430000	1	3.24423e+07
SAUSA300_1540	dnaK	Q2FGE3	Chaperone protein DnaK (HSP70) (Heat shock 70 kDa protein) (Heat shock protein 70)	147030000	218760000	150130000	1.71973e+08	269500000	230130000	267160000	2.55597e+08	1502000000	1668400000	1153500000	1441300000
SAUSA300_1563	accC	A0A0H2XHF5	Acetyl-CoA carboxylase, biotin carboxylase (EC 6.4.1.2)	185720000	230840000	275970000	2.30843e+08	303380000	328910000	409360000	3.47217e+08	325420000	345740000	266430000	312530000
SAUSA300_1575	alaS	Q2FGA8	Alanine--tRNA ligase (EC 6.1.1.7) (Alanyl-tRNA synthetase) (AlaRS)	495930000	480000000	687120000	554350000	961400000	793900000	860591000	8.71964e+08	498720000	567520000	321270000	4.62503e+08
SAUSA300_1579	SAUSA300_1579	A0A0H2XKI8	Aminotransferase, class V	95603100	100790000	113920000	103437700	188950000	186030000	236020000	2.03667e+08	199090000	195110000	137750000	1.77317e+08
SAUSA300_1590	SAUSA300_1590	A0A0H2XKG5	GTP pyrophosphokinase (EC 2.7.6.5)	509580000	583570000	824650000	6.39267e+08	1152000000	1006800000	981319000	1.04671e+09	495520000	597690000	533180000	542130000
SAUSA300_1591	apt	Q2FG92	Adenine phosphoribosyltransferase (APRT) (EC 2.4.2.7)	46589000	44888000	70897000	5.41247e+07	109280000	79616000	90455000	93117000	93692000	96884000	1	6.35253e+07
SAUSA300_1593	secF	A0A0H2XF56	Multifunctional fusion protein [Includes: Protein translocase subunit SecD; Protein-export membrane protein SecF]	139600000	143810000	87390000	123600000	208850000	172870000	180800000	1.87507e+08	110150000	108850000	84545000	1.01182e+08
SAUSA300_1594	yajC	A0A0H2XGP1	Preprotein translocase, YajC subunit	382750000	299420000	295120000	3.25763e+08	587590000	495700000	520210000	534500000	1153600000	991990000	548080000	897890000
SAUSA300_1614	hemL1	Q2FG69	Glutamate-1-semialdehyde 2,1-aminomutase 1 (GSA 1) (EC 5.4.3.8) (Glutamate-1-semialdehyde aminotransferase 1) (GSA-AT 1)	278040000	226520000	371710000	292090000	720820000	506270000	443020000	5.56703e+08	55926000	56876000	19404000	4.40687e+07
SAUSA300_1622	tig	Q2FG61	Trigger factor (TF) (EC 5.2.1.8) (PPIase)	122510000	139010000	163460000	141660000	267810000	208000000	219500000	231770000	281540000	456020000	422470000	3.86677e+08
SAUSA300_1645	pfkA	A0A0H2XGD7	ATP-dependent 6-phosphofructokinase (ATP-PFK) (Phosphofructokinase) (EC 2.7.1.11) (Phosphohexokinase)	1439300000	1442300000	1789900000	1.55717e+09	2659500000	2153400000	2132300000	2.31507e+09	1462200000	1542200000	1123900000	1376100000
SAUSA300_1647	accD	Q2FG37	Acetyl-coenzyme A carboxylase carboxyl transferase subunit beta (ACCase subunit beta) (Acetyl-CoA carboxylase carboxyltransferase subunit beta) (EC 2.1.3.15)	110090000	105830000	146270000	120730000	256210000	226200000	238630000	2.40347e+08	96339000	124970000	51186000	9.08317e+07
SAUSA300_1650	SAUSA300_1650	A0A0H2XFX6	Uncharacterized protein	30232000	23715000	30793000	2.82467e+07	17815000	19604000	20190000	19203000	18347000	16581000	1	11642667
SAUSA300_1665	SAUSA300_1665	A0A0H2XIX0	GAF domain-containing protein	46191000	58080000	38952000	47741000	34750000	18981000	19979000	24570000	5837900	1	1	1.94597e+06
SAUSA300_1667	SAUSA300_1667	A0A0H2XGM8	Putative glycerophosphoryl diester phosphodiesterase	16287000	17501000	17012000	1.69333e+07	27606000	22849000	25551000	2.53353e+07	1	1	1	1
SAUSA300_1675	tyrS	Q2FG09	Tyrosine--tRNA ligase (EC 6.1.1.1) (Tyrosyl-tRNA synthetase) (TyrRS)	151670000	184730000	224480000	186960000	371250000	303890000	347340000	3.40827e+08	481750000	699690000	317670000	4.99703e+08
SAUSA300_1687	SAUSA300_1687	A0A0H2XK12	FtsK/SpoIIIE family protein	351250000	383660000	528200000	4.21037e+08	752040000	649740000	620550000	674110000	285650000	379890000	274980000	3.13507e+08
SAUSA300_1716	SAUSA300_1716	A0A0H2XIT6	NAD_binding_9 domain-containing protein	41236000	46775000	84935000	5.76487e+07	113950000	94815000	94543000	1.01103e+08	1	1	1	1
SAUSA300_1730	metK	Q2FFV6	S-adenosylmethionine synthase (AdoMet synthase) (EC 2.5.1.6) (MAT) (Methionine adenosyltransferase)	97365000	134880000	84458000	1.05568e+08	62156000	52776000	58259000	5.77303e+07	39346000	40276000	1	26540667
SAUSA300_1731	pckA	Q2FFV5	Phosphoenolpyruvate carboxykinase (ATP) (PCK) (PEP carboxykinase) (PEPCK) (EC 4.1.1.49)	1036800000	1203500000	1399200000	1.21317e+09	1551500000	1660700000	1731200000	1647800000	3509000000	4259700000	3350000000	3.70623e+09
SAUSA300_1740	SAUSA300_1740	A0A0H2XGK8	DUF4352 domain-containing protein	885000000	684150000	770800000	7.79983e+08	402380000	441200000	357780000	4.00453e+08	762769000	815400000	728820000	7.68996e+08
SAUSA300_1782	hemH	A0A0H2XGS5	Ferrochelatase (EC 4.99.1.1) (Heme synthase) (Protoheme ferro-lyase)	94773000	154710000	142680000	130721000	78427000	65295000	64917000	6.95463e+07	1	1	1	1
SAUSA300_1801	fumC	A0A0H2XEK9	Fumarate hydratase class II (Fumarase C) (EC 4.2.1.2) (Aerobic fumarase) (Iron-independent fumarase)	2091900000	1510400000	2071900000	1891400000	3522800000	2990000000	2831700000	3.11483e+09	1780000000	2013100000	1425300000	1.73947e+09
SAUSA300_1872	SAUSA300_1872	A0A0H2XJQ7	GATase cobBQ-type domain-containing protein	24039000	19973000	18066000	2.06927e+07	29088000	39206000	42515000	3.69363e+07	12233000	1	10196000	7.47633e+06
SAUSA300_1881	gatA	Q2FFJ5	Glutamyl-tRNA(Gln) amidotransferase subunit A (Glu-ADT subunit A) (EC 6.3.5.7)	2973900000	2076100000	2551500000	2.53383e+09	4729000000	3698600000	3919800000	4115800000	2030700000	2014300000	1227700000	1.75757e+09
SAUSA300_1889	purB	Q2FFI7	Adenylosuccinate lyase (ASL) (EC 4.3.2.2) (Adenylosuccinase) (ASase)	6328090000	6310400000	7911300000	6849930000	5212590000	4248500000	4165500000	4.5422e+09	523510000	561780000	331570000	4.72287e+08
SAUSA300_1893	nadE	Q2FFI3	NH(3)-dependent NAD(+) synthetase (EC 6.3.1.5)	133690000	146680000	146320000	142230000	117190000	103840000	91876000	104302000	45238000	34746000	20613000	3.35323e+07
SAUSA300_1905	SAUSA300_1905	A0A0H2XGB4	Uncharacterized protein	36547000	33170000	39606000	36441000	50530000	40626000	46797000	4.59843e+07	1	1	1	1
SAUSA300_1911	SAUSA300_1911	A0A0H2XHM2	ABC transporter, ATP-binding protein	858150000	891390000	1005600000	918380000	1370300000	1275500000	1268100000	1.30463e+09	304000000	355840000	215010000	2.91617e+08
SAUSA300_1919	scn	Q2FFF8	Staphylococcal complement inhibitor (SCIN)	48814000	86103000	100420000	7.84457e+07	169630000	111450000	171540000	1.50873e+08	184230000	84949000	110940000	1.26706e+08
SAUSA300_1938	SAUSA300_1938	A0A0H2XEL4	Phi77 ORF006-like protein, putative capsid protein	649360000	788570000	655870000	6.97933e+08	388940000	311210000	367170000	3.55773e+08	145440000	179230000	171950000	165540000
SAUSA300_1999	rex	Q2FF78	Redox-sensing transcriptional repressor Rex	118360000	120970000	136630000	125320000	78229000	59710000	64080000	6.73397e+07	54824000	43530000	41182000	46512000
SAUSA300_2023	rsbW	Q2FF59	Serine-protein kinase RsbW (EC 2.7.11.1) (Anti-sigma-B factor) (Sigma-B negative effector RsbW)	385140000	381880000	409590000	3.92203e+08	767969000	624770000	761170000	7.1797e+08	1282400000	1337200000	1146600000	1255400000
SAUSA300_2039	ddl	Q2FF43	D-alanine--D-alanine ligase (EC 6.3.2.4) (D-Ala-D-Ala ligase) (D-alanylalanine synthetase)	645590000	587680000	678480000	637250000	970531000	829190000	814420000	8.7138e+08	258260000	243320000	211480000	2.37687e+08
SAUSA300_2053	SAUSA300_2053	A0A0H2XFR9	Uncharacterized protein	52207000	49614000	52686000	5.15023e+07	26063000	30406000	29055000	28508000	52881000	64555000	37605000	5.16803e+07
SAUSA300_2067	glyA	Q2FF15	Serine hydroxymethyltransferase (SHMT) (Serine methylase) (EC 2.1.2.1)	4448900000	4198400000	4958390000	4535230000	6543200000	5502900000	5290700000	5.77893e+09	2983300000	3419900000	2360200000	2.92113e+09
SAUSA300_2078	murA	A0A0H2XFT6	UDP-N-acetylglucosamine 1-carboxyvinyltransferase (EC 2.5.1.7) (Enoylpyruvate transferase) (UDP-N-acetylglucosamine enolpyruvyl transferase) (EPT)	390270000	331550000	432020000	3.84613e+08	606800000	510830000	677630000	598420000	238060000	241230000	123090000	2.00793e+08
SAUSA300_2087	SAUSA300_2087	A0A0H2XJH8	Peptidase M20 domain-containing protein 2	54187000	52066000	62000000	5.60843e+07	76239000	72954000	72787000	7.39933e+07	107510000	111320000	108160000	1.08997e+08
SAUSA300_2089	pdp	Q2FEZ3	Pyrimidine-nucleoside phosphorylase (PYNP) (Py-NPase) (EC 2.4.2.2)	1309100000	1424000000	1208700000	1.31393e+09	2307200000	1859900000	1907500000	2.02487e+09	1643100000	1662700000	1352100000	1.55263e+09
SAUSA300_2104	glmS	A0A0H2XFA9	Glutamine--fructose-6-phosphate aminotransferase [isomerizing] (EC 2.6.1.16) (D-fructose-6-phosphate amidotransferase) (GFAT) (Glucosamine-6-phosphate synthase) (Hexosephosphate aminotransferase) (L-glutamine--D-fructose-6-phosphate amidotransferase)	1179000000	1591900000	1970300000	1580400000	2881800000	2751300000	2786700000	2806600000	1117700000	1418900000	1217900000	1251500000
SAUSA300_2111	glmM	Q2FEX1	Phosphoglucosamine mutase (EC 5.4.2.10)	1909100000	1345000000	1737400000	1.66383e+09	3466300000	2519400000	2956600000	2.98077e+09	1111100000	1086400000	711890000	9.69797e+08
SAUSA300_2113	dacA	A0A0H2XIU4	Diadenylate cyclase (DAC) (EC 2.7.7.85) (Cyclic-di-AMP synthase) (c-di-AMP synthase)	96334000	53591000	36927000	62284000	125350000	112840000	122250000	1.20147e+08	76917000	90927000	76433000	8.14257e+07
SAUSA300_2144	SAUSA300_2144	A0A0H2XI39	Uncharacterized protein	4925400000	3305400000	3452800000	3.89453e+09	8171790000	6762200000	6657900000	7.1973e+09	9373210000	13705000000	7792790000	1.02903e+10
SAUSA300_2146	SAUSA300_2146	A0A0H2XEE2	Zinc-type alcohol dehydrogenase-like protein	61541000	59643000	79868000	6.70173e+07	128900000	102800000	94972000	1.08891e+08	43783000	89547000	64901000	66077000
SAUSA300_2167	SAUSA300_2167	A0A0H2XET9	no domains, no homologies	25895000	23342000	31197000	2.68113e+07	54021000	47440000	37508000	46323000	1	1	1	1
SAUSA300_2186	rpmD	Q2FEQ7	50S ribosomal protein L30	28569000	31510000	25469000	28516000	19387000	23027000	19160000	2.05247e+07	26309000	28630000	37210000	3.07163e+07
SAUSA300_2189	rplF	Q2FEQ4	50S ribosomal protein L6	343310000	571120000	417740000	4.44057e+08	875130000	837000000	707120000	8.06417e+08	186920000	285190000	152420000	2.08177e+08
SAUSA300_2205	rpsJ	Q2FEN8	30S ribosomal protein S10	442310000	498350000	481720000	4.74127e+08	893730000	770910000	799920000	821520000	582020000	901740000	538090000	673950000
SAUSA300_2234	SAUSA300_2234	A0A0H2XI41	purine nucleosidase	17956000	19037000	21561000	19518000	30436000	27246000	27520000	2.84007e+07	1	9659510	1	3.21984e+06
SAUSA300_2249	ssaA	A0A0H2XEL7	Secretory antigen SsaA	27865000	43169000	25554000	32196000	60400000	44650000	51665000	5.22383e+07	75580000	73634000	38522000	6.25787e+07
SAUSA300_2259	SAUSA300_2259	A0A0H2XHQ0	Putative transcriptional regulator	3997400000	3050300000	2971400000	3339700000	1762600000	1992300000	1701600000	1.81883e+09	1172100000	1276900000	1076800000	1.17527e+09
SAUSA300_2264	SAUSA300_2264	A0A0H2XGJ6	Phosphosugar-binding transcriptional regulator, RpiR family	34823000	54289000	48318000	45810000	30421000	31103000	25978000	2.91673e+07	1	1	1	1
SAUSA300_2288	SAUSA300_2288	A0A0H2XIB6	ABC transporter, ATP-binding protein	31328000	31007000	37166000	33167000	49187000	46980000	51831000	4.93327e+07	39210000	47272000	27903000	3.81283e+07
SAUSA300_2315	SAUSA300_2315	Q2FEC8	Uncharacterized lipoprotein SAUSA300_2315	7655890000	6373100000	9619090000	7.88269e+09	4780500000	3509200000	4474900000	4.25487e+09	5355010000	4509110000	4248600000	4704240000
SAUSA300_2317	SAUSA300_2317	A0A0H2XF07	Putative zinc-binding dehydrogenase	125830000	112540000	144320000	1.27563e+08	106380000	77557000	74094000	8.60103e+07	1	1	1	1
SAUSA300_2354	SAUSA300_2354	A0A0H2XFS3	Putative lipoprotein	536550000	633350000	757840000	642580000	346870000	304140000	353040000	3.34683e+08	414700000	567250000	320810000	4.34253e+08
SAUSA300_2378	SAUSA300_2378	A0A0H2XIB2	Uncharacterized protein	1971600000	1456100000	1551700000	1659800000	966450000	825210000	790590000	860750000	1106900000	1265200000	1101900000	1158000000
SAUSA300_2388	panE	A0A0H2XJU5	2-dehydropantoate 2-reductase (EC 1.1.1.169) (Ketopantoate reductase)	22465000	27964000	35629000	28686000	43661000	38481000	40835000	4.09923e+07	14331000	1	1	4.777e+06
SAUSA300_2398	SAUSA300_2398	A0A0H2XJF7	Putative membrane protein	53016000	54033000	39766000	4.89383e+07	98831000	77198000	67871000	81300000	40293000	53084000	1	31125667
SAUSA300_2433	pgcA	Q2FE11	Phosphoglucomutase (PGM) (EC 5.4.2.2) (Alpha-phosphoglucomutase) (Glucose phosphomutase)	956100000	945290000	1094900000	9.98763e+08	591010000	690520000	775760000	6.85763e+08	639430000	849070000	564330000	6.84277e+08
SAUSA300_2462	SAUSA300_2462	Q2FDY2	Putative NAD(P)H nitroreductase SAUSA300_2462 (EC 1.-.-.-)	599210000	670180000	778570000	6.82653e+08	577960000	472370000	445590000	498640000	188150000	204360000	192480000	1.94997e+08
SAUSA300_2517	SAUSA300_2517	A0A0H2XGH4	Amidohydrolase family protein	535470000	519840000	591140000	5.48817e+08	1000100000	866290000	935420000	9.33937e+08	1335100000	1149700000	1001800000	1162200000
SAUSA300_2645	mnmG	Q2FDE9	tRNA uridine 5-carboxymethylaminomethyl modification enzyme MnmG (Glucose-inhibited division protein A)	25480000	26772000	36951000	2.97343e+07	45130000	45393000	43692000	4.47383e+07	39151000	40911000	43111000	4.10577e+07
SAUSA300_0001	dnaA	Q2FKQ5	Chromosomal replication initiator protein DnaA	12253000	66828000	22078000	3.37197e+07	1	1	1	1	1	1	1	1
SAUSA300_0026	rlmH	Q2FKN2	Ribosomal RNA large subunit methyltransferase H (EC 2.1.1.177) (23S rRNA (pseudouridine1915-N3)-methyltransferase) (23S rRNA m3Psi1915 methyltransferase) (rRNA (pseudouridine-N3-)-methyltransferase RlmH)	69094000	210850000	376870000	218938000	38923000	79566000	89130000	6.92063e+07	34971000	103760000	57349000	65360000
SAUSA300_0067	SAUSA300_0067	A0A0H2XKH6	Universal stress protein family	793870000	995440000	1570100000	1.1198e+09	598290000	618400000	184650000	4.67113e+08	92352000	8573200	152840000	84588400
SAUSA300_0114	SAUSA300_0114	A0A0H2XHA2	Staphylococcal accessory regulator	112500000	186900000	358470000	219290000	38830000	72720000	69630000	6.03933e+07	105940000	157000000	176140000	146360000
SAUSA300_0141	deoB	Q2FKC0	Phosphopentomutase (EC 5.4.2.7) (Phosphodeoxyribomutase)	27860000	91891000	50495000	5.67487e+07	42702000	1	31678000	2.47933e+07	1	22693000	1	7564334
SAUSA300_0173	SAUSA300_0173	A0A0H2XJL5	Uncharacterized protein	1	12611000	10525000	7.712e+06	1	1	7515200	2.50507e+06	1	1	1	1
SAUSA300_0234	SAUSA300_0234	A0A0H2XKK6	Putative flavohemoprotein	1	16898000	13964000	1.02873e+07	1	1	1	1	27849000	18528000	18044000	2.14737e+07
SAUSA300_0247	SAUSA300_0247	A0A0H2XHX1	Putative teichoic acid biosynthesis protein B	31651000	321140000	131370000	161387000	1	2601100	2989000	1863367	1	1	1	1
SAUSA300_0252	SAUSA300_0252	A0A0H2XF10	Glycosyl transferase, group 2 family protein	3330700000	5635200000	8969200000	5.97837e+09	1165200000	2048000000	1762000000	1658400000	433870000	1071800000	795020000	7.66897e+08
SAUSA300_0329	SAUSA300_0329	A0A0H2XG46	Putative oxidoreductase	1	131460000	10014000	4.7158e+07	3894500	1	1	1.29817e+06	1	1	1	1
SAUSA300_0366	rpsF	Q2FJP8	30S ribosomal protein S6	1	60186000	110920000	5.70353e+07	1	21106000	16113000	1.24063e+07	1	52898000	42504000	31800667
SAUSA300_0385	SAUSA300_0385	A0A0H2XJ55	YflT domain-containing protein	1	26507000	30331000	1.8946e+07	1	1	1	1	1	45057000	40554000	2.8537e+07
SAUSA300_0386	xpt	Q2FJM8	Xanthine phosphoribosyltransferase (XPRTase) (EC 2.4.2.22)	59596000	158010000	99071000	105559000	54162000	40643000	44391000	4.63987e+07	34435000	24530000	1	1.9655e+07
SAUSA300_0404	SAUSA300_0404	A0A0H2XKK3	Superantigen like protein (Ssls, formerly SETs)	1	29011000	68246000	3.2419e+07	1	14340000	13267000	9.20233e+06	1	18483000	1	6.161e+06
SAUSA300_0433	cysM	A0A0H2XG73	Cysteine synthase/cystathionine beta-synthase	1	7756900	9085700	5.6142e+06	1	5824900	1	1941634	1	1	1	1
SAUSA300_0479	rplY	Q2FJE0	50S ribosomal protein L25 (General stress protein CTC)	359300000	644340000	774520000	592720000	240380000	300610000	227400000	256130000	263940000	387640000	254920000	3.02167e+08
SAUSA300_0513	gltX	Q2FJB2	Glutamate--tRNA ligase (EC 6.1.1.17) (Glutamyl-tRNA synthetase) (GluRS)	1	4092500	6124400	3.40563e+06	1	1	1	1	6865600	1	5553300	4.13963e+06
SAUSA300_0530	rpsL	Q2FJ95	30S ribosomal protein S12	69191000	463870000	300120000	277727000	51094000	61367000	58823000	5.70947e+07	22385000	43643000	48743000	38257000
SAUSA300_0531	rpsG	Q2FJ94	30S ribosomal protein S7	1102000000	4109600000	6695310000	3968970000	917551000	2531200000	2006700000	1.81848e+09	527650000	3346300000	2246300000	2.04008e+09
SAUSA300_0540	SAUSA300_0540	A0A0H2XFV1	HAD-superfamily hydrolase, subfamily IA, variant 1	6459100	16184000	8429700	10357600	9444000	1	1	3.148e+06	1	1	1	1
SAUSA300_0627	tagX	A0A0H2XFP2	Teichoic acid biosynthesis protein X	18441000	30642000	36172000	2.84183e+07	18598000	1	8975000	9.191e+06	1	1	1	1
SAUSA300_0636	SAUSA300_0636	A0A0H2XGF3	Dihydroxyacetone kinase, DhaK subunit (EC 2.7.1.-)	1	16323000	14398000	1.02403e+07	1	1	1	1	48884000	64022000	26278000	4.63947e+07
SAUSA300_0658	SAUSA300_0658	A0A0H2XI88	Transcriptional regulator, LysR family	1	11005000	9866700	6.95723e+06	1	6612800	1	2.20427e+06	1	1	1	1
SAUSA300_0697	SAUSA300_0697	Q2FIS8	queuosine biosynthesis protein QueC	19908000	18132000	28029000	22023000	1	21971000	1	7.32367e+06	1	1	1	1
SAUSA300_0702	SAUSA300_0702	A0A0H2XHY6	Urea amidolyase-related protein	10821000	13912000	22277000	15670000	8903900	1	7896900	5600267	1	1	1	1
SAUSA300_0737	secA1	Q2FIN8	Protein translocase subunit SecA 1	30005000	407730000	63354000	1.6703e+08	1	1	11874000	3.958e+06	14806000	1	1	4935334
SAUSA300_0753	SAUSA300_0753	Q2FIM4	Epimerase family protein SAUSA300_0753	61269000	200520000	119330000	1.2704e+08	64434000	52082000	40090000	52202000	1	1	1	1
SAUSA300_0762	secG	A0A0H2XGK5	Preprotein translocase	104990000	16046000	1	4.03453e+07	1	1	12711000	4.237e+06	1	1	13678000	4559334
SAUSA300_0764	rnr	A0A0H2XHF1	Ribonuclease R (RNase R) (EC 3.1.13.1)	67580000	223040000	371020000	2.20547e+08	52643000	68839000	76313000	6.59317e+07	25387000	29748000	6317400	2.04841e+07
SAUSA300_0776	nuc	A0A0H2XHI2	Thermonuclease (EC 3.1.31.1)	123190000	263180000	362170000	2.49513e+08	103670000	147410000	117200000	122760000	179200000	282420000	282130000	2.47917e+08
SAUSA300_0844	SAUSA300_0844	Q2FID4	NADH dehydrogenase-like protein SAUSA300_0844 (EC 1.6.99.-)	669880000	1917700000	1484700000	1.35743e+09	553900000	425520000	478580000	486000000	75530000	48633000	49310000	5.78243e+07
SAUSA300_0845	ampA	A0A0H2XDZ4	Cytosol aminopeptidase (EC 3.4.11.1)	11410000	25258000	16990000	17886000	13246000	1	1	4415334	1	18707000	1	6.23567e+06
SAUSA300_0916	SAUSA300_0916	Q2FI62	Putative phosphoesterase SAUSA300_0916 (EC 3.1.-.-)	136910000	307230000	184160000	2.09433e+08	72954000	92338900	98835000	8.80426e+07	162680000	219840000	140210000	1.74243e+08
SAUSA300_0919	murE	Q2FI59	UDP-N-acetylmuramoyl-L-alanyl-D-glutamate--L-lysine ligase (EC 6.3.2.7) (L-lysine-adding enzyme) (UDP-MurNAc-L-Ala-D-Glu:L-Lys ligase) (UDP-MurNAc-tripeptide synthetase) (UDP-N-acetylmuramyl-tripeptide synthetase)	13054000	18908000	18977000	1.69797e+07	12970000	1	1	4323334	1	1	1	1
SAUSA300_0943	SAUSA300_0943	A0A0H2XJX3	Acetyltransferase, GNAT family family	15675000	60064000	26640000	3.41263e+07	1	1	1	1	1	1	1	1
SAUSA300_0957	SAUSA300_0957	Q2FI23	DUF2538 superfamily	1	23418000	10477000	1.12983e+07	1	1	1	1	1	1	10005000	3.335e+06
SAUSA300_0958	SAUSA300_0958	A0A0H2XFZ6	Transcriptional regulator	846480000	316490000	349060000	504010000	253330000	265490000	195240000	238020000	345170000	283710000	228710000	2.85863e+08
SAUSA300_0967	purK	A0A0H2XEX9	N5-carboxyaminoimidazole ribonucleotide synthase (N5-CAIR synthase) (EC 6.3.4.18) (5-(carboxyamino)imidazole ribonucleotide synthetase)	319710000	1183300000	584400000	6.95803e+08	106140000	42194000	53388000	6.72407e+07	5425800	5606000	7950600	6.32747e+06
SAUSA300_0971	purL	Q2FI09	Phosphoribosylformylglycinamidine synthase subunit PurL (FGAM synthase) (EC 6.3.5.3) (Formylglycinamide ribonucleotide amidotransferase subunit II) (FGAR amidotransferase II) (FGAR-AT II) (Glutamine amidotransferase PurL) (Phosphoribosylformylglycinamidine synthase subunit II)	439890000	2935300000	725730000	1.36697e+09	428590000	349130000	374870000	3.84197e+08	241260000	227660000	178280000	2.15733e+08
SAUSA300_0974	purN	A0A0H2XHN0	Phosphoribosylglycinamide formyltransferase (EC 2.1.2.2) (5'-phosphoribosylglycinamide transformylase) (GAR transformylase) (GART)	65597000	203900000	125840000	131779000	28178000	34266000	41783000	3.47423e+07	17659000	1	22235000	1.3298e+07
SAUSA300_0975	purH	Q2FI05	Bifunctional purine biosynthesis protein PurH [Includes: Phosphoribosylaminoimidazolecarboxamide formyltransferase (EC 2.1.2.3) (AICAR transformylase); IMP cyclohydrolase (EC 3.5.4.10) (ATIC) (IMP synthase) (Inosinicase)]	78108000	1614400000	261010000	6.51173e+08	19567000	19914000	11404000	1.69617e+07	5549700	5093800	1	3.54783e+06
SAUSA300_0981	SAUSA300_0981	A0A0H2XDU9	Uncharacterized protein	31437000	74047000	40086000	4.85233e+07	22507000	1	1	7502334	1	1	1	1
SAUSA300_0998	SAUSA300_0998	A0A0H2XFU9	N - XRE regulator, C - CUPIN domain.	7760300	3273200	6280000	5.77117e+06	1	1	6472000	2157334	1	1	1	1
SAUSA300_1020	SAUSA300_1020	A0A0H2XFL4	Glycerophosphoryl diester phosphodiesterase family protein	12947000	37645000	36199000	2.89303e+07	11857000	1	7906600	6587867	9681800	1	1	3.22727e+06
SAUSA300_1023	SAUSA300_1023	A0A0H2XJR8	Uncharacterized protein	1	21774000	23275000	1.50163e+07	7181200	5751200	1	4.3108e+06	1	1	1	1
SAUSA300_1030	SAUSA300_1030	Q2FHV0	Cell wall anchored heme binding protein	39633000	21706000	17542000	2.62937e+07	15014000	1	1	5.00467e+06	25063000	1	1	8354334
SAUSA300_1052	SAUSA300_1052	A0A0H2XH00	Fibrinogen-binding protein	30367000	68144000	129610000	7.60403e+07	42476000	28346000	1	2.36073e+07	1	43395000	115930000	5.31083e+07
SAUSA300_1070	SAUSA300_1070	A0A0H2XHJ3	Uncharacterized N-acetyltransferase SAUSA300_1070 (EC 2.3.1.-)	1	44768000	13820000	1.95293e+07	1	1	1	1	1	1	11838000	3.946e+06
SAUSA300_1072	mraZ	Q2FHQ9	Transcriptional regulator MraZ	62855000	8265800	10067000	27062600	1	1	1	1	1	1	1	1
SAUSA300_1075	pbpA	A0A0H2XJZ5	Penicillin-binding protein 1	29642000	49093000	65169000	47968000	19462000	26618000	24520000	2.35333e+07	1	102120000	51427000	5.11823e+07
SAUSA300_1090	SAUSA300_1090	A0A0H2XIW5	Pseudouridine synthase (EC 5.4.99.-)	12745000	76678000	45872000	4.50983e+07	6566100	7068100	4518500	6050900	1	1	1	1
SAUSA300_1101	SAUSA300_1101	A0A0H2XI96	Putative fibronectin/fibrinogen binding protein	59960000	596330000	1044000000	5.66763e+08	78934000	155200000	159520000	131218000	1	5640500	1	1.88017e+06
SAUSA300_1121	SAUSA300_1121	A0A0H2XGC4	Fatty acid biosynthesis repressor	15077000	28002000	32722000	25267000	1	1	23377000	7792334	1	1	1	1
SAUSA300_1127	smc	A0A0H2XG00	Chromosome partition protein Smc	53993000	133090000	68834000	8.53057e+07	1	1	53931000	1.7977e+07	1	1	1	1
SAUSA300_1130	ffh	A0A0H2XH01	Signal recognition particle protein (Fifty-four homolog)	66561000	225810000	197330000	1.63234e+08	43608000	53142000	59425000	5.20583e+07	1	1	1	1
SAUSA300_1134	rplS	Q2FHJ7	50S ribosomal protein L19	241400000	1061100000	654060000	6.52187e+08	115240000	141050000	115340000	1.23877e+08	38549000	49286000	51424000	4.64197e+07
SAUSA300_1136	SAUSA300_1136	A0A0H2XK72	Ribosome biogenesis GTPase A	32072000	117540000	110410000	86674000	38541000	37041000	33330000	36304000	1	1	1	1
SAUSA300_1144	trmFO	Q2FHI7	Methylenetetrahydrofolate--tRNA-(uracil-5-)-methyltransferase TrmFO (EC 2.1.1.74) (Folate-dependent tRNA (uracil-5-)-methyltransferase) (Folate-dependent tRNA(M-5-U54)-methyltransferase)	1	54316000	9287500	21201167	1	1	6882100	2294034	1	1	1	1
SAUSA300_1165	ribF	A0A0H2XHC3	Riboflavin biosynthesis protein [Includes: Riboflavin kinase (EC 2.7.1.26) (Flavokinase); FMN adenylyltransferase (EC 2.7.7.2) (FAD pyrophosphorylase) (FAD synthase)]	40167000	62877000	89898000	64314000	29948000	1	23474000	1.78073e+07	1	1	1	1
SAUSA300_1177	cinA	A0A0H2XEJ4	Putative competence-damage inducible protein	16456000	99103000	40139000	5.18993e+07	1	1	1	1	1	1	1	1
SAUSA300_1199	SAUSA300_1199	A0A0H2XHV8	Putative aluminium resistance protein	6485300	20944000	8031900	11820400	4791900	1	1	1.5973e+06	1	1	1	1
SAUSA300_1216	SAUSA300_1216	A0A0H2XHS8	Cardiolipin synthase (CL synthase) (EC 2.7.8.-)	16427000	20433000	37280000	2.47133e+07	10112000	10915000	1	7.009e+06	1	1	1	1
SAUSA300_1229	SAUSA300_1229	A0A0H2XJP7	Hydrolase, haloacid dehalogenase-like family (EC 3.8.1.-)	9583500	59577000	1	2.30535e+07	1	1	13031000	4.34367e+06	1	1	1	1
SAUSA300_1232	katA	Q2FH99	Catalase (EC 1.11.1.6)	146770000	418260000	253550000	272860000	131900000	129470000	142550000	134640000	332230000	385390000	399590000	3.72403e+08
SAUSA300_1236	SAUSA300_1236	A0A0H2XEI1	Uncharacterized protein	199060000	1105300000	1549000000	951120000	244530000	356720000	330270000	3.10507e+08	117830000	142850000	70269000	1.10316e+08
SAUSA300_1311	murG	Q2FH20	UDP-N-acetylglucosamine--N-acetylmuramyl-(pentapeptide) pyrophosphoryl-undecaprenol N-acetylglucosamine transferase (EC 2.4.1.227) (Undecaprenyl-PP-MurNAc-pentapeptide-UDPGlcNAc GlcNAc transferase)	32205000	165270000	110210000	1.02562e+08	7064300	1	1	2.35477e+06	1	1	1	1
SAUSA300_1335	SAUSA300_1335	A0A0H2XFD4	weak homology to CbiN, which is a putative periplasmic cobalt transport system protein. Has an N-terminal hydrophobic domain that doesn’t appear to be a secretion signal	83312000	24275000	17249000	41612000	18523000	11152000	13087000	14254000	1	1	1	1
SAUSA300_1344	SAUSA300_1344	A0A0H2XFM1	Putative DNA replication protein DnaD	53605000	90549000	127500000	9.05513e+07	43042000	26610000	36231000	3.52943e+07	67400000	69046000	31155000	55867000
SAUSA300_1360	ubiE	A0A0H2XII1	Menaquinone biosynthesis methyltransferase ubiE (EC 2.1.1.-)	71215000	129280000	154010000	1.18168e+08	59278000	52485000	51205000	5.43227e+07	1	1	1	1
SAUSA300_1443	rluB	A0A0H2XGY5	Pseudouridine synthase (EC 5.4.99.-)	19356000	51790000	85304000	52150000	17670000	18780000	26411000	2.09537e+07	1	1	1	1
SAUSA300_1470	SAUSA300_1470	A0A0H2XF90	Geranyltranstransferase (EC 2.5.1.10)	16224000	11790000	7654100	1.18894e+07	9102300	1	1	3.0341e+06	1	1	1	1
SAUSA300_1472	xseA	Q2FGL0	Exodeoxyribonuclease 7 large subunit (EC 3.1.11.6) (Exodeoxyribonuclease VII large subunit) (Exonuclease VII large subunit)	32512000	100830000	87888000	7.37433e+07	42273000	26627000	17400000	2.87667e+07	1	1	1	1
SAUSA300_1495	SAUSA300_1495	A0A0H2XGB2	Rhodanese domain-containing protein	69276000	62813000	151040000	9.43763e+07	33053000	30475000	32963000	3.21637e+07	1	25294000	1	8431334
SAUSA300_1518	cshB	A0A0H2XIF9	DEAD-box ATP-dependent RNA helicase CshB (EC 3.6.4.13)	46987000	135600000	232930000	1.38506e+08	39386000	42954000	38492000	4.02773e+07	1	1	1	1
SAUSA300_1523	SAUSA300_1523	Q2FGG0	Putative pyruvate, phosphate dikinase regulatory protein (PPDK regulatory protein) (EC 2.7.11.32) (EC 2.7.4.27)	18076000	129730000	48618000	6.54747e+07	11659000	7925700	8539300	9.37467e+06	1	1	1	1
SAUSA300_1527	era	Q2FGF6	GTPase Era	147160000	397510000	600970000	381880000	115250000	121480000	104890000	1.13873e+08	1	1	18167000	6.05567e+06
SAUSA300_1545	rpsT	Q2FGD8	30S ribosomal protein S20	9553200	357820000	389230000	2.52201e+08	1	102070000	61509000	5.45263e+07	20068000	361460000	1297900000	5.59809e+08
SAUSA300_1574	SAUSA300_1574	Q2FGA9	UPF0297 protein SAUSA300_1574	12232000	11621000	1	7.951e+06	1	1	1	1	12887000	1	18701000	1.05293e+07
SAUSA300_1600	obg	Q2FG83	GTPase Obg (EC 3.6.5.-) (GTP-binding protein Obg)	23742000	141100000	35561000	66801000	1	1	1	1	1	1	1	1
SAUSA300_1603	rplU	Q2FG80	50S ribosomal protein L21	638700000	8306200000	14783000000	7909300000	652200000	5518600000	4071000000	3.41393e+09	487660000	9896590000	6472000000	5618750000
SAUSA300_1606	SAUSA300_1606	A0A0H2XGA4	No domains, no homologies. Putative N-terminal TMH	84412000	64511000	35001000	61308000	1	28417000	36821000	2.1746e+07	45417000	50431000	65140000	5.36627e+07
SAUSA300_1625	rplT	Q2FG58	50S ribosomal protein L20	270900000	4813100000	7097310000	4.06044e+09	170090000	2386300000	2290800000	1615730000	206070000	7544300000	5270400000	4.34026e+09
SAUSA300_1632	nrdR	Q2FG51	Transcriptional repressor NrdR	1	21288000	7308700	9.53223e+06	1	4516300	1	1505434	1	1	1	1
SAUSA300_1633	gap	A0A0H2XHW0	Glyceraldehyde-3-phosphate dehydrogenase (EC 1.2.1.-)	96164000	499570000	219950000	2.71895e+08	99260000	68124000	71114000	7.94993e+07	36813000	29502000	1	2.2105e+07
SAUSA300_1639	phoP	A0A0H2XI00	Alkaline phosphatase synthesis transcriptional regulatory protein PhoP	105830000	206960000	243390000	1.85393e+08	71696000	88148000	102430000	8.74247e+07	26043000	1	13823000	13288667
SAUSA300_1649	dnaE	A0A0H2XJJ3	DNA polymerase III subunit alpha (EC 2.7.7.7)	1	16696000	24983000	1.3893e+07	1	1	13341000	4.447e+06	1	1	1	1
SAUSA300_1658	SAUSA300_1658	A0A0H2XH06	N6_Mtase domain-containing protein	23928000	129400000	44407000	6.59117e+07	1	1	1	1	1	1	1	1
SAUSA300_1664	ezrA	Q2FG20	Septation ring formation regulator EzrA	11754000000	5899010000	5356800000	7.66994e+09	4613400000	3448000000	2868100000	3.64317e+09	624940000	398360000	771480000	598260000
SAUSA300_1666	rpsD	Q2FG18	30S ribosomal protein S4	1324400000	2319500000	3892700000	2512200000	636970000	938790000	684680000	753480000	13039000	19078000	6492300	1.28698e+07
SAUSA300_1673	SAUSA300_1673	A0A0H2XI92	1-acyl-sn-glycerol-3-phosphate acyltransferases (EC 2.3.1.51)	13758000	50549000	46450000	36919000	8043200	1	5719300	4.5875e+06	1	1	1	1
SAUSA300_1686	murC	Q2FFZ8	UDP-N-acetylmuramate--L-alanine ligase (EC 6.3.2.8) (UDP-N-acetylmuramoyl-L-alanine synthetase)	27354000	29525000	32732000	2.98703e+07	19699000	1	16967000	1.2222e+07	1	1	1	1
SAUSA300_1723	SAUSA300_1723	A0A0H2XJ35	Membrane Protein	33864000	15996000	15122000	2.16607e+07	20283000	1	10422000	1.0235e+07	15331000	1	1	5110334
SAUSA300_1759	SAUSA300_1759	A0A0H2XJY4	Uncharacterized protein	1	40992000	110790000	5.0594e+07	1	11396000	14973000	8789667	1	25671000	26806000	1.74923e+07
SAUSA300_1784	traP	Q2FFR1	Signal transduction protein TRAP (Target of RNAIII-activating protein)	56139000	190950000	194500000	1.47196e+08	43695000	71745000	82756000	6.60653e+07	27281000	43637000	31682000	34200000
SAUSA300_1854	recX	Q2FFM2	Regulatory protein RecX	50388000	692850000	1289700000	677646000	11129000	196360000	170820000	126103000	7293600	48911000	37222000	31142200
SAUSA300_1867	SAUSA300_1867	A0A0H2XHE4	DUF2154 domain-containing protein	7088800	17527000	23250000	1.59553e+07	1	1	6144500	2.04817e+06	1	1	1	1
SAUSA300_1901	aldA2	A0A0H2XFU7	Aldehyde dehydrogenase	423060000	1098200000	1332500000	9.51253e+08	366310000	341210000	291790000	3.33103e+08	1	41469000	1	1.3823e+07
SAUSA300_1908	SAUSA300_1908	A0A0H2XDY4	Uncharacterized protein	130310000	50043000	47276000	7.58763e+07	33839000	27793000	17567000	2.63997e+07	1	1	1	1
SAUSA300_1909	SAUSA300_1909	A0A0H2XEY2	Uncharacterized protein	1	17597000	32625000	16740667	1	1	14391000	4.797e+06	1	1	30756000	1.0252e+07
SAUSA300_1914	SAUSA300_1914	A0A0H2XFR6	GntR family regulatory protein - in operon with psm transporters	9854400	5782400	11411000	9.01593e+06	1	10913000	1	3.63767e+06	17567000	1	26940000	14835667
SAUSA300_1992	agrA	A0A0H2XH08	Accessory gene regulator protein A	26321000	117840000	91155000	7.84387e+07	28136000	19239000	1	15791667	1	1	1	1
SAUSA300_2010	leuA	Q2FF67	2-isopropylmalate synthase	1	17256000	1	5.752e+06	1	1	1	1	1	37025000	26866000	2.1297e+07
SAUSA300_2025	rsbU	A0A0H2XH68	Sigma-B regulation protein	22989000	97140000	57779000	5.93027e+07	18771000	11258000	4735100	1.1588e+07	1	1	1	1
SAUSA300_2062	atpF	Q2FF20	ATP synthase subunit b (ATP synthase F(0) sector subunit b) (ATPase subunit I) (F-type ATPase subunit b) (F-ATPase subunit b)	1003500000	506040000	416600000	6.42047e+08	182980000	269070000	182880000	2.11643e+08	474750000	208200000	448820000	3.77257e+08
SAUSA300_2125	SAUSA300_2125	A0A0H2XGU4	Iron-sulfur cluster carrier protein	27915000	155190000	84359000	8.91547e+07	25591000	1	14357000	1.3316e+07	1	1	1	1
SAUSA300_2171	rpsI	Q2FES2	30S ribosomal protein S9	618510000	5517390000	10300000000	5.47863e+09	245670000	4230000000	3161200000	2.54562e+09	338370000	8258700000	3750400000	4.11582e+09
SAUSA300_2177	rplQ	Q2FER6	50S ribosomal protein L17	88111000	317300000	771550000	3.9232e+08	19054000	251670000	191780000	154168000	71059000	747230000	570300000	462863000
SAUSA300_2194	rplN	Q2FEP9	50S ribosomal protein L14	425070000	922571000	1227300000	8.58314e+08	399730000	398410000	330780000	3.76307e+08	97796000	262950000	102180000	1.54309e+08
SAUSA300_2197	rplP	Q2FEP6	50S ribosomal protein L16	187520000	310350000	754100000	4.17323e+08	79749000	252790000	126010000	1.5285e+08	1	23650000	27318000	1.69893e+07
SAUSA300_2198	rpsC	Q2FEP5	30S ribosomal protein S3	455620000	1968000000	1165400000	1196340000	441530000	394570000	311340000	382480000	106920000	135690000	95798000	1.12803e+08
SAUSA300_2201	rplB	Q2FEP2	50S ribosomal protein L2	258410000	1625600000	1634900000	1172970000	113360000	232480000	151480000	1.65773e+08	21278000	251360000	370040000	214226000
SAUSA300_2203	rplD	Q2FEP0	50S ribosomal protein L4	166210000	492500000	570400000	4.09703e+08	151450000	264380000	195010000	2.03613e+08	55518000	161970000	108410000	1.08633e+08
SAUSA300_2208	topB	Q2FEN5	DNA topoisomerase 3 (EC 5.6.2.1) (DNA topoisomerase III)	10666000	15707000	41881000	2.27513e+07	1	1	1	1	1	1	1	1
SAUSA300_2215	SAUSA300_2215	A0A0H2XFQ9	Glyoxalase-like_dom domain-containing protein	16058000	19054000	30766000	2.19593e+07	1	10874000	17731000	9.535e+06	7446100	1	1	2482034
SAUSA300_2231	fdhD	Q2FEL2	formate dehydrogenase subunit D	1	14232000	1	4.744e+06	1	1	5574000	1.858e+06	11597000	16310000	1	9.30233e+06
SAUSA300_2243	ureG	Q2FEK0	Urease accessory protein UreG	1	18675000	16309000	1.16613e+07	14179000	1	1	4726334	1	1	1	1
SAUSA300_2255	SAUSA300_2255	A0A0H2XIU2	Monooxygenase family protein (EC 1.14.13.-)	10699000	49916000	28274000	2.96297e+07	7861900	6897200	6010800	6923300	1	1	1	1
SAUSA300_2287	SAUSA300_2287	A0A0H2XI61	Putative membrane protein	24938000	63107000	77488000	5.51777e+07	20810000	1	14781000	11863667	1	1	1	1
SAUSA300_2312	mqo	A0A0H2XIW4	Probable malate:quinone oxidoreductase (EC 1.1.5.4) (MQO) (Malate dehydrogenase [quinone])	20886000	260090000	42960000	1.07979e+08	1	1	1	1	1	1	1	1
SAUSA300_2314	SAUSA300_2314	A0A0H2XGI7	Uncharacterized protein	9593500	40163000	11173000	2.03098e+07	1	1	1	1	1	1	1	1
SAUSA300_2365	hlgA	A0A0H2XIG9	Gamma-hemolysin component A	1802800000	6233200000	9354990000	5.797e+09	762450000	1604600000	1348600000	1238550000	416050000	2537600000	1447200000	1466950000
SAUSA300_2400	SAUSA300_2400	A0A0H2XFP6	Glutamyl-aminopeptidase	252000000	94748000	33674000	1.26807e+08	32150000	45496000	52567000	4.34043e+07	85922000	117620000	146470000	1.16671e+08
SAUSA300_2432	SAUSA300_2432	A0A0H2XH98	Hydrolase, MutT/nudix family (EC 3.6.1.-)	21712000	61965000	62657000	48778000	16925000	16448000	17413000	1.69287e+07	1	1	1	1
SAUSA300_2473	SAUSA300_2473	A0A0H2XJG5	Abhydrolase_3 domain-containing protein	24726000	248470000	51226000	1.08141e+08	13078000	1	1	4359334	1	1	1	1
SAUSA300_2482	SAUSA300_2482	A0A0H2XH59	Peptidase C51 domain-containing protein	114610000	273220000	501300000	2.96377e+08	30090000	117560000	117450000	8.83667e+07	36821000	174730000	86550000	99367000
SAUSA300_2491	rocA	Q2FDV3	1-pyrroline-5-carboxylate dehydrogenase (P5C dehydrogenase) (EC 1.2.1.88) (L-glutamate gamma-semialdehyde dehydrogenase)	2599900000	5690100000	2641600000	3.64387e+09	1016400000	1004900000	735490000	918930000	93563000	18064000	58763000	5.67967e+07
SAUSA300_2541	mqo	A0A0H2XHG3	Probable malate:quinone oxidoreductase (EC 1.1.5.4) (MQO) (Malate dehydrogenase [quinone])	387350000	3450100000	790550000	1.54267e+09	269920000	215120000	216310000	2.33783e+08	143750000	95019000	59703000	9.94907e+07
SAUSA300_2560	SAUSA300_2560	A0A0H2XI66	NsaX	66371000	23567000	23672000	37870000	1	21395000	1	7.13167e+06	43350000	17610000	47104000	3.60213e+07
SAUSA300_0031	SAUSA300_0031	A0A0H2XG12	YdeM (hot-dog domain) superfamily; acyl dehydratase. Lipid metabolism?	9077500	1	1	3025834	9371500	1	12444000	7.27183e+06	1	1	1	1
SAUSA300_0151	adhE	A0A0H2XG10	Aldehyde-alcohol dehydrogenase	1	55777000	129130000	61635667	261970000	104420000	161400000	175930000	1	1	30942000	1.0314e+07
SAUSA300_0224	coa	A0A0H2XHP9	staphylocoagulase	1	1	1	1	13187000	1	1	4.39567e+06	31417000	30022000	27037000	29492000
SAUSA300_0230	SAUSA300_0230	A0A0H2XIH0	Site-1-Protease	16022000	1	9847400	8.62313e+06	33731000	15182000	26182000	2.50317e+07	64629000	60647000	57048000	6.07747e+07
SAUSA300_0340	SAUSA300_0340	A0A0H2XJZ0	NADH-dependent FMN reductase	1	1	9867500	3.28917e+06	1	12436000	8232700	6889567	1	1	1	1
SAUSA300_0383	SAUSA300_0383	A0A0H2XIC4	Uncharacterized protein	2250600000	340220000	422450000	1.00442e+09	3128000000	2458900000	2369500000	2.65213e+09	4043900000	4315300000	3849400000	4.06953e+09
SAUSA300_0435	SAUSA300_0435	Q2FJI0	methionine ABC transporter ATP-binding protein	33193000	1	1	11064334	25369000	26050000	19392000	2.36037e+07	89157000	37206000	1	4.2121e+07
SAUSA300_0632	SAUSA300_0632	A0A0H2XJK1	DUF2179 domain-containing protein	1	1	134600000	4.48667e+07	220600000	200880000	1	1.40493e+08	1	1	1	1
SAUSA300_0655	SAUSA300_0655	Q2FIX0	Probable transcriptional regulatory protein SAUSA300_0655	1	1	1	1	1	1	4200900	1.4003e+06	20173000	41908000	22636000	28239000
SAUSA300_0666	SAUSA300_0666	A0A0H2XHT4	Cytokinin riboside 5'-monophosphate phosphoribohydrolase (EC 3.2.2.n1)	1	1	37415000	1.24717e+07	43358000	48215000	49229000	46934000	131510000	133600000	109820000	1.24977e+08
SAUSA300_0743	hprK	Q2FIN3	HPr kinase/phosphorylase (HPrK/P) (EC 2.7.11.-) (EC 2.7.4.-) (HPr(Ser) kinase/phosphorylase)	3678800000	420390000	324750000	1.47465e+09	3913200000	3047400000	3214700000	3.39177e+09	5801290000	5259900000	5518200000	5.52646e+09
SAUSA300_0772	clfA	A0A0H2XG16	Clumping factor A	21806000	22362000	22988000	2.23853e+07	39914000	35865000	64614000	4.67977e+07	136330000	162270000	118210000	1.38937e+08
SAUSA300_0832	SAUSA300_0832	A0A0H2XE12	Uncharacterized protein	1	9135410	1	3.04514e+06	10666000	9830210	9092590	9.86293e+06	1	1	1	1
SAUSA300_0836	dltB	A0A0H2XHC5	D-alanyl-lipoteichoic acid biosynthesis protein	30084000	1	1	1.0028e+07	33445000	20522000	32618000	2.88617e+07	1	1	1	1
SAUSA300_0859	SAUSA300_0859	A0A0H2XGI5	NADH-dependent flavin oxidoreductase	1	1	1	1	1	53844000	20455000	2.47663e+07	96340000	85164000	61055000	80853000
SAUSA300_0871	SAUSA300_0871	Q2FIA7	Uncharacterized protein SAUSA300_0871	1077400000	406470000	316750000	6.00207e+08	2131600000	1106600000	1235600000	1.49127e+09	701420000	608590000	555730000	6.21913e+08
SAUSA300_0887	oppB_1	A0A0H2XID7	Oligopeptide permease, permease protein	31522000	1	1	10507334	32724000	31400000	32952000	3.23587e+07	33937000	1	1	11312334
SAUSA300_0994	pdhB	A0A0H2XFH8	Pyruvate dehydrogenase E1 component, beta subunit (EC 1.2.4.1)	7809600000	2975400000	2815200000	4533400000	16219000000	9084290000	8692000000	1.13318e+10	2872000000	2539100000	2215600000	2.54223e+09
SAUSA300_1039	rnhC	Q2FHU1	Ribonuclease HIII	1	1	9120300	3.0401e+06	8638500	8036200	6696800	7790500	1	1	1	1
SAUSA300_1044	trxA	Q2FHT6	Thioredoxin (Trx)	16328000	1	1	5.44267e+06	14316000	18297000	12336000	14983000	13465000	1	20075000	1.118e+07
SAUSA300_1102	gmk	Q2FHM9	Guanylate kinase (EC 2.7.4.8) (GMP kinase)	1	22687000	33519000	1.87353e+07	40998000	29570000	54587000	4.17183e+07	1	61551000	45537000	3.5696e+07
SAUSA300_1146	hslV	Q2FHI5	ATP-dependent protease subunit HslV (EC 3.4.25.2)	19390000	1	1	6463334	10580000	15018000	24835000	16811000	46886000	1	1	1.56287e+07
SAUSA300_1182	SAUSA300_1182	A0A0H2XHA9	Pyruvate ferredoxin oxidoreductase, alpha subunit (EC 1.2.7.3)	10975000	22315000	39518000	2.42693e+07	40790000	50176000	87154000	5.93733e+07	182460000	198460000	130230000	1.70383e+08
SAUSA300_1222	nuc_2	A0A0H2XGE3	nuclease	1	18796000	1	6265334	17557000	19786000	14964000	1.74357e+07	1	1	1	1
SAUSA300_1231	SAUSA300_1231	A0A0H2XDZ6	amino acid permease	3992300	1	1	1.33077e+06	5809800	1	4468200	3.426e+06	1	1	1	1
SAUSA300_1327	ebh	Q2FH04	Extracellular matrix-binding protein ebh (ECM-binding protein homolog)	1	163630000	1	54543334	606870000	367300000	1	3.24723e+08	665550000	1519400000	492780000	8.92577e+08
SAUSA300_1331	ald1	Q2FH00	Alanine dehydrogenase 1 (EC 1.4.1.1)	5549900	6329300	15966000	9.28173e+06	329360000	63246000	210230000	2.00945e+08	29749000	39988000	74252000	4.79963e+07
SAUSA300_1494	lipM	A0A0H2XFB3	Octanoyltransferase LipM (EC 2.3.1.181) (Octanoyl-[acyl-carrier-protein]:[GcvH] N-octanoyltransferase)	1	1	1	1	12677000	8737300	1	7.1381e+06	12235000	5976800	1	6.0706e+06
SAUSA300_1535	rpsU	Q2FGE8	30S ribosomal protein S21	34140000	151060000	113990000	99730000	19330000	654150000	675130000	4.49537e+08	76811000	1567300000	218780000	6.20964e+08
SAUSA300_1558	mtnN	Q2FGC5	5'-methylthioadenosine/S-adenosylhomocysteine nucleosidase (MTA/SAH nucleosidase) (MTAN) (EC 3.2.2.9) (5'-methylthioadenosine nucleosidase) (MTA nucleosidase) (S-adenosylhomocysteine nucleosidase) (AdoHcy nucleosidase) (SAH nucleosidase) (SRH nucleosidase)	17677000	35159000	22495000	2.51103e+07	37088000	52791000	84780000	5.82197e+07	86443000	138140000	116320000	1.13634e+08
SAUSA300_1581	SAUSA300_1581	A0A0H2XG02	Uncharacterized protein	1	6574300	1	2191434	6854900	8875500	5759800	7163400	12377000	8810500	19895000	1.36942e+07
SAUSA300_1589	dtd	Q2FG94	D-aminoacyl-tRNA deacylase (DTD) (EC 3.1.1.96) (Gly-tRNA(Ala) deacylase) (EC 3.1.1.-)	1	1	1	1	1	1	33200000	1.10667e+07	73137000	49175000	1	40770667
SAUSA300_1601	rpmA	Q2FG82	50S ribosomal protein L27	34428000	210790000	271350000	1.72189e+08	54159000	529750000	468520000	3.5081e+08	47114000	1430100000	954530000	8.10581e+08
SAUSA300_1617	hemC	Q2FG66	Porphobilinogen deaminase (PBG) (EC 2.5.1.61) (Hydroxymethylbilane synthase) (HMBS) (Pre-uroporphyrinogen synthase)	1	12722000	9161100	7294367	1	12339000	33583000	1.53073e+07	1	42968000	52988000	3.19853e+07
SAUSA300_1684	SAUSA300_1684	A0A0H2XJG9	Uncharacterized protein	3488900000	455090000	403790000	1449260000	4723110000	4565300000	3741500000	4.3433e+09	7133810000	11963000000	6477910000	8.52491e+09
SAUSA300_1735	menC	A0A0H2XI82	o-succinylbenzoate synthase (OSB synthase) (OSBS) (EC 4.2.1.113) (4-(2'-carboxyphenyl)-4-oxybutyric acid synthase) (o-succinylbenzoic acid synthase)	10007000	12726000	23793000	1.55087e+07	59314000	36680000	24737000	4.02437e+07	1	1	1	1
SAUSA300_1739	SAUSA300_1739	A0A0H2XGM5	Excalibur domain-containing protein	65741000	1	1	2.19137e+07	56954000	36468000	68552000	5.39913e+07	1	1	1	1
SAUSA300_1788	SAUSA300_1788	A0A0H2XJW7	Uncharacterized protein	298070000	57547000	51640000	1.35752e+08	948680000	415500000	433300000	599160000	1199900000	980220000	1008000000	1.06271e+09
SAUSA300_1869	map	A0A0H2XG88	Methionine aminopeptidase (MAP) (MetAP) (EC 3.4.11.18) (Peptidase M)	1	71550000	1	2.385e+07	62123000	60213000	48507000	5.69477e+07	1	1	1	1
SAUSA300_1897	SAUSA300_1897	Q2FFH9	C4-dicarboxylate ABC transporter	6627700	1	1	2209234	8052900	1	8272000	5.44163e+06	9107200	10283000	1	6.4634e+06
SAUSA300_1974	SAUSA300_1974	Q2FFA3	Uncharacterized leukocidin-like protein 1	627790000	1247900000	2131000000	1.33556e+09	3905700000	2014100000	2285100000	2.73497e+09	618080000	713670000	665220000	6.65657e+08
SAUSA300_1976	SAUSA300_1976	A0A0H2XKA6	Probable succinyl-diaminopimelate desuccinylase	18176000	17061000	1	11745667	59296000	22186000	34318000	38600000	1	1	1	1
SAUSA300_2046	yidC	Q2FF36	Membrane protein insertase YidC (Foldase YidC) (Membrane integrase YidC) (Membrane protein YidC)	110820000	64713000	1	5.8511e+07	119890000	134020000	102040000	118650000	1	1	1	1
SAUSA300_2185	rplO	Q2FEQ8	50S ribosomal protein L15	104360000	604040000	423490000	3.77297e+08	116420000	1743900000	1479800000	1.11337e+09	98287000	4181000000	2088000000	2122429000
SAUSA300_2196	rpmC	A0A0H2XHC7	50S ribosomal protein L29	33670000	1	1	11223334	28652000	45736000	1	2.4796e+07	56311000	1	52083000	3.61313e+07
SAUSA300_2225	moaC	Q2FEL8	Cyclic pyranopterin monophosphate synthase (EC 4.6.1.17) (Molybdenum cofactor biosynthesis protein C)	1	1	1	1	5456100	18159000	1	7.8717e+06	15542000	1	1	5.18067e+06
SAUSA300_2351	SAUSA300_2351	A0A0H2XDI1	Zn-binding lipoprotein adcA-like protein	61906000	9224190	9381810	2.68373e+07	298320000	100650000	159470000	1.86147e+08	648580000	518510000	526480000	5.64523e+08
SAUSA300_2439	gtaB	Q2FE05	UTP--glucose-1-phosphate uridylyltransferase (EC 2.7.7.9) (Alpha-D-glucosyl-1-phosphate uridylyltransferase) (UDP-glucose pyrophosphorylase) (UDPGP) (Uridine diphosphoglucose pyrophosphorylase)	110470000	46986000	43335000	6.69303e+07	232610000	140660000	129270000	1.67513e+08	136300000	124050000	142930000	1.34427e+08
SAUSA300_2486	clpL	Q2FDV8	ATP-dependent Clp protease ATP-binding subunit ClpL	1154500000	929911000	1110200000	1.06487e+09	4623100000	2100400000	2421100000	3048200000	6368400000	3918700000	4909300000	5.06547e+09
SAUSA300_2590	SAUSA300_2590	A0A0H2XHG1	Flavin_Reduct domain-containing protein	1	220490000	1341300000	520596667	11770000000	1	1	3923333334	1	1	1	1
SAUSA300_2643	SAUSA300_2643	A0A0H2XG42	Putative chromosome partioning protein, ParB family	1	30044000	39548000	2.31973e+07	40902000	53439000	55216000	4.98523e+07	22735000	45749000	39033000	35839000
SAUSA300_pUSA010004	SAUSA300_pUSA010004	A0A0H2XKN2	Uncharacterized protein	590800000	333680000	360790000	4.28423e+08	619260000	1216700000	859280000	8.98413e+08	1228500000	4533400000	6794100000	4.18533e+09
SAUSA300_0002	dnaN	A0A0H2XHU3	Beta sliding clamp	2131900000	2639700000	3289800000	2.68713e+09	2635800000	2169600000	1952600000	2.25267e+09	574270000	584760000	422890000	5.27307e+08
SAUSA300_0005	gyrB	Q2FKQ1	DNA gyrase subunit B (EC 5.6.2.2)	638070000	857100000	1207300000	9.00823e+08	1254600000	1153000000	1031700000	1.14643e+09	337590000	363210000	232070000	3.10957e+08
SAUSA300_0015	rplI	Q2FKP1	50S ribosomal protein L9	15935000	28814000	29813000	24854000	8616200	37252000	35919000	27262400	1	109370000	69166000	5.9512e+07
SAUSA300_0017	purA	A0A0H2XG07	Adenylosuccinate synthetase (AMPSase) (AdSS) (EC 6.3.4.4) (IMP--aspartate ligase)	1505300000	2065800000	2489100000	2.02007e+09	2208200000	3201400000	3709900000	3.03983e+09	4073600000	5756200000	4304300000	4.71137e+09
SAUSA300_0020	walR	Q2FKN8	Transcriptional regulatory protein WalR	231680000	235770000	309620000	2.59023e+08	304950000	272340000	263760000	280350000	141210000	106590000	130710000	126170000
SAUSA300_0025	SAUSA300_0025	A0A0H2XI02	5'-nucleotidase family protein	61117000	49475000	36590000	4.90607e+07	36070000	57522000	58574000	50722000	1	1	1	1
SAUSA300_0032	mecA	A0A0H2XHY4	Penicillin-binding protein 2 (EC 3.4.16.4)	43712000000	22303000000	25511000000	3.05087e+10	29057000000	25833000000	23755000000	26215000000	7873300000	10507000000	9571290000	9.3172e+09
SAUSA300_0053	speG	A0A0H2XGJ0	Spermidine N(1)-acetyltransferase (EC 2.3.1.57)	19286000	26189000	33930000	2.64683e+07	28284000	35588000	18550000	27474000	1	1	1	1
SAUSA300_0070	SAUSA300_0070	A0A0H2XHZ1	Putative lysophospholipase	160920000	1015200000	1020500000	7.32207e+08	188760000	1310600000	1604200000	1034520000	1108400000	3310400000	2612100000	2.34363e+09
SAUSA300_0078	copB	Q2FKI2	Probable copper-transporting P-type ATPase B (EC 7.2.2.8)	196150000	219390000	313420000	2.42987e+08	289600000	250480000	296450000	2.78843e+08	97401000	90232000	30567000	7.27333e+07
SAUSA300_0081	SAUSA300_0081	A0A0H2XHK4	Uncharacterized protein	176900000	188710000	291700000	2.19103e+08	134280000	112880000	147360000	1.31507e+08	1	17244000	1	5.748e+06
SAUSA300_0089	SAUSA300_0089	A0A0H2XGZ4	tRNA-dihydrouridine synthase (EC 1.3.1.-)	1	1	8163800	2.72127e+06	4178000	5059300	6801100	5.34613e+06	1	1	1	1
SAUSA300_0107	SAUSA300_0107	A0A0H2XDU2	Na/Pi cotransporter family protein	9672500	10523000	12560000	10918500	14480000	1	10187000	8.22233e+06	1	1	1	1
SAUSA300_0112	lctP	A0A0H2XEN8	L-lactate permease	705190000	424710000	424770000	5.18223e+08	420010000	437380000	555180000	4.70857e+08	329540000	338780000	293440000	3.20587e+08
SAUSA300_0128	SAUSA300_0128	A0A0H2XFS7	Uncharacterized protein	155750000	86396000	95895000	1.1268e+08	64778000	63998000	58688000	62488000	57482000	76186000	60038000	6.45687e+07
SAUSA300_0129	SAUSA300_0129	A0A0H2XIT3	Acetoin(Diacetyl) reductase (EC 1.1.1.303)	672400000	920690000	758190000	783760000	963010000	722540000	773610000	819720000	175300000	200950000	111010000	162420000
SAUSA300_0137	SAUSA300_0137	A0A0H2XK05	Transcriptional regulator, GntR family	21270000	23752000	45423000	3.01483e+07	41637000	34922000	37515000	3.80247e+07	1	1	1	1
SAUSA300_0147	SAUSA300_0147	A0A0H2XI33	5'-nucleotidase/2',3'-cyclic phosphodiesterase and related esterases	1	19642000	21698000	1.378e+07	20759000	21901000	19445000	2.07017e+07	1	1	1	1
SAUSA300_0167	cap5P	A0A0H2XG11	capsular polysaccharide biosynthesis protein Cap5P	1	8435800	10719000	6.38493e+06	1	9168900	6779700	5.3162e+06	1	1	1	1
SAUSA300_0170	aldA	Q2FK94	Putative aldehyde dehydrogenase AldA (EC 1.2.1.3)	6050200000	4578290000	5027090000	5.21853e+09	6575410000	6005600000	5652000000	6077670000	5346400000	4694300000	3977900000	4.67287e+09
SAUSA300_0174	SAUSA300_0174	A0A0H2XGQ8	ABC ATPase superfamily; nitrate sulfonate taurine bicarbonate transport system ATPase component	10992000	16370000	17006000	1.47893e+07	10749000	15648000	8473500	11623500	1	1	1	1
SAUSA300_0188	brnQ_1	A0A0H2XHJ7	Branched-chain amino acid transport protein	25910000	12800000	12915000	1.72083e+07	22236000	18430000	23134000	2.12667e+07	1	1	1	1
SAUSA300_0190	ipdC	A0A0H2XEM7	Indole-3-pyruvate decarboxylase (EC 4.1.1.74)	376650000	402030000	658250000	4.78977e+08	374450000	295410000	222000000	2.97287e+08	1	14970000	1	4.99e+06
SAUSA300_0191	ptsG	Q2FK73	PTS system glucose-specific EIICBA component (EC 2.7.1.199) (EIICBA-Glc) (EII-Glc) (EIICBA-Glc 1) [Includes: Glucose permease IIC component (PTS system glucose-specific EIIC component); Glucose-specific phosphotransferase enzyme IIB component (PTS system glucose-specific EIIB component); Glucose-specific phosphotransferase enzyme IIA component (PTS system glucose-specific EIIA component)]	380540000	213250000	203070000	265620000	412250000	413290000	389890000	4.05143e+08	749700000	764070000	460280000	6.58017e+08
SAUSA300_0192	SAUSA300_0192	A0A0H2XHV5	Uncharacterized protein	49737000	73246000	112320000	7.84343e+07	139910000	104440000	100840000	1.15063e+08	73243000	39190000	35608000	49347000
SAUSA300_0193	murQ	Q2FK71	N-acetylmuramic acid 6-phosphate etherase (MurNAc-6-P etherase) (EC 4.2.1.126) (N-acetylmuramic acid 6-phosphate hydrolase) (N-acetylmuramic acid 6-phosphate lyase)	82245000	92898000	130130000	1.01758e+08	137510000	119160000	96795000	1.17822e+08	82607000	63897000	50395000	65633000
SAUSA300_0194	SAUSA300_0194	Q2FK70	PTS system EIIBC component SAUSA300_0194 [Includes: Phosphotransferase enzyme IIB component (EC 2.7.1.-) (PTS system EIIB component); Permease IIC component (PTS system EIIC component)]	1903000000	673990000	458250000	1.01175e+09	1783600000	1803800000	1714800000	1767400000	778030000	864800000	683390000	7.75407e+08
SAUSA300_0196	hsdR	A0A0H2XKA8	Type I restriction enzyme R Protein (EC 3.1.21.3)	201400000	222100000	368100000	2.63867e+08	345500000	288360000	316460000	3.16773e+08	6068300	1	1	2.02277e+06
SAUSA300_0215	SAUSA300_0215	A0A0H2XFV0	Isoprenylcysteine carboxyl methyltransferase	18551000	24026000	17193000	1.99233e+07	17009000	16341000	18022000	17124000	1	1	1	1
SAUSA300_0220	pflB	Q2FK44	Formate acetyltransferase (EC 2.3.1.54) (Pyruvate formate-lyase)	1834900000	5743510000	7625100000	5.06784e+09	12758000000	7204090000	8102600000	9.3549e+09	143340000	105150000	90738000	113076000
SAUSA300_0225	SAUSA300_0225	A0A0H2XKL6	Putative acyl-CoA acetyltransferase FadA	27368000	42303000	32522000	3.40643e+07	6588700	34778000	30473000	2.39466e+07	62978000	65804000	46346000	58376000
SAUSA300_0227	fadD	A0A0H2XHZ4	Acyl-CoA dehydrogenase FadD (EC 1.3.8.6)	527050000	615210000	796740000	6.46333e+08	726000000	617770000	720560000	688110000	312640000	274560000	125610000	2.37603e+08
SAUSA300_0249	tarI1	Q2FK15	Ribitol-5-phosphate cytidylyltransferase 1 (EC 2.7.7.40)	429770000	685230000	718600000	611200000	547840000	493850000	502960000	5.14883e+08	227330000	230480000	192550000	2.16787e+08
SAUSA300_0250	tarJ	A0A0H2XJ21	Ribulose-5-phosphate reductase (Ribulose-5-P reductase) (EC 1.1.1.405) (Ribitol-5-phosphate dehydrogenase)	236260000	515870000	475180000	4.09103e+08	348720000	276660000	291010000	3.05463e+08	1	1	1	1
SAUSA300_0260	bglA	A0A0H2XH86	6-phospho-beta-glucosidase (EC 3.2.1.86)	52735000	60433000	96840000	7.00027e+07	71143000	62358000	69137000	67546000	54322000	37656000	32069000	41349000
SAUSA300_0262	rbsK	A0A0H2XI12	Ribokinase (RK) (EC 2.7.1.15)	335370000	269770000	362710000	3.22617e+08	322480000	288800000	320420000	3.10567e+08	139050000	149080000	104770000	1.30967e+08
SAUSA300_0277	SAUSA300_0277	A0A0H2XFX2	Putative staphyloxanthin biosynthesis protein	54660000	64332000	92682000	70558000	144680000	102030000	92721000	1.13144e+08	43829000	56879000	37871000	46193000
SAUSA300_0278	esxA	A0A0H2XI99	Type VII secretion system extracellular protein A (Ess extracellular protein A)	1	7405100	1	2.46837e+06	1	11509000	1	3836334	27582000	15414000	16595000	1.98637e+07
SAUSA300_0279	esaA	A0A0H2XFP1	Type VII secretion system accessory factor EsaA	283490000	317550000	275170000	292070000	307440000	340400000	317140000	321660000	1019000000	908260000	938270000	9.55177e+08
SAUSA300_0287	esxD	A0A0H2XDF9	Type VII secretion system extracellular protein D (Ess extracellular protein D)	21864000	12474000	12030000	15456000	18600000	16198000	16214000	17004000	1	1	14049000	4.683e+06
SAUSA300_0288	essD	A0A0H2XIV9	Type VII secretion system protein EssD (Ess-associated gene D) (Nuclease toxin EssD)	48505000	15138000	15924000	2.65223e+07	37968000	33712000	49960000	4.05467e+07	21158000	38924000	20797000	2.69597e+07
SAUSA300_0307	SAUSA300_0307	A0A0H2XKC1	5'-nucleotidase, lipoprotein e(P4) family	8160800000	10576000000	15964000000	1.15669e+10	7123800000	5801710000	5501500000	6.14234e+09	9019590000	18984000000	14459000000	1.41542e+10
SAUSA300_0308	SAUSA300_0308	A0A0H2XFL7	ABC transporter, permease protein	25549000	31434000	27113000	28032000	31292000	31426000	22346000	2.83547e+07	40352000	44869000	35111000	4.01107e+07
SAUSA300_0312	SAUSA300_0312	A0A0H2XJC6	pseudouridine-5'-phosphate glycosidase	18753000	21746000	29325000	2.32747e+07	29430000	22047000	21371000	2.42827e+07	1	1	1	1
SAUSA300_0314	SAUSA300_0314	A0A0H2XJ46	Sialic acid catabolism	20861000	14771000	9998900	15210300	12614000	13280000	9938000	11944000	1	9005900	1	3.00197e+06
SAUSA300_0318	nanE	Q2FJU6	Putative N-acetylmannosamine-6-phosphate 2-epimerase (EC 5.1.3.9) (ManNAc-6-P epimerase)	26398000	18131000	20468000	2.16657e+07	37179000	23284000	17710000	2.60577e+07	1	1	1	1
SAUSA300_0321	SAUSA300_0321	A0A0H2XFI2	Esterase/lipase or alpha/beta hydrolase	45986000	34418000	30557000	36987000	25149000	29579000	27873000	2.75337e+07	1	1	1	1
SAUSA300_0355	SAUSA300_0355	Q2FJQ9	Probable acetyl-CoA acyltransferase (EC 2.3.1.9) (Acetoacetyl-CoA thiolase)	10530000	17403000	23690000	1.72077e+07	15685000	15549000	19230000	1.68213e+07	53880000	70072000	41298000	5.50833e+07
SAUSA300_0357	metE	Q2FJQ7	5-methyltetrahydropteroyltriglutamate--homocysteine methyltransferase (EC 2.1.1.14) (Cobalamin-independent methionine synthase) (Methionine synthase, vitamin-B12 independent isozyme)	1	1	21858000	7.286e+06	11022000	9859100	1	6960367	192080000	121010000	90126900	1.34406e+08
SAUSA300_0362	SAUSA300_0362	A0A0H2XJS2	Uncharacterized protein	54061000	39356000	34747000	4.27213e+07	39036000	35834000	39190000	38020000	1	1	1	1
SAUSA300_0367	ssb	A0A0H2XGI6	Single-stranded DNA-binding protein (SSB)	532740000	540270000	655270000	5.76093e+08	683250000	540630000	528610000	5.84163e+08	521450000	347860000	499640000	4.56317e+08
SAUSA300_0368	rpsR	Q2FJP6	30S ribosomal protein S18	62725000	147900000	324040000	1.78222e+08	53584000	135370000	158620000	115858000	36322000	102590000	115740000	84884000
SAUSA300_0370	SAUSA300_0370	A0A0H2XIS3	Putative staphylococcal enterotoxin	12526000	17926000	20904000	1.71187e+07	22554000	23189000	21784000	22509000	82494000	81820000	37003000	6.71057e+07
SAUSA300_0384	SAUSA300_0384	A0A0H2XEY5	Uncharacterized protein	70838000	94756900	121400000	9.5665e+07	144090000	112040000	106300000	120810000	84071000	105770000	70397000	86746000
SAUSA300_0389	guaA	Q2FJM5	GMP synthase [glutamine-hydrolyzing] (EC 6.3.5.2) (GMP synthetase) (Glutamine amidotransferase)	2447600000	2968400000	3849400000	3.08847e+09	3281300000	3395300000	2813000000	3163200000	430070000	346980000	363190000	380080000
SAUSA300_0406	SAUSA300_0406	A0A0H2XDI6	Putative restriction/modification system specificity protein	36181000	41128000	64653000	4.73207e+07	49796000	46104000	39756000	4.52187e+07	1	1	1	1
SAUSA300_0424.1	psmA4	P0C817	Phenol-soluble modulin alpha 4 peptide	4952100000	1216800000	858270000	2342390000	4528200000	3324200000	3510900000	3.78777e+09	7973690000	8385200000	4362500000	6907130000
SAUSA300_0434	metB	A0A0H2XFF8	Cystathionine gamma-synthase (EC 4.4.1.8)	10749000	1	16944000	9.231e+06	14276000	10702000	1	8.326e+06	13855000	15335000	1	9.73e+06
SAUSA300_0452	dnaX	A0A0H2XIT2	DNA polymerase III subunit gamma/tau (EC 2.7.7.7)	68335000	107870000	107070000	94425000	134380000	102500000	90687000	109189000	26885000	37291000	1	2.1392e+07
SAUSA300_0453	SAUSA300_0453	Q2FJG3	Nucleoid-associated protein SAUSA300_0453	1	43498000	20126000	2.1208e+07	1	22926000	10979000	11301667	1	31339000	89389000	40242667
SAUSA300_0459	tmk	Q2FJG0	Thymidylate kinase (EC 2.7.4.9) (dTMP kinase)	40546000	31058000	30206000	3.39367e+07	33025000	29760000	32152000	3.16457e+07	1	1	1	1
SAUSA300_0462	SAUSA300_0462	A0A0H2XEM8	PSP1 C-terminal domain-containing protein	33726000	30614000	42632000	3.56573e+07	48285000	54072000	40607000	4.76547e+07	33070000	32069000	1	2.1713e+07
SAUSA300_0470	rsmA	Q2FJE9	Ribosomal RNA small subunit methyltransferase A (EC 2.1.1.182) (16S rRNA (adenine(1518)-N(6)/adenine(1519)-N(6))-dimethyltransferase) (16S rRNA dimethyladenosine transferase) (16S rRNA dimethylase) (S-adenosylmethionine-6-N', N'-adenosyl(rRNA) dimethyltransferase)	64778000	61759000	107360000	7.79657e+07	96815000	77296000	87709000	8.72733e+07	1	1	1	1
SAUSA300_0478	prs	A0A0H2XHB4	Ribose-phosphate pyrophosphokinase (RPPK) (EC 2.7.6.1) (5-phospho-D-ribosyl alpha-1-diphosphate) (Phosphoribosyl diphosphate synthase) (Phosphoribosyl pyrophosphate synthase) (P-Rib-PP synthase) (PRPP synthase) (PRPPase)	436160000	690040000	672880000	5.99693e+08	383720000	373480000	430600000	3.95933e+08	107860000	1	1	35953334
SAUSA300_0483	SAUSA300_0483	A0A0H2XGV2	Tetrapyrrole methylase family protein	22919000	25454000	24663000	2.43453e+07	28317000	19681000	31464000	2.64873e+07	16862000	1	25315000	1.4059e+07
SAUSA300_0485	SAUSA300_0485	A0A0H2XFQ2	Cell-division initiation protein	109860000	78839000	90131000	9.29433e+07	93318000	89825000	82733000	8.86253e+07	153660000	257090000	153590000	1.88113e+08
SAUSA300_0486	SAUSA300_0486	A0A0H2XEG5	Polyribonucleotide nucleotidyltransferase (EC 2.7.7.8)	8722600	185490000	351020000	181744200	12313000	234360000	307400000	184691000	76331000	1201000000	806660000	6.94664e+08
SAUSA300_0488	hpt	A0A0H2XGC3	Hypoxanthine phosphoribosyltransferase (EC 2.4.2.8)	291930000	229500000	201520000	2.40983e+08	490740000	320800000	365020000	3.92187e+08	434020000	317860000	378020000	3.76633e+08
SAUSA300_0489	ftsH	A0A0H2XGW5	ATP-dependent zinc metalloprotease FtsH (EC 3.4.24.-)	584960000	519400000	520590000	541650000	718830000	551900000	606370000	625700000	537320000	621130000	363540000	507330000
SAUSA300_0491	cysK	A0A0H2XFQ3	Cysteine synthase (EC 2.5.1.47)	341370000	688910000	706340000	5.78873e+08	395020000	476030000	539570000	4.70207e+08	372800000	454390000	400440000	409210000
SAUSA300_0492	folP	A0A0H2XK99	Dihydropteroate synthase (DHPS) (EC 2.5.1.15) (Dihydropteroate pyrophosphorylase)	405960000	357740000	411270000	3.91657e+08	432950000	327100000	227010000	329020000	52585000	41217000	26127000	3.99763e+07
SAUSA300_0496	lysS	Q2FJC3	Lysine--tRNA ligase (EC 6.1.1.6) (Lysyl-tRNA synthetase) (LysRS)	459050000	502770000	601300000	521040000	241980000	606650000	867620000	5.72083e+08	338980000	2303500000	1590200000	1.41089e+09
SAUSA300_0505	pdxT	Q2FJC0	Pyridoxal 5'-phosphate synthase subunit PdxT (EC 4.3.3.6) (Pdx2) (Pyridoxal 5'-phosphate synthase glutaminase subunit) (EC 3.5.1.2)	317110000	262760000	321610000	3.00493e+08	274150000	273640000	240340000	262710000	131640000	174890000	146580000	1.51037e+08
SAUSA300_0509	mcsB	Q2FJB6	Protein-arginine kinase (EC 2.7.14.1)	80664000	102890000	98477000	9.40103e+07	91837000	92662000	100220000	9.49063e+07	167160000	148850000	85916000	1.33975e+08
SAUSA300_0514	cysE	A0A0H2XK24	Serine acetyltransferase (EC 2.3.1.30)	950250000	523260000	688100000	7.20537e+08	410260000	490160000	431160000	443860000	595140000	662640000	572430000	610070000
SAUSA300_0517	SAUSA300_0517	A0A0H2XIQ1	RNA methyltransferase, TrmH family, group 3	215720000	258220000	374880000	282940000	499360000	415760000	357710000	4.24277e+08	173510000	171590000	138620000	161240000
SAUSA300_0521	nusG	A0A0H2XEI4	Transcription termination/antitermination protein NusG	18580000	41388000	1	1.99893e+07	17044000	22734000	15180000	1.83193e+07	17915000	1	1	5.97167e+06
SAUSA300_0522	rplK	Q2FJA3	50S ribosomal protein L11	119920000	126780000	131580000	1.26093e+08	95694000	116950000	116010000	1.09551e+08	129570000	157020000	186340000	1.57643e+08
SAUSA300_0525	rplL	Q2FJA0	50S ribosomal protein L7/L12	35481000	28587000	21459000	28509000	29746000	59213000	41137000	4.33653e+07	78138000	105110000	180560000	1.21269e+08
SAUSA300_0526	SAUSA300_0526	A0A0H2XI40	Methyltransferase small domain	1	41933000	35118000	25683667	1	17635000	23970000	1.38683e+07	1	41136000	21382000	2.08393e+07
SAUSA300_0527	rpoB	Q2FJ98	DNA-directed RNA polymerase subunit beta (RNAP subunit beta) (EC 2.7.7.6) (RNA polymerase subunit beta) (Transcriptase subunit beta)	22684000000	32669000000	31420000000	2.89243e+10	12049000000	24623000000	22740000000	19804000000	23641000000	35725000000	30757000000	30041000000
SAUSA300_0528	rpoC	Q2FJ97	DNA-directed RNA polymerase subunit beta' (RNAP subunit beta') (EC 2.7.7.6) (RNA polymerase subunit beta') (Transcriptase subunit beta')	31694000000	47535900000	49446000000	4.2892e+10	16206000000	35394000000	34256000000	2.86187e+10	30801000000	47128000000	40362000000	3.94303e+10
SAUSA300_0533	tuf	Q2FJ92	Elongation factor Tu (EF-Tu)	17882000000	18812000000	11619000000	1.61043e+10	22933000000	17481000000	17754000000	1.93893e+10	15446000000	10213000000	9565600000	1.17415e+10
SAUSA300_0534	SAUSA300_0534	A0A0H2XE49	putative amidohydrolases- a class of zinc binding homodimeric enzymes involved in hydrolysis of N-acetylated proteins.	22872000	27520000	40301000	30231000	41567000	36554000	43361000	40494000	29796000	32681000	19285000	27254000
SAUSA300_0535	SAUSA300_0535	A0A0H2XJW8	Putative pyridoxal phosphate-dependent acyltransferase	1706700000	2611800000	3078900000	2465800000	1804000000	2750500000	2690000000	2.41483e+09	2820000000	3741700000	2824300000	3.12867e+09
SAUSA300_0541	SAUSA300_0541	A0A0H2XHX5	Deoxynucleoside kinase family protein (EC 2.7.1.-) (EC 2.7.1.145)	31866000	77544000	64388000	5.79327e+07	56521000	53890000	66317000	5.89093e+07	85488000	78793000	64302000	7.61943e+07
SAUSA300_0542	SAUSA300_0542	A0A0H2XGW9	Deoxynucleoside kinase family protein (EC 2.7.1.-) (EC 2.7.1.113)	14849000	10781000	22629000	1.60863e+07	13898000	15728000	1	9.87533e+06	1	1	65873000	2.19577e+07
SAUSA300_0544	SAUSA300_0544	A0A0H2XEE1	Hydrolase, haloacid dehalogenase-like family	43231000	89218000	55470000	6.26397e+07	34683000	35331000	35002000	3.50053e+07	1	15514000	1	5171334
SAUSA300_0554	nagB	Q2FJ71	Glucosamine-6-phosphate deaminase (EC 3.5.99.6) (GlcN6P deaminase) (GNPDA) (Glucosamine-6-phosphate isomerase)	71009000	62474000	76843000	7.01087e+07	111040000	117840000	80416000	1.03099e+08	74227000	31184000	73960000	5.97903e+07
SAUSA300_0558	SAUSA300_0558	A0A0H2XGD5	putative proline/betaine transporter	10481000	9466700	1	6.64923e+06	14401000	1	12516000	8.97233e+06	1	1	1	1
SAUSA300_0566	SAUSA300_0566	A0A0H2XJ17	Amino acid permease	16920000	1	1	5.64e+06	9356100	1	10342000	6.56603e+06	1	12249000	1	4.083e+06
SAUSA300_0571	SAUSA300_0571	A0A0H2XIP4	lipoate-protein ligase A	1	11863000	18925000	10262667	18885000	15108000	19441000	1.78113e+07	1	1	1	1
SAUSA300_0574	SAUSA300_0574	A0A0H2XEZ9	Phosphomevalonate kinase (EC 2.7.4.2)	34279000	38506000	47756000	4.01803e+07	90716000	58872000	54514000	68034000	26746000	39183000	44406000	3.67783e+07
SAUSA300_0592	SAUSA300_0592	A0A0H2XE39	HD domain-containing protein	93366000	157300000	184440000	1.45035e+08	190870000	178480000	149100000	1.72817e+08	133180000	90152000	20863000	8.13983e+07
SAUSA300_0593	SAUSA300_0593	A0A0H2XIK9	Uncharacterized protein	10408000	7371200	19327000	1.23687e+07	14635000	11139000	1	8.59133e+06	1	1	1	1
SAUSA300_0601	SAUSA300_0601	A0A0H2XGG7	Hydrolase, alpha/beta hydrolase fold family (EC 3.4.11.5)	179010000	249590000	276300000	2.34967e+08	336570000	248250000	253260000	279360000	85743000	90838000	70811000	82464000
SAUSA300_0602	SAUSA300_0602	A0A0H2XG24	Uncharacterized protein	1180500000	1564300000	2400400000	1.71507e+09	2443700000	2731600000	2942400000	2705900000	2323800000	3681000000	2862500000	2.95577e+09
SAUSA300_0621	SAUSA300_0621	A0A0H2XHK6	Iron-dependent repressor	350500000	279100000	263120000	2.97573e+08	238260000	246050000	196760000	2.27023e+08	137460000	66361000	93777000	9.91993e+07
SAUSA300_0629	pbp4	A0A0H2XG19	Penicillin binding protein 4 - Transpeptidase, carboxypeptidase, required for secondary cross-linking. Not essential	9526200	1	1	3.1754e+06	7234200	1	6954100	4.72943e+06	1	1	1	1
SAUSA300_0631	SAUSA300_0631	A0A0H2XES0	nucleoside permease	21351000	39955000	10855000	2.40537e+07	51360000	31542000	59513000	4.74717e+07	117900000	163950000	44765000	1.08872e+08
SAUSA300_0637	SAUSA300_0637	A0A0H2XFB7	Dihydroxyacetone kinase, DhaL subunit (EC 2.7.1.-)	39856000	82547000	27190000	4.98643e+07	49618000	23541000	33547000	3.55687e+07	41812000	41362000	26089000	36421000
SAUSA300_0669	uppP	Q2FIV6	Undecaprenyl-diphosphatase (EC 3.6.1.27) (Bacitracin resistance protein) (Undecaprenyl pyrophosphate phosphatase)	31322000	30398000	31466000	31062000	54132000	22696000	1	2.56093e+07	1	1	1	1
SAUSA300_0672	SAUSA300_0672	A0A0H2XDE4	Transcriptional regulator, MarR family	968920000	948720000	1241700000	1.05311e+09	1081500000	937520000	557740000	858920000	416610000	208350000	559160000	3.94707e+08
SAUSA300_0674	SAUSA300_0674	A0A0H2XJB2	Oxidoreductase, aldo/keto reductase family (EC 1.-.-.-)	41207000	44206000	56071000	4.71613e+07	40023000	28093000	38134000	3.54167e+07	36492000	1	18281000	18257667
SAUSA300_0682	ybaK	A0A0H2XIY2	Cys-tRNA(Pro)/Cys-tRNA(Cys) deacylase (EC 4.2.-.-)	1	14942000	17897000	1.09463e+07	17840000	16662000	16472000	1.69913e+07	1	1	1	1
SAUSA300_0688	SAUSA300_0688	A0A0H2XG74	Oxidoreductase, aldo/keto reductase family	205820000	268700000	381030000	2.85183e+08	416500000	340760000	334260000	363840000	163810000	163540000	176690000	1.68013e+08
SAUSA300_0691	saeR	Q2FIT4	Response regulator SaeR (Staphylococcus exoprotein expression protein R)	44712000	129440000	84763000	86305000	55268000	59923000	50492000	5.52277e+07	29955000	1	1	9.985e+06
SAUSA300_0707	SAUSA300_0707	A0A0H2XK79	Osmoprotectant ABC transporter, permease (EC 3.6.3.32)	62037000	48476000	37003000	49172000	82362000	57113000	48973000	62816000	25750000	48137000	1	2.4629e+07
SAUSA300_0708	hisC	Q2FIR7	Histidinol-phosphate aminotransferase (EC 2.6.1.9) (Imidazole acetol-phosphate transaminase)	1	29882000	21441000	17107667	23307000	28581000	25692000	25860000	32666000	31206000	23007000	2.89597e+07
SAUSA300_0711	SAUSA300_0711	Q2FIR4	Putative lipid kinase SAUSA300_0711 (EC 2.7.1.-)	177170000	165210000	229090000	190490000	359720000	275970000	234510000	2.90067e+08	209730000	175980000	216940000	2.00883e+08
SAUSA300_0713	queF	Q2FIR2	NADPH-dependent 7-cyano-7-deazaguanine reductase (EC 1.7.1.13) (7-cyano-7-carbaguanine reductase) (NADPH-dependent nitrile oxidoreductase) (PreQ(0) reductase)	7064800	12397000	17795000	1.24189e+07	18146000	13711000	18026000	1.66277e+07	81886000	50729000	53659000	6.20913e+07
SAUSA300_0717	SAUSA300_0717	A0A0H2XI26	Ribonucleoside-diphosphate reductase, beta subunit (EC 1.17.4.1)	306070000	562370000	591570000	486670000	783150000	571510000	493980000	6.16213e+08	26872000	94549000	29550000	5.03237e+07
SAUSA300_0722	murB	Q2FIQ3	UDP-N-acetylenolpyruvoylglucosamine reductase (EC 1.3.1.98) (UDP-N-acetylmuramate dehydrogenase)	148680000	193890000	218820000	187130000	255900000	185760000	172370000	2.04677e+08	82035000	84999000	73047000	80027000
SAUSA300_0726	SAUSA300_0726	A0A0H2XG63	Glycerate kinase family protein (EC 2.7.1.31)	592870000	421030000	576830000	5.30243e+08	563990000	585840000	557580000	5.69137e+08	325120000	144650000	349260000	273010000
SAUSA300_0727	pepT	Q2FIP8	Peptidase T (EC 3.4.11.4) (Aminotripeptidase) (Tripeptidase) (Tripeptide aminopeptidase)	195140000	674000000	838330000	5.69157e+08	594130000	693650000	750980000	6.79587e+08	340670000	559870000	314980000	4.05173e+08
SAUSA300_0736	hpf	Q2FIN9	Ribosome hibernation promotion factor (HPF) (Ribosome hibernation-promoting factor)	830670000	1330600000	2123600000	1428290000	1200000000	2088600000	1518900000	1602500000	1250700000	2403700000	2169800000	1941400000
SAUSA300_0741	uvrB	A0A0H2XGZ8	UvrABC system protein B (Protein UvrB) (Excinuclease ABC subunit B)	372240000	439140000	662020000	4.91133e+08	547920000	445900000	482390000	492070000	1	1	1	1
SAUSA300_0744	lgt	Q2FIN2	Phosphatidylglycerol--prolipoprotein diacylglyceryl transferase (EC 2.5.1.145)	39904000	30257000	31979000	3.40467e+07	44312000	36374000	41077000	4.05877e+07	1	1	1	1
SAUSA300_0747	trxB	A0A0H2XHQ2	Thioredoxin reductase (EC 1.8.1.9)	39757000	67393000	72810000	5.99867e+07	57866000	72441000	74095000	68134000	195690000	205770000	142960000	1.81473e+08
SAUSA300_0748	SAUSA300_0748	Q2FIM8	Nucleotide-binding protein SAUSA300_0748	233310000	266470000	344720000	281500000	340360000	268550000	238180000	2.82363e+08	104110000	103410000	78629000	95383000
SAUSA300_0749	SAUSA300_0749	A0A0H2XK03	Gluconeogenesis factor	1	53514000	42650000	32054667	70754000	1	9706600	2.68202e+07	1	1	1	1
SAUSA300_0757	pgk	Q2FIM0	Phosphoglycerate kinase (EC 2.7.2.3)	535580000	838970000	742250000	705600000	751071000	1061600000	1192000000	1001557000	4772610000	4560800000	3229800000	4.18774e+09
SAUSA300_0758	tpiA	Q2FIL9	Triosephosphate isomerase (TIM) (TPI) (EC 5.3.1.1) (Triose-phosphate isomerase)	35292000	39470000	48061000	40941000	33053000	43664000	32215000	3.63107e+07	283770000	253510000	176960000	238080000
SAUSA300_0759	gpmI	A0A0H2XHC4	2,3-bisphosphoglycerate-independent phosphoglycerate mutase (BPG-independent PGAM) (Phosphoglyceromutase) (iPGM) (EC 5.4.2.12)	13177000	16733000	20790000	16900000	30088000	17478000	20321000	22629000	33142000	51915000	35258000	40105000
SAUSA300_0760	eno	Q2FIL7	Enolase (EC 4.2.1.11) (2-phospho-D-glycerate hydro-lyase) (2-phosphoglycerate dehydratase)	2830600000	6903900000	6932490000	5.55566e+09	3065500000	6939300000	8390990000	6131930000	8833610000	26488000000	18953000000	1.80915e+10
SAUSA300_0761	SAUSA300_0761	A0A0H2XFD2	membrane protein	130490000	63139000	50758000	8.14623e+07	37874000	43948000	42383000	4.14017e+07	21085000	17644000	17360000	1.86963e+07
SAUSA300_0774	emp	Q2FIK4	Extracellular matrix protein-binding protein emp	73050000	124880000	144380000	1.14103e+08	161790000	97380900	130440000	129870300	162190000	179240000	132080000	1.57837e+08
SAUSA300_0787	aroD	Q2FIJ1	LysR Regulator - Monocistronic. CitR homolog? Divergent to isopropylmalate synthase involved in Leu and Pyruvate metabolism	31365000	28821000	37709000	3.26317e+07	25814000	31256000	35633000	30901000	16953000	14125000	1	1.03593e+07
SAUSA300_0791	gcvH	Q2FII7	Glycine cleavage system H protein (Octanoyl/lipoyl carrier protein)	201080000	175400000	143170000	1.73217e+08	302250000	251670000	212030000	2.55317e+08	730910000	505880000	479170000	5.71987e+08
SAUSA300_0793	SAUSA300_0793	A0A0H2XEM2	Uncharacterized protein	125410000	219640000	188620000	177890000	327030000	189130000	253600000	2.56587e+08	38510000	22571000	40756000	3.39457e+07
SAUSA300_0801	seq	A0A0H2XFV8	Staphylococcal enterotoxin Q	181010000	159810000	78270000	1.39697e+08	94042000	94670000	111350000	1.00021e+08	255790000	362780000	270190000	2.96253e+08
SAUSA300_0816	SAUSA300_0816	Q2FIG2	UPF0337 protein SAUSA300_0816	29997000	67718000	36475000	44730000	44918000	47911000	36564000	43131000	116310000	112340000	242240000	1.56963e+08
SAUSA300_0819	sufD	A0A0H2XGY0	FeS assembly protein SufD	559450000	579610000	617530000	585530000	770450000	615040000	672780000	686090000	321630000	330800000	163100000	2.71843e+08
SAUSA300_0822	SAUSA300_0822	Q2FIF6	UPF0051 protein SAUSA300_0822	1096200000	945950000	1312500000	1.11822e+09	1787400000	1265000000	1478400000	1.51027e+09	1020500000	1104200000	848760000	9.91153e+08
SAUSA300_0825	SAUSA300_0825	Q2FIF3	Probable nitronate monooxygenase (NMO) (EC 1.13.12.-) (Propionate 3-nitronate monooxygenase) (P3N monooxygenase)	15040000	17130000	21500000	17890000	27127000	16394000	21668000	2.17297e+07	1	1	1	1
SAUSA300_0829	lipA	Q2FIE9	Lipoyl synthase (EC 2.8.1.8) (Lip-syn) (LS) (Lipoate synthase) (Lipoic acid synthase) (Sulfur insertion protein LipA)	16154000	25799000	19991000	20648000	24286000	20365000	19724000	2.14583e+07	16903000	28794000	19939000	2.18787e+07
SAUSA300_0835	dltA	Q2FIE3	D-alanine--D-alanyl carrier protein ligase (DCL) (EC 6.2.1.54) (D-alanine--poly(phosphoribitol) ligase subunit 1) (D-alanine-activating enzyme) (DAE)	390880000	345560000	364990000	3.67143e+08	350270000	356620000	398170000	3.68353e+08	146890000	177560000	119920000	1.48123e+08
SAUSA300_0841	SAUSA300_0841	A0A0H2XK09	Pyr_redox_2 domain-containing protein	499650000	564420000	993730000	6.85933e+08	821980000	847831000	567160000	745657000	553090000	427270000	392430000	4.57597e+08
SAUSA300_0861	gudB	A0A0H2XHC2	Glutamate dehydrogenase	3089600000	12669000000	11537000000	9.09853e+09	1148500000	7047900000	7644600000	5.28033e+09	1208400000	10895000000	7132690000	6412030000
SAUSA300_0862	glpQ	A0A0H2XHP4	Glycerophosphoryl diester phosphodiesterase (EC 3.1.4.46)	18148000	30345000	38937000	2.91433e+07	24619000	31788000	19514000	25307000	58214000	61308000	55570000	58364000
SAUSA300_0865	pgi	Q2FIB3	Glucose-6-phosphate isomerase (GPI) (EC 5.3.1.9) (Phosphoglucose isomerase) (PGI) (Phosphohexose isomerase) (PHI)	30302000	82913000	83059000	6.54247e+07	46399000	46670000	69120000	54063000	100560000	143050000	100410000	1.14673e+08
SAUSA300_0868	spsB	A0A0H2XEA7	Signal peptidase I (EC 3.4.21.89)	2405700000	1237700000	1349500000	1664300000	1528200000	1474100000	1334200000	1445500000	1138200000	1588700000	975580000	1234160000
SAUSA300_0869	addB	Q2FIA9	ATP-dependent helicase/deoxyribonuclease subunit B (EC 3.1.-.-) (EC 3.6.4.12) (ATP-dependent helicase/nuclease AddB)	50003000	60152000	86963000	65706000	52651000	52202000	38426000	4.77597e+07	1	1	1	1
SAUSA300_0870	addA	Q2FIA8	ATP-dependent helicase/nuclease subunit A (EC 3.1.-.-) (EC 3.6.4.12) (ATP-dependent helicase/nuclease AddA)	75909000	89565000	100840000	8.87713e+07	86339000	74619000	63595000	74851000	1	1	1	1
SAUSA300_0874	SAUSA300_0874	A0A0H2XKJ0	Uncharacterized protein	30268000	32686000	51835000	38263000	72761000	49594000	57107000	5.98207e+07	1	1	1	1
SAUSA300_0877	clpB	A0A0H2XFR7	Chaperone protein ClpB	445960000	473740000	476300000	4.65333e+08	606910000	509720000	517150000	5.44593e+08	1319000000	1277200000	947280000	1181160000
SAUSA300_0883	SAUSA300_0883	A0A0H2XIW0	Putative surface protein	1	16265000	68953000	2.8406e+07	26771000	32099000	31796000	30222000	1	68033000	66577000	4.487e+07
SAUSA300_0885	fabH	Q2FI93	3-oxoacyl-[acyl-carrier-protein] synthase 3 (EC 2.3.1.180) (3-oxoacyl-[acyl-carrier-protein] synthase III) (Beta-ketoacyl-ACP synthase III) (KAS III)	73143000	280910000	183780000	1.79278e+08	72451000	212520000	291610000	1.92194e+08	102800000	490680000	239780000	2.77753e+08
SAUSA300_0888	oppC	A0A0H2XEU4	Oligopeptide ABC transporter, permease protein	29793000	27112000	28078000	2.83277e+07	63781000	49044000	34089000	4.89713e+07	69631000	60810000	1	4.34803e+07
SAUSA300_0897	trpS	A0A0H2XGX6	Tryptophan--tRNA ligase (EC 6.1.1.2) (Tryptophanyl-tRNA synthetase) (TrpRS)	71663000	47645000	44987000	54765000	36298000	39744000	46284000	4.07753e+07	1	62220000	56942000	39720667
SAUSA300_0907	SAUSA300_0907	A0A0H2XGF7	putative (p)ppGpp synthase domain protein	31408000	89851000	58744000	60001000	32995000	56026000	56574000	4.85317e+07	60805000	89410000	43258000	64491000
SAUSA300_0908	nadK	Q2FI70	NAD kinase (EC 2.7.1.23) (ATP-dependent NAD kinase)	71695000	119930000	158880000	116835000	151050000	143830000	114810000	1.36563e+08	43505000	131870000	63730000	7.97017e+07
SAUSA300_0910	mgtE	A0A0H2XF27	Magnesium transporter MgtE	1	15197000	9169000	8.122e+06	18089000	1	5688300	7925767	1	1	1	1
SAUSA300_0912	SAUSA300_0912	A0A0H2XIJ1	Enoyl-[acyl-carrier-protein] reductase [NADPH] (ENR) (EC 1.3.1.39)	794820000	887590000	1386800000	1023070000	1276200000	956100000	968900000	1.06707e+09	136480000	206750000	96985000	1.46738e+08
SAUSA300_0922	SAUSA300_0922	A0A0H2XIW2	Membrane protein, TerC family	30130000	15858000	15505000	2.04977e+07	17642000	18942000	21075000	1.92197e+07	21292000	1	1	7097334
SAUSA300_0923	SAUSA300_0923	Q2FI55	Serine protease HtrA-like (EC 3.4.21.-)	720060000	341230000	401360000	487550000	428190000	327320000	327700000	361070000	401550000	451320000	347390000	4.00087e+08
SAUSA300_0925	SAUSA300_0925	A0A0H2XHT6	5' nucleotidase family protein	47109000	56128000	97383000	6.68733e+07	68483000	59871000	64403000	6.42523e+07	24524000	12818000	1	1.24473e+07
SAUSA300_0930	SAUSA300_0930	A0A0H2XFJ1	Lipoate--protein ligase (EC 6.3.1.20)	54374000	157200000	103580000	1.05051e+08	62946000	51319000	94360000	6.95417e+07	1	1	1	1
SAUSA300_0944	menA	A0A0H2XEM6	1,4-dihydroxy-2-naphthoate octaprenyltransferase (DHNA-octaprenyltransferase) (EC 2.5.1.74)	21059000	20620000	20520000	20733000	21055000	19747000	21553000	20785000	1	1	1	1
SAUSA300_0946	menD	Q2FI34	2-succinyl-5-enolpyruvyl-6-hydroxy-3-cyclohexene-1-carboxylate synthase (SEPHCHC synthase) (EC 2.2.1.9) (Menaquinone biosynthesis protein MenD)	200170000	230450000	271350000	233990000	189810000	200970000	206540000	1.99107e+08	202790000	243430000	200920000	2.15713e+08
SAUSA300_0950	sspB	A0A0H2XGH9	Cysteine protease (EC 3.4.22.48)	38644000	147680000	220010000	1.35445e+08	132970000	155850000	203180000	164000000	505470000	540600000	475020000	507030000
SAUSA300_0951	sspA	A0A0H2XFC3	V8 protease	29614000	57585000	98189100	6.1796e+07	29949000	44204000	32066000	3.54063e+07	14505000	20249000	1	11584667
SAUSA300_0952	SAUSA300_0952	A0A0H2XFA8	Aminotransferase (EC 2.6.1.-)	50831000	81536000	119990000	84119000	89912000	78655000	78943000	8.25033e+07	1	15324000	1	5.108e+06
SAUSA300_0966	purE	A0A0H2XKD0	N5-carboxyaminoimidazole ribonucleotide mutase (N5-CAIR mutase) (EC 5.4.99.18) (5-(carboxyamino)imidazole ribonucleotide mutase)	9308000	26511000	30418000	22079000	19993000	20118000	17197000	1.91027e+07	1	1	1	1
SAUSA300_0968	purC	Q2FI12	Phosphoribosylaminoimidazole-succinocarboxamide synthase (EC 6.3.2.6) (SAICAR synthetase)	2054000000	3712200000	3494700000	3.08697e+09	1525900000	1786900000	1611200000	1.64133e+09	442730000	450460000	518720000	4.70637e+08
SAUSA300_0969	purS	A0A0H2XGZ9	Phosphoribosylformylglycinamidine synthase subunit PurS (FGAM synthase) (EC 6.3.5.3) (Formylglycinamide ribonucleotide amidotransferase subunit III) (FGAR amidotransferase III) (FGAR-AT III) (Phosphoribosylformylglycinamidine synthase subunit III)	13964000	33311000	44062000	3.04457e+07	13820000	13878000	20382000	1.60267e+07	23962000	23061000	18414000	2.18123e+07
SAUSA300_0970	purQ	Q2FI10	Phosphoribosylformylglycinamidine synthase subunit PurQ (FGAM synthase) (EC 6.3.5.3) (Formylglycinamide ribonucleotide amidotransferase subunit I) (FGAR amidotransferase I) (FGAR-AT I) (Glutaminase PurQ) (EC 3.5.1.2) (Phosphoribosylformylglycinamidine synthase subunit I)	248890000	469610000	383450000	3.67317e+08	241580000	239710000	250590000	243960000	146680000	175330000	135360000	1.52457e+08
SAUSA300_0972	purF	A0A0H2XFY4	Amidophosphoribosyltransferase (ATase) (EC 2.4.2.14) (Glutamine phosphoribosylpyrophosphate amidotransferase) (GPATase)	83991900	87356000	107810000	9.30526e+07	90596000	138760000	135740000	1.21699e+08	390600000	393440000	233920000	339320000
SAUSA300_0983	ptsH	A0A0H2XHT7	Phosphocarrier protein HPr	20904000	15588000	15006000	17166000	26868000	1	1	8.956e+06	73055000	64259000	69316000	6.88767e+07
SAUSA300_0988	trkA	A0A0H2XI70	Potassium uptake protein	139750000	63247000	55644000	8.62137e+07	125860000	73303000	68550000	8.92377e+07	97248900	72321000	126200000	9.859e+07
SAUSA300_0989	rnj1	Q2FHZ1	Ribonuclease J 1 (RNase J1) (EC 3.1.-.-)	1160300000	1373400000	1803500000	1.44573e+09	2252900000	1893000000	1954500000	2.03347e+09	1515600000	1462800000	1071100000	1.34983e+09
SAUSA300_0992	SAUSA300_0992	A0A0H2XIX8	Putative lipoprotein	137360000	100920000	115810000	118030000	86544000	119560000	98242000	1.01449e+08	86882000	537890000	420650000	348474000
SAUSA300_0993	pdhA	A0A0H2XHD5	Pyruvate dehydrogenase E1 component subunit alpha (EC 1.2.4.1)	8679290000	4913500000	5366400000	6319730000	12455000000	9429790000	9355510000	1.04134e+10	3127100000	3322300000	2271000000	2906800000
SAUSA300_0995	SAUSA300_0995	A0A0H2XJG3	Dihydrolipoamide acetyltransferase component of pyruvate dehydrogenase complex (EC 2.3.1.-)	42392000000	6161300000	3559300000	1.73709e+10	34404000000	24578000000	26812000000	28598000000	2614200000	1591400000	2284700000	2.16343e+09
SAUSA300_0996	lpdA	A0A0H2XIQ2	Dihydrolipoyl dehydrogenase (EC 1.8.1.4)	52843000000	5723190000	3543500000	20703230000	49067000000	35376000000	39263000000	4.12353e+10	7556200000	5128890000	6681110000	6455400000
SAUSA300_0999	potA	Q2FHY1	ABC-type spermidine/putrescine transport system, ATP-binding component	100940000	105900000	118140000	1.08327e+08	89907000	88300000	124330000	1.00846e+08	1	82619000	1	2.75397e+07
SAUSA300_1003	SAUSA300_1003	A0A0H2XJD9	DUF4064 domain-containing protein	303090000	222530000	278630000	2.68083e+08	264090000	293380000	287300000	281590000	347400000	760460000	412490000	5.06783e+08
SAUSA300_1004	SAUSA300_1004	A0A0H2XHH6	DUF4064 superfamily - possible tetraspanin domain protein	213720000	15292000	50737000	9.32497e+07	124630000	72746000	41723000	7.96997e+07	1	59171000	116870000	5.86803e+07
SAUSA300_1007	SAUSA300_1007	A0A0H2XHI3	Inositol monophosphatase family protein (EC 3.1.3.25)	28945000	60231000	56513000	48563000	58553000	29806000	23880000	37413000	1	1	1	1
SAUSA300_1024	coaD	Q2FHV6	Phosphopantetheine adenylyltransferase (EC 2.7.7.3) (Dephospho-CoA pyrophosphorylase) (Pantetheine-phosphate adenylyltransferase) (PPAT)	109880000	93778000	124890000	109516000	68328000	91075000	88002000	8.24683e+07	105580000	156780000	126470000	129610000
SAUSA300_1027	rpmF	Q2FHV3	50S ribosomal protein L32	24993000	382700000	1112000000	5.06564e+08	24544000	516180000	419720000	320148000	69430000	2002500000	1341900000	1.13794e+09
SAUSA300_1029	isdA	Q2FHV1	Iron-regulated surface determinant protein A (Fur-regulated protein A) (Staphylococcal transferrin-binding protein A)	51827000	23025000	18318000	3.10567e+07	41108000	26959000	31677000	33248000	64987000	77589000	60802000	6.77927e+07
SAUSA300_1037	pheS	Q2FHU3	Phenylalanine--tRNA ligase alpha subunit (EC 6.1.1.20) (Phenylalanyl-tRNA synthetase alpha subunit) (PheRS)	154140000	76250000	61376000	9.72553e+07	83234000	68055000	74674000	75321000	260620000	260310000	233580000	2.51503e+08
SAUSA300_1038	pheT	Q2FHU2	Phenylalanine--tRNA ligase beta subunit (EC 6.1.1.20) (Phenylalanyl-tRNA synthetase beta subunit) (PheRS)	638600000	346050000	343890000	4.42847e+08	414810000	413570000	472730000	4.33703e+08	2570200000	2056100000	1513000000	2.04643e+09
SAUSA300_1046	sdhC	A0A0H2XGN2	Succinate dehydrogenase, cytochrome b-558 subunit	173870000	159620000	247440000	1.93643e+08	114940000	146170000	106180000	122430000	112160000	105990000	125450000	1.14533e+08
SAUSA300_1047	sdhA	A0A0H2XHU1	Succinate dehydrogenase, flavoprotein subunit	11744000000	6372100000	6714900000	8277000000	7136810000	8119690000	7051110000	7435870000	8535890000	6785900000	6386790000	7.23619e+09
SAUSA300_1048	sdhB	A0A0H2XHE6	Succinate dehydrogenase, iron-sulfur protein	5966810000	3038200000	3409600000	4.1382e+09	4204500000	4223900000	3636700000	4021700000	3392100000	2996900000	3698000000	3.36233e+09
SAUSA300_1049	murI	Q2FHT1	Glutamate racemase (EC 5.1.1.3)	118620000	207060000	221820000	182500000	135170000	79211000	129900000	1.1476e+08	17246000	16058000	1	1.11013e+07
SAUSA300_1055	efb	A0A0H2XIH9	Fibrinogen-binding protein	23072000	97920100	96661000	7.2551e+07	53573000	219490000	153040000	1.42034e+08	174970000	1259600000	1196300000	8.76957e+08
SAUSA300_1058	SAUSA300_1058	A0A0H2XEW5	Alpha-hemolysin	2708400000	4214400000	5480200000	4.13433e+09	5781290000	5594100000	5550900000	5.6421e+09	7883510000	8423290000	7469190000	7925330000
SAUSA300_1062	argF	A0A0H2XHH2	Ornithine carbamoyltransferase (OTCase) (EC 2.1.3.3)	28190000	25102000	35877000	29723000	35767000	48254000	53164000	4.57283e+07	32754000	32651000	24225000	2.98767e+07
SAUSA300_1071	bshC	Q2FHR0	Putative cysteine ligase BshC (EC 6.-.-.-)	80248000	71286000	195400000	1.15645e+08	138700000	157740000	100170000	1.32203e+08	15460000	15309000	10126000	1.36317e+07
SAUSA300_1073	rsmH	Q2FHQ8	Ribosomal RNA small subunit methyltransferase H (EC 2.1.1.199) (16S rRNA m(4)C1402 methyltransferase) (rRNA (cytosine-N(4)-)-methyltransferase RsmH)	119420000	146870000	187320000	1.51203e+08	145460000	113690000	137140000	1.32097e+08	1	1	1	1
SAUSA300_1078	divIB	A0A0H2XHZ8	Cell division protein DivIB	280930000	180200000	233630000	2.31587e+08	171540000	146620000	156610000	1.58257e+08	85320000	160500000	1	8.194e+07
SAUSA300_1079	ftsA	A0A0H2XHQ1	Cell division protein FtsA	4595300000	3327700000	4143100000	4.02203e+09	5592200000	4417400000	4886600000	4965400000	2577300000	2970400000	1639100000	2395600000
SAUSA300_1080	ftsZ	A0A0H2XK58	Cell division protein FtsZ	125220000	723520000	133270000	3.27337e+08	240170000	106070000	164280000	1.70173e+08	101410000	79296000	58366000	7.96907e+07
SAUSA300_1081	SAUSA300_1081	A0A0H2XHB3	Polyphenol oxidase	19624000	19016000	32918000	2.38527e+07	35453000	33409000	29066000	3.26427e+07	17953000	1	1	5984334
SAUSA300_1084	SAUSA300_1084	A0A0H2XHT5	Uncharacterized protein	32655000	17178000	14953000	2.15953e+07	26940000	21559000	21177000	2.32253e+07	31307000	28284000	25555000	28382000
SAUSA300_1093	pyrB	Q2FHN8	Aspartate carbamoyltransferase (EC 2.1.3.2) (Aspartate transcarbamylase) (ATCase)	5243600	654370000	927300000	528971200	24945000	562680000	797870000	4.61832e+08	32561000	1362300000	692370000	6.95744e+08
SAUSA300_1098	pyrE	A0A0H2XH75	Orotate phosphoribosyltransferase (OPRT) (OPRTase) (EC 2.4.2.10)	716260000	776930000	790500000	761230000	790970000	758950000	743650000	7.64523e+08	642690000	533110000	523800000	5.66533e+08
SAUSA300_1105	priA	A0A0H2XFV2	Primosomal protein N' (EC 3.6.4.-) (ATP-dependent helicase PriA)	554390000	800050000	869030000	7.41157e+08	292070000	476760000	708070000	492300000	27276000	34985000	1	20753667
SAUSA300_1106	SAUSA300_1106	A0A0H2XF17	Putative lipoprotein	501120000	309180000	285560000	3.65287e+08	231120000	251120000	258780000	2.47007e+08	175410000	234150000	162340000	1.90633e+08
SAUSA300_1109	fmt	Q2FHM2	Methionyl-tRNA formyltransferase (EC 2.1.2.9)	55794000	67577000	84503000	6.92913e+07	77677000	62930000	40741000	6.04493e+07	1	1	1	1
SAUSA300_1112	SAUSA300_1112	A0A0H2XF73	Protein phosphatase 2C domain protein	17990000	17028000	26022000	2.03467e+07	29048000	24412000	28005000	27155000	1	1	1	1
SAUSA300_1113	pknB	A0A0H2XGG5	Protein kinase (EC 2.7.1.-)	621570000	324680000	402340000	449530000	433550000	445430000	380610000	4.19863e+08	303900000	347220000	312270000	321130000
SAUSA300_1116	SAUSA300_1116	A0A0H2XG61	Thiamine pyrophosphokinase (EC 2.7.6.2)	24165000	47082000	39126000	36791000	37043000	26827000	34941000	32937000	1	1	1	1
SAUSA300_1118	SAUSA300_1118	A0A0H2XG62	Uncharacterized protein	1466800000	1356200000	1964700000	1595900000	2076800000	1735100000	1531100000	1781000000	1483800000	1536300000	1281400000	1.43383e+09
SAUSA300_1123	fabD	A0A0H2XJ76	Malonyl CoA-acyl carrier protein transacylase (EC 2.3.1.39)	16354000	92270000	72667000	6.04303e+07	32326000	61004000	48513000	47281000	196830000	270840000	140200000	2.02623e+08
SAUSA300_1126	rnc	Q2FHK5	Ribonuclease 3 (EC 3.1.26.3) (Ribonuclease III) (RNase III)	67426000	108200000	154090000	1.09905e+08	163540000	153120000	110920000	1.42527e+08	84964000	24595000	26484000	4.53477e+07
SAUSA300_1128	ftsY	A0A0H2XJ83	Signal recognition particle receptor FtsY (SRP receptor)	682410000	530150000	523580000	5.78713e+08	664340000	809570000	856660000	7.76857e+08	1273400000	1288400000	1192500000	1.25143e+09
SAUSA300_1131	rpsP	Q2FHK0	30S ribosomal protein S16	58834000	181750000	270140000	1.70241e+08	192270000	127920000	135920000	1.52037e+08	41647000	677770000	316670000	3.45362e+08
SAUSA300_1138	sucC	Q2FHJ3	Succinate--CoA ligase [ADP-forming] subunit beta (EC 6.2.1.5) (Succinyl-CoA synthetase subunit beta) (SCS-beta)	4503200000	4611000000	6182500000	5098900000	6478300000	6501290000	5594900000	6.1915e+09	7506890000	7035290000	7885090000	7.47576e+09
SAUSA300_1139	sucD	A0A0H2XIE1	Succinate--CoA ligase [ADP-forming] subunit alpha (EC 6.2.1.5) (Succinyl-CoA synthetase subunit alpha) (SCS-alpha)	1479200000	1264100000	1715600000	1486300000	1745500000	1733300000	1762200000	1747000000	2409800000	2731200000	1876600000	2339200000
SAUSA300_1147	hslU	Q2FHI4	ATP-dependent protease ATPase subunit HslU (Unfoldase HslU)	149920000	212150000	123780000	161950000	286910000	181860000	171790000	213520000	202260000	59126000	117550000	126312000
SAUSA300_1148	codY	Q2FHI3	GTP-sensing transcriptional pleiotropic repressor CodY	2390800000	2656900000	3853600000	2967100000	2275700000	2171700000	1872000000	2.10647e+09	1809500000	1742700000	1336600000	1629600000
SAUSA300_1149	rpsB	Q2FHI2	30S ribosomal protein S2	2357100000	3077800000	3565100000	3000000000	3048900000	2756600000	2417700000	2.74107e+09	828210000	1004900000	791150000	8.74753e+08
SAUSA300_1151	pyrH	Q2FHI0	Uridylate kinase (UK) (EC 2.7.4.22) (Uridine monophosphate kinase) (UMP kinase) (UMPK)	912470000	1109800000	1433300000	1.15186e+09	858540000	965901000	1067800000	9.6408e+08	590970000	809130000	697300000	6.99133e+08
SAUSA300_1153	uppS	A0A0H2XGF2	Isoprenyl transferase (EC 2.5.1.-)	62784000	102180000	166320000	110428000	157880000	126340000	114680000	1.32967e+08	38950000	39399000	35455000	3.79347e+07
SAUSA300_1156	proS	Q2FHH5	Proline--tRNA ligase (EC 6.1.1.15) (Prolyl-tRNA synthetase) (ProRS)	1031400000	873290000	1472300000	1.12566e+09	1848500000	1620800000	1389600000	1.61963e+09	915240000	807860000	706270000	809790000
SAUSA300_1157	polC	Q2FHH4	DNA polymerase III PolC-type (PolIII) (EC 2.7.7.7)	64858000	84144000	97424000	82142000	72339000	58419000	64964000	6.52407e+07	32897000	1	1	1.09657e+07
SAUSA300_1159	nusA	A0A0H2XEX6	Transcription termination/antitermination protein NusA	332980000	547130000	528920000	4.69677e+08	430590000	503070000	496460000	4.76707e+08	175020000	216120000	138900000	176680000
SAUSA300_1160	SAUSA300_1160	A0A0H2XH28	DUF448 domain-containing protein	1	82613000	116450000	6.63543e+07	1	63740000	55037000	3.95923e+07	1	204410000	241350000	148586667
SAUSA300_1162	infB	Q2FHG9	Translation initiation factor IF-2	3190700000	12160000000	16160000000	1.05036e+10	4614400000	7128900000	7532400000	6.42523e+09	716660000	1400800000	1025800000	1.04775e+09
SAUSA300_1166	rpsO	Q2FHG5	30S ribosomal protein S15	409470000	2352600000	2602700000	1.78826e+09	139770000	1441500000	1555600000	1.04562e+09	844500000	6995190000	553460000	2.79772e+09
SAUSA300_1168	rnj2	Q2FHG3	Ribonuclease J 2 (RNase J2) (EC 3.1.-.-)	1374400000	1823600000	2718300000	1972100000	3009100000	2573200000	2411200000	2664500000	1462800000	1431800000	1083600000	1.32607e+09
SAUSA300_1170	SAUSA300_1170	A0A0H2XG09	Transcriptional regulator, GntR family	11893000	15770000	13937000	1.38667e+07	26788000	10176000	1	1.23213e+07	1	1	1	1
SAUSA300_1171	SAUSA300_1171	A0A0H2XFU3	Peptidase_M16_C domain-containing protein	64653000	89921000	88933000	81169000	101940000	65657000	71340000	7.96457e+07	1	1	1	1
SAUSA300_1172	SAUSA300_1172	A0A0H2XHJ8	Peptidase, M16 family (EC 3.4.24.56)	34033000	45413000	51558000	43668000	43726000	33189000	39326000	38747000	1	1	1	1
SAUSA300_1174	SAUSA300_1174	A0A0H2XHV6	DUF3388 domain-containing protein	73096000	101330000	185980000	1.20135e+08	118940000	93747000	102730000	105139000	37564000	29086000	27548000	3.13993e+07
SAUSA300_1175	SAUSA300_1175	A0A0H2XIU5	HTH cro/C1-type domain-containing protein	135100000	71539000	72023000	9.28873e+07	57798000	56076000	54072000	55982000	77073000	62541000	78039000	72551000
SAUSA300_1179	rny	Q2FHF2	Ribonuclease Y (RNase Y) (EC 3.1.-.-) (Conserved virulence factor A)	500820000	284200000	271210000	3.52077e+08	353960000	357420000	324120000	3.45167e+08	167740000	164250000	129670000	1.53887e+08
SAUSA300_1181	SAUSA300_1181	A0A0H2XIG7	Uncharacterized protein	37145000	56529000	69311000	5.43283e+07	67065000	54924000	54095000	5.86947e+07	34443000	36628000	25604000	32225000
SAUSA300_1188	mutS	A0A0H2XFL8	DNA mismatch repair protein MutS	19543000	34617000	34064000	29408000	1	26389000	28461000	1.82833e+07	1	1	1	1
SAUSA300_1190	glpP	A0A0H2XJE4	Glycerol uptake operon antiterminator regulatory protein	118810000	197650000	181730000	1.66063e+08	207940000	171460000	169990000	183130000	243760000	1	115730000	1.1983e+08
SAUSA300_1192	glpK	Q2FHD9	Glycerol kinase (EC 2.7.1.30) (ATP:glycerol 3-phosphotransferase) (Glycerokinase) (GK)	1219000000	1534700000	2103100000	1.61893e+09	1896500000	1487900000	1693700000	1692700000	258100000	302250000	216960000	2.59103e+08
SAUSA300_1201	glnA	A0A0H2XHM8	Glutamine synthetase (EC 6.3.1.2)	39206000000	46204000000	50343000000	45251000000	23508000000	38262000000	35382000000	32384000000	45304000000	48375000000	32044000000	4.19077e+10
SAUSA300_1225	SAUSA300_1225	A0A0H2XKG7	aspartate kinase	19709000	26341000	27754000	2.46013e+07	34205000	35778000	25134000	3.17057e+07	1	35282000	1	1.17607e+07
SAUSA300_1226	SAUSA300_1226	A0A0H2XHR4	Homoserine dehydrogenase (EC 1.1.1.3)	211310000	345450000	456960000	3.37907e+08	245260000	195110000	173910000	204760000	60806000	29420000	1	3.00753e+07
SAUSA300_1235	guaC	Q2FH96	GMP reductase (EC 1.7.1.7) (Guanosine 5'-monophosphate oxidoreductase) (Guanosine monophosphate reductase)	225190000	231450000	265380000	2.40673e+08	224930000	281070000	313800000	2.73267e+08	439230000	558280000	427530000	4.75013e+08
SAUSA300_1242	sbcD	Q2FH89	exonuclease SbcD	1	11432000	6541900	5.9913e+06	20862000	1	9981000	1.0281e+07	1	1	1	1
SAUSA300_1245	opuD	A0A0H2XHV2	Glycine betaine transporter opuD	44855000	54919000	21846000	40540000	60781000	66833000	63477000	63697000	215350000	226450000	194520000	2.12107e+08
SAUSA300_1246	acnA	A0A0H2XKH5	Aconitate hydratase (Aconitase) (EC 4.2.1.3)	11508000000	10604000000	11916000000	1.13427e+10	15680000000	12568000000	11236000000	1.31613e+10	5682000000	4482500000	3307400000	4.49063e+09
SAUSA300_1247	SAUSA300_1247	A0A0H2XFE3	4HBT domain-containing protein	125690000	127470000	160900000	138020000	173200000	151060000	179080000	167780000	126190000	147330000	72809000	115443000
SAUSA300_1250	parE	A0A0H2XFT3	DNA topoisomerase 4 subunit B (EC 5.6.2.2) (Topoisomerase IV subunit B)	118890000	213450000	329660000	2.20667e+08	276240000	269440000	229240000	2.58307e+08	95141900	100680000	68555000	8.81256e+07
SAUSA300_1252	SAUSA300_1252	A0A0H2XIN9	Amino acid carrier protein	123100000	46885000	47573000	7.25193e+07	93193000	127290000	138580000	1.19688e+08	272660000	351050000	189730000	2.71147e+08
SAUSA300_1261	SAUSA300_1261	A0A0H2XI69	Putative glutamyl aminopeptidase	1	47289000	80858000	42715667	20324000	80772000	122700000	7.45987e+07	1	382370000	225800000	2.02723e+08
SAUSA300_1269	femA	A0A0H2XGV7	Methicillin resistance protein FemA	256460000	355900000	547700000	3.86687e+08	253080000	301160000	286770000	2.80337e+08	187150000	316110000	218300000	240520000
SAUSA300_1270	femB	A0A0H2XHG6	Methicillin resistance protein FemB	2023700000	1204600000	1437800000	1.55537e+09	2553700000	2188900000	2178500000	2.30703e+09	1186900000	1041600000	870600000	1.03303e+09
SAUSA300_1272	SAUSA300_1272	A0A0H2XEL6	SWIM superfamily; zinc finger domain-containing protein	1	10110000	10172000	6760667	8884100	10619000	9455000	9652700	1	1	9457900	3152634
SAUSA300_1283	pstS	Q2FH48	phosphate ABC transporter, phosphate-binding protein	70023000	65209000	67489000	6.75737e+07	64373000	53777000	71720000	63290000	105480000	136070000	108400000	116650000
SAUSA300_1291	SAUSA300_1291	Q2FH40	Uncharacterized hydrolase SAUSA300_1291 (EC 3.-.-.-)	24186000	26087000	24440000	2.49043e+07	26693000	24907000	30312000	27304000	25805000	21255000	15870000	2.09767e+07
SAUSA300_1293	lysA	A0A0H2XFD9	Diaminopimelate decarboxylase (DAP decarboxylase) (DAPDC) (EC 4.1.1.20)	373220000	360130000	517680000	417010000	538260000	545200000	474790000	5.19417e+08	279790000	341340000	230920000	2.84017e+08
SAUSA300_1306	odhA	Q2FH25	2-oxoglutarate dehydrogenase E1 component (EC 1.2.4.2) (Alpha-ketoglutarate dehydrogenase)	4869300000	5052800000	6294000000	5.40537e+09	6661700000	6869800000	6113400000	6548300000	1953000000	1794900000	1258700000	1.66887e+09
SAUSA300_1308	arlR	Q2FH23	Response regulator ArlR	50974000	37106000	60220000	4.94333e+07	26263000	34484000	28189000	2.96453e+07	1	1	1	1
SAUSA300_1318	SAUSA300_1318	A0A0H2XI23	DegV family protein	425190000	470760000	714900000	536950000	367750000	322180000	373240000	354390000	381160000	405500000	206780000	3.31147e+08
SAUSA300_1333	SAUSA300_1333	A0A0H2XKF4	Uncharacterized protein	337900000	430950000	607660000	4.58837e+08	286430000	248950000	207420000	247600000	1	1	1	1
SAUSA300_1337	gpsB	Q2FGZ4	Cell cycle protein GpsB (Guiding PBP1-shuttling protein)	169660000	1	1	56553334	142930000	12512000	15313000	5.69183e+07	69593000	35084000	53838000	5.28383e+07
SAUSA300_1346	dinG	Q2FGY5	3'-5' exonuclease DinG (EC 3.1.-.-)	107290000	160460000	249220000	1.72323e+08	135270000	120550000	113790000	1.23203e+08	1	1	1	1
SAUSA300_1349	SAUSA300_1349	A0A0H2XIE0	Glycosyl transferase, group 1 family protein (EC 2.4.1.-)	87588000	108270000	122460000	106106000	96032000	73835000	92933000	87600000	1	1	1	1
SAUSA300_1351	SAUSA300_1351	A0A0H2XI83	Uncharacterized protein	47424000	44005000	14407000	3.52787e+07	51604000	18969000	51304000	4.06257e+07	116630000	51622000	66497000	7.82497e+07
SAUSA300_1354	SAUSA300_1354	A0A0H2XHL1	TPR_REGION domain-containing protein	20867000	36528000	45687000	3.43607e+07	27010000	21405000	20685000	2.30333e+07	1	1	1	1
SAUSA300_1361	SAUSA300_1361	A0A0H2XI67	Uncharacterized protein	23863000	25483000	22135000	23827000	22921000	31410000	26660000	26997000	1	30207000	41011000	2.37393e+07
SAUSA300_1362	hup	A0A0H2XF50	DNA-binding protein HU	1364300000	399610000	285360000	683090000	363550000	489540000	447640000	4.33577e+08	316180000	823480000	906311000	6.8199e+08
SAUSA300_1363	gpsA	Q2FGW8	Glycerol-3-phosphate dehydrogenase [NAD(P)+] (EC 1.1.1.94) (NAD(P)H-dependent glycerol-3-phosphate dehydrogenase)	12749000	41616000	24271000	26212000	13857000	15538000	13644000	1.43463e+07	1	1	1	1
SAUSA300_1365	rpsA	A0A0H2XIC6	30S ribosomal protein S1	143880000	249210000	263570000	2.18887e+08	176800000	176700000	197100000	1.83533e+08	887960000	969150000	629270000	8.28793e+08
SAUSA300_1369	SAUSA300_1369	A0A0H2XJR2	Pyridine nucleotide-disulfide oxidoreductase (EC 1.8.1.9)	299700000	242360000	345540000	2.95867e+08	374970000	358360000	419040000	3.84123e+08	382710000	450130000	319610000	384150000
SAUSA300_1370	ebpS	Q2FGW1	Elastin-binding protein EbpS	171810000	81363000	69283000	1.07485e+08	87725000	50966000	60760000	6.64837e+07	54130000	62257000	80576000	6.56543e+07
SAUSA300_1371	recQ_2	A0A0H2XG04	Superfamily II DNA helicase	1	1	21950000	7.31667e+06	26694000	8773800	1	1.18226e+07	1	1	1	1
SAUSA300_1381	lukF-PV	A0A0H2XFK0	Panton-Valentine leukocidin, LukF-PV	22465000	25928000	26132000	2.48417e+07	24220000	35450000	38505000	32725000	89748000	72987000	57514000	7.34163e+07
SAUSA300_1382	lukS-PV	A0A0H2XI46	Panton-Valentine leukocidin, LukS-PV	62011000	75428000	107210000	8.15497e+07	91785000	120360000	135700000	1.15948e+08	119370000	158000000	124150000	133840000
SAUSA300_1434	SAUSA300_1434	A0A0H2XGJ1	PhiSLT ORF104a-like protein, repressor	42706000	16558000	1	19754667	32616000	26909000	32640000	3.07217e+07	56479000	33417000	109900000	6.65987e+07
SAUSA300_1436	SAUSA300_1436	A0A0H2XG92	PhiSLT ORF144-like protein, putative lipoprotein	1	21448000	15088000	12178667	42112000	23720000	1	2.1944e+07	1	1	92761000	30920334
SAUSA300_1440	SAUSA300_1440	A0A0H2XET3	Uncharacterized protein	46178000	56456000	45294000	4.93093e+07	49896000	48002000	49866000	4.92547e+07	31246000	40285000	31808000	3.44463e+07
SAUSA300_1441	srrB	A0A0H2XKD9	Staphylococcal respiratory response protein, SrrB	36590000	58541000	64998000	5.33763e+07	83223900	64284000	70338000	72615300	1	1	1	1
SAUSA300_1442	srrA	A0A0H2XI68	Staphylococcal respiratory response protein, SrrA	461890000	851630000	799830000	704450000	723350000	705200000	788260000	7.38937e+08	167950000	146470000	121760000	1.45393e+08
SAUSA300_1447	xerD	A0A0H2XE73	XerD Recombinase. Has phage integrase domain	1	1	27134000	9.04467e+06	11184000	35344000	1	1.55093e+07	1	1	1	1
SAUSA300_1455	SAUSA300_1455	A0A0H2XJB0	Transcriptional regulator, AraC family	1	10692000	13226000	7972667	11791000	1	10303000	7364667	1	1	1	1
SAUSA300_1457	malR	A0A0H2XGT9	Maltose operon transcriptional repressor	30561000	49220000	72503000	5.07613e+07	77671000	59613000	57505000	6.49297e+07	63877000	54141000	69022000	6.23467e+07
SAUSA300_1460	SAUSA300_1460	A0A0H2XFJ9	Peptidase, M20/M25/M40 family	69908000	163580000	91236000	1.08241e+08	97636100	113730000	143880000	1.18415e+08	76604000	133090000	84726000	98140000
SAUSA300_1463	SAUSA300_1463	Q2FGL9	UPF0403 protein SAUSA300_1463	39003000	22258000	25080000	2.87803e+07	20506000	18985000	17954000	1.91483e+07	28428000	1	26872000	1.84333e+07
SAUSA300_1465	SAUSA300_1465	A0A0H2XEF1	2-oxoisovalerate dehydrogenase, E1 component, beta subunit (EC 1.2.4.1)	236690000	69496000	56765000	1.20984e+08	187610000	132530000	142400000	154180000	70308000	44479000	33010000	4.92657e+07
SAUSA300_1466	SAUSA300_1466	A0A0H2XK21	2-oxoisovalerate dehydrogenase, E1 component, alpha subunit (EC 1.2.4.1)	28169000	1	24564000	17577667	35722000	36418000	1	24046667	59816000	80428000	37386000	59210000
SAUSA300_1469	argR	Q2FGL3	Arginine repressor	210780000	100060000	112040000	140960000	152780000	168540000	185920000	169080000	393920000	451930000	459280000	4.35043e+08
SAUSA300_1474	SAUSA300_1474	A0A0H2XIH4	Uncharacterized protein	321380000	357810000	366900000	3.48697e+08	334230000	545180000	421720000	433710000	353180000	358310000	298670000	336720000
SAUSA300_1475	accC	A0A0H2XG70	Biotin carboxylase (EC 6.3.4.14) (EC 6.4.1.2)	362510000	353250000	573800000	4.29853e+08	582140000	456750000	528880000	522590000	207880000	263660000	120990000	197510000
SAUSA300_1479	SAUSA300_1479	A0A0H2XKI5	Uncharacterized protein	208170000	144260000	136900000	163110000	157170000	122070000	103540000	1.27593e+08	133400000	187040000	133320000	1.51253e+08
SAUSA300_1496	gcvPB	Q2FGI7	Probable glycine dehydrogenase (decarboxylating) subunit 2 (EC 1.4.4.2) (Glycine cleavage system P-protein subunit 2) (Glycine decarboxylase subunit 2) (Glycine dehydrogenase (aminomethyl-transferring) subunit 2)	2023900000	1947800000	1844900000	1.93887e+09	1977600000	1841300000	1807100000	1.87533e+09	810420000	762760000	576930000	7.16703e+08
SAUSA300_1497	gcvPA	Q2FGI6	Probable glycine dehydrogenase (decarboxylating) subunit 1 (EC 1.4.4.2) (Glycine cleavage system P-protein subunit 1) (Glycine decarboxylase subunit 1) (Glycine dehydrogenase (aminomethyl-transferring) subunit 1)	2069300000	1865100000	2127500000	2.02063e+09	1846200000	1812000000	2251800000	1970000000	880260000	695200000	477830000	684430000
SAUSA300_1512	pbp3	A0A0H2XJ39	Penicillin-binding protein 3	977210000	521050000	586120000	6.94793e+08	630780000	608810000	678600000	6.39397e+08	1104200000	1426100000	1005000000	1.17843e+09
SAUSA300_1516	SAUSA300_1516	A0A0H2XGM6	ABC-type Mn/Zn transport systems, ATPase component	38003000	18727000	32516000	2.97487e+07	33521000	38214000	33142000	34959000	69487000	78156000	78138000	7.52603e+07
SAUSA300_1521	rpoD	A0A0H2XKA5	RNA polymerase sigma factor SigA	344030000	402900000	480050000	4.08993e+08	480210000	484540000	626000000	530250000	1241700000	1337900000	787450000	1122350000
SAUSA300_1525	glyQS	Q2FGF8	Glycine--tRNA ligase (EC 6.1.1.14) (Glycyl-tRNA synthetase) (GlyRS)	1530500000	10222000000	13084000000	8.27883e+09	1950700000	9976490000	11211000000	7712730000	5137100000	15560000000	11827000000	1.08414e+10
SAUSA300_1530	ybeY	Q2FGF3	Endoribonuclease YbeY (EC 3.1.-.-)	59554000	40487000	31934000	4.39917e+07	57740000	37595000	42991000	4.61087e+07	12674000	26796000	41902000	27124000
SAUSA300_1531	phoH	A0A0H2XI11	Phosphate starvation-induced protein, PhoH family	774490000	686150000	747050000	7.35897e+08	905270000	681520000	733850000	7.73547e+08	425410000	359100000	288470000	357660000
SAUSA300_1532	SAUSA300_1532	A0A0H2XGA0	Uncharacterized protein	380020000	183620000	135300000	232980000	246740000	269300000	273510000	2.63183e+08	544100000	636560000	427300000	5.35987e+08
SAUSA300_1539	dnaJ	Q2FGE4	Chaperone protein DnaJ	570740000	336450000	390610000	432600000	740010000	469860000	371260000	5.27043e+08	1310000000	718760000	909660000	9.79473e+08
SAUSA300_1544	lepA	Q2FGD9	Elongation factor 4 (EF-4) (EC 3.6.5.n1) (Ribosomal back-translocase LepA)	541960000	752580000	926419000	7.4032e+08	500480000	460980000	396140000	4.52533e+08	49793000	21663000	46770000	3.94087e+07
SAUSA300_1552	SAUSA300_1552	A0A0H2XE54	HD domain-containing protein	30793000	35645000	43692000	36710000	48501000	37991000	51287000	4.59263e+07	185790000	220860000	119410000	1.75353e+08
SAUSA300_1556	SAUSA300_1556	A0A0H2XFA5	Putative GTP-binding protein	54520000	96655000	125230000	92135000	72028000	123220000	73013000	8.94203e+07	57011000	44063000	98951000	66675000
SAUSA300_1561	SAUSA300_1561	A0A0H2XIV4	Mn2+ and Fe2+ transporter of the NRAMP family	152260000	79154000	49079000	9.34977e+07	50143000	103140000	240370000	1.31218e+08	146220000	126110000	126250000	132860000
SAUSA300_1562	pxpA	Q2FGC1	5-oxoprolinase subunit A (5-OPase subunit A) (EC 3.5.2.9) (5-oxoprolinase (ATP-hydrolyzing) subunit A)	53000000	47008000	50814000	50274000	64911000	44558000	54953000	5.48073e+07	62691000	1	1	2.0897e+07
SAUSA300_1565	SAUSA300_1565	A0A0H2XG79	Putative urea amidolyase	38857000	52929000	81165000	5.76503e+07	56014000	65824000	72548000	6.47953e+07	44535000	39020000	26797000	36784000
SAUSA300_1566	SAUSA300_1566	A0A0H2XFM5	AHS1 domain-containing protein	24731000	42772000	26731000	3.14113e+07	31625000	23124000	24012000	2.62537e+07	59701000	41979000	27100000	4.29267e+07
SAUSA300_1576	SAUSA300_1576	A0A0H2XGK3	ATP-dependent exoDNAse (exonuclease V), alpha subunit - helicase superfamily I member	112720000	137480000	167220000	139140000	134930000	122820000	163620000	1.40457e+08	73289000	80976000	13287000	5.58507e+07
SAUSA300_1578	mnmA	Q2FGA5	tRNA-specific 2-thiouridylase MnmA (EC 2.8.1.13)	50395000	67560000	64727000	60894000	62618000	59313000	65488000	62473000	44901000	56036000	1	33645667
SAUSA300_1585	SAUSA300_1585	A0A0H2XIF3	ThiF domain-containing protein	85517000	110470000	135760000	1.10582e+08	155740000	125410000	149710000	143620000	77030000	125290000	71961000	91427000
SAUSA300_1586	aspS	Q2FG97	Aspartate--tRNA ligase (EC 6.1.1.12) (Aspartyl-tRNA synthetase) (AspRS)	809740000	816980000	1055500000	8.94073e+08	1074700000	1057900000	1023300000	1.05197e+09	609470000	635630000	398730000	5.47943e+08
SAUSA300_1587	hisS	Q2FG96	Histidine--tRNA ligase (EC 6.1.1.21) (Histidyl-tRNA synthetase) (HisRS)	228640000	195970000	273390000	2.32667e+08	218200000	224200000	197180000	2.13193e+08	295250000	331460000	263300000	296670000
SAUSA300_1588	lytH	Q2FG95	N-acetylmuramoyl-L-alanine amidase. N-term SH3 domain.	10883000	1	1	3.62767e+06	1	9009600	6866800	5.29213e+06	8141200	1	1	2713734
SAUSA300_1595	tgt	Q2FG88	Queuine tRNA-ribosyltransferase (EC 2.4.2.29) (Guanine insertion enzyme) (tRNA-guanine transglycosylase)	136010000	153640000	203370000	164340000	217490000	180560000	215470000	2.04507e+08	99042000	119930000	71179000	96717000
SAUSA300_1598	ruvA	Q2FG85	Holliday junction ATP-dependent DNA helicase RuvA (EC 3.6.4.12)	74583000	69953000	92586000	7.90407e+07	63163000	61559000	52999000	5.92403e+07	83525000	88023000	72216000	8.12547e+07
SAUSA300_1611	valS	Q2FG72	Valine--tRNA ligase (EC 6.1.1.9) (Valyl-tRNA synthetase) (ValRS)	23800000	131770000	80915000	7.88283e+07	131740000	158970000	156570000	1.49093e+08	1100300000	1116200000	731140000	9.82547e+08
SAUSA300_1615	hemB	A0A0H2XHM1	Delta-aminolevulinic acid dehydratase (EC 4.2.1.24)	5723200	8559900	1	4.76103e+06	1	7644100	1	2548034	1	1	1	1
SAUSA300_1620	engB	Q2FG63	Probable GTP-binding protein EngB	16479000	26901000	27001000	2.34603e+07	27271000	21475000	18671000	2.24723e+07	1	1	1	1
SAUSA300_1621	clpX	Q2FG62	ATP-dependent Clp protease ATP-binding subunit ClpX	157200000	311960000	207990000	2.25717e+08	184350000	109320000	117880000	1.37183e+08	32624000	33669000	1	22097667
SAUSA300_1627	infC	Q2FG56	Translation initiation factor IF-3	418730000	2912900000	3231500000	2187710000	307830000	2918400000	1889500000	1.70524e+09	352800000	5494510000	2645000000	2830770000
SAUSA300_1629	thrS	Q2FG54	Threonine--tRNA ligase (EC 6.1.1.3) (Threonyl-tRNA synthetase) (ThrRS)	446680000	583610000	739680000	589990000	536330000	611080000	668110000	6.05173e+08	1850500000	2079000000	1302400000	1.74397e+09
SAUSA300_1630	dnaI	A0A0H2XJA9	Primosomal protein DnaI	47883000	80995000	131000000	86626000	49484000	67950000	69588000	6.23407e+07	15712000	1	1	5237334
SAUSA300_1631	SAUSA300_1631	A0A0H2XDZ9	replication initiation and membrane attachment	25232000	32574000	35601000	3.11357e+07	27404000	30400000	20269000	2.60243e+07	1	1	1	1
SAUSA300_1635	mutM	A0A0H2XHT1	Formamidopyrimidine-DNA glycosylase (EC 3.2.2.-) (EC 3.2.2.23) (EC 4.2.99.18)	15083000	14402000	19817000	16434000	24583000	21633000	15219000	2.04783e+07	1	1	1	1
SAUSA300_1640	icd	A0A0H2XHS2	Isocitrate dehydrogenase [NADP] (EC 1.1.1.42)	5478610000	5148700000	5650000000	5425770000	7089800000	5607400000	5355200000	6.01747e+09	1359800000	1425200000	964080000	1.24969e+09
SAUSA300_1641	gltA	A0A0H2XGL1	Citrate synthase	155300000	241490000	199980000	1.98923e+08	92459000	114220000	153450000	120043000	338270000	491020000	293030000	3.74107e+08
SAUSA300_1646	accA	Q2FG38	Acetyl-coenzyme A carboxylase carboxyl transferase subunit alpha (ACCase subunit alpha) (Acetyl-CoA carboxylase carboxyltransferase subunit alpha) (EC 2.1.3.15)	57801000	80133000	116380000	8.47713e+07	228880000	100740000	108940000	1.46187e+08	46676000	1	19279000	2.1985e+07
SAUSA300_1648	SAUSA300_1648	A0A0H2XH21	Putative NADP-dependent malic enzyme	390470000	449750000	575650000	4.71957e+08	538140000	586360000	600820000	5.75107e+08	839270000	944310000	550230000	7.77937e+08
SAUSA300_1651	SAUSA300_1651	A0A0H2XHN7	CBS domain containing protein - variety of functions. Putative regulatory protein. Has weak N- WHTH domain (E-4), as well as C-hotdog domain, and internal DRTGG-CBS domain	1	23415000	35682000	1.9699e+07	24433000	13257000	13875000	1.71883e+07	1	1	1	1
SAUSA300_1652	SAUSA300_1652	A0A0H2XFW2	Usp domain-containing protein	527480000	1455200000	1458100000	1.14693e+09	1045600000	1305600000	905890000	1.0857e+09	489340000	1022200000	1168900000	893480000
SAUSA300_1654	SAUSA300_1654	Q2FG30	Uncharacterized peptidase SAUSA300_1654 (EC 3.4.-.-)	279650000	267360000	174790000	240600000	188080000	206290000	158290000	184220000	1	1	1	1
SAUSA300_1657	ackA	Q2FG27	Acetate kinase (EC 2.7.2.1) (Acetokinase)	2305200000	2896600000	4132200000	3.11133e+09	2286900000	2264700000	1863800000	2.13847e+09	3577100000	3101300000	2290600000	2.98967e+09
SAUSA300_1659	tpx	A0A0H2XHL5	Thiol peroxidase (Tpx) (EC 1.11.1.15) (Peroxiredoxin tpx) (Prx) (Thioredoxin peroxidase)	25871000	34575000	41077000	33841000	40082000	25585000	36079000	3.39153e+07	142030000	91750000	72145000	101975000
SAUSA300_1661	thiI	Q2FG23	thiamine biosynthesis protein	40917000	19408000	20499000	2.69413e+07	13182000	12501000	15225000	13636000	16487000	1	1	5.49567e+06
SAUSA300_1674	SAUSA300_1674	A0A0H2XGV4	Putative serine protease HtrA	6048690000	3183200000	3882400000	4371430000	3713500000	3280300000	2934800000	3.30953e+09	1685600000	1962500000	1314100000	1.65407e+09
SAUSA300_1678	fhs	Q2FG06	Formate--tetrahydrofolate ligase (EC 6.3.4.3) (Formyltetrahydrofolate synthetase) (FHS) (FTHFS)	6278690000	4758300000	4379900000	5.13896e+09	4532400000	5799610000	5713800000	5.3486e+09	5690300000	9696390000	8314310000	7.90033e+09
SAUSA300_1679	acsA	A0A0H2XH26	Acetyl-coenzyme A synthetase (EC 6.2.1.1)	548980000	756770000	1004800000	7.70183e+08	514940000	520140000	529470000	5.21517e+08	365530000	366360000	243810000	3.25233e+08
SAUSA300_1680	acuA	A0A0H2XGW8	Acetoin utilization protein AcuA (EC 2.3.1.-)	93798000	79889000	99034000	90907000	77708000	45102000	64227000	6.23457e+07	1	1	1	1
SAUSA300_1685	SAUSA300_1685	Q2FFZ9	UPF0478 protein SAUSA300_1685	5979200000	4287800000	2976700000	4.41457e+09	3187100000	2674900000	2163800000	2.67527e+09	4307710000	3449100000	2454500000	3403770000
SAUSA300_1689	SAUSA300_1689	Q2FFZ5	UPF0354 protein SAUSA300_1689	138020000	168820000	231150000	179330000	139500000	129370000	159380000	142750000	82985000	140090000	106620000	1.09898e+08
SAUSA300_1691	SAUSA300_1691	A0A0H2XJ82	Glutamyl-aminopeptidase (EC 3.4.11.7)	2363800000	1027400000	1000600000	1.46393e+09	1397700000	679050000	1036800000	1037850000	1567800000	1328800000	1038600000	1.31173e+09
SAUSA300_1692	SAUSA300_1692	A0A0H2XFE1	PepSY domain-containing protein	367390000	390130000	552900000	4.36807e+08	300730000	297330000	317440000	3.05167e+08	243580000	290070000	212500000	2.48717e+08
SAUSA300_1694	trmB	Q2FFZ0	tRNA (guanine-N(7)-)-methyltransferase (EC 2.1.1.33) (tRNA (guanine(46)-N(7))-methyltransferase) (tRNA(m7G46)-methyltransferase)	25977000	46190000	44901000	3.90227e+07	31981000	29169000	34739000	31963000	1	25721000	1	8.57367e+06
SAUSA300_1696	dat	A0A0H2XHU6	D-alanine aminotransferase (EC 2.6.1.21)	225200000	261590000	273690000	2.53493e+08	206600000	243180000	242720000	2.30833e+08	728160000	814210000	503340000	6.81903e+08
SAUSA300_1700	SAUSA300_1700	A0A0H2XJL8	spore cortex protein. Stage V sporulation protein B, also known as Stage III sporulation protein F, and related proteins. implicated in the biosynthesis of the peptidoglycan component of the spore cortex	20802000	10557000	12905000	1.47547e+07	14017000	9543090	16519000	1.33597e+07	1	1	1	1
SAUSA300_1701	SAUSA300_1701	A0A0H2XJ73	NAD(FAD)-utilizing flavoprotein. CDD (E+0) HI0933 from H flu	23652000	65141000	80495000	5.64293e+07	49605000	74344000	55134000	5.96943e+07	52109000	52328000	46470000	5.03023e+07
SAUSA300_1704	leuS	Q2FFY0	Leucine--tRNA ligase (EC 6.1.1.4) (Leucyl-tRNA synthetase) (LeuRS)	1	4249700	3634300	2.628e+06	1	3496100	2028500	1.84153e+06	277350000	296560000	179270000	251060000
SAUSA300_1710	SAUSA300_1710	A0A0H2XJR5	Putative lysophospholipase	60755000	91791000	170470000	107672000	131110000	122950000	157400000	1.37153e+08	151170000	174980000	121170000	1.49107e+08
SAUSA300_1712	ribH	Q2FFX3	6,7-dimethyl-8-ribityllumazine synthase (DMRL synthase) (LS) (Lumazine synthase) (EC 2.5.1.78)	1699800000	206330000	194270000	7.00133e+08	1185000000	169730000	168520000	507750000	453690000	121910000	121310000	2.32303e+08
SAUSA300_1714	ribE	A0A0H2XJ08	Riboflavin synthase, alpha subunit (EC 2.5.1.9)	16624000	13992000	10989000	1.38683e+07	18961000	15712000	12112000	15595000	30449000	1	29858000	2.01023e+07
SAUSA300_1715	ribD	A0A0H2XHA4	Riboflavin biosynthesis protein RibD [Includes: Diaminohydroxyphosphoribosylaminopyrimidine deaminase (DRAP deaminase) (EC 3.5.4.26) (Riboflavin-specific deaminase); 5-amino-6-(5-phosphoribosylamino)uracil reductase (EC 1.1.1.193) (HTP reductase)]	18829000	14594000	23077000	1.88333e+07	19513000	17332000	15787000	17544000	1	1	1	1
SAUSA300_1728	SAUSA300_1728	A0A0H2XII4	Oxidoreductase, aldo/keto reductase family	875030000	884250000	1136000000	9.65093e+08	1314900000	926760000	923250000	1054970000	438530000	422960000	462500000	441330000
SAUSA300_1749	SAUSA300_1749	A0A0H2XIL2	DUF 1433	11268000	1	1	3.756e+06	10092000	9893600	1	6661867	1	1	1	1
SAUSA300_1751	hsdS	A0A0H2XIK8	restriction modification system	127640000	137410000	199190000	1.54747e+08	120480000	97501000	99030100	1.0567e+08	1	1	1	1
SAUSA300_1762	epiF	A0A0H2XGC6	Lantibiotic epidermin immunity protein F	46921000	114910000	58200000	7.33437e+07	117310000	68849000	89246000	9.18017e+07	113140000	112890000	81550000	1.02527e+08
SAUSA300_1783	hemE	Q2FFR2	Uroporphyrinogen decarboxylase (UPD) (URO-D) (EC 4.1.1.37)	48570000	71660000	78314000	6.61813e+07	105790000	111550000	63572000	9.36373e+07	17238000	1	19118000	12118667
SAUSA300_1785	SAUSA300_1785	A0A0H2XFZ7	Putative ABC transporter protein EcsB	1	8566800	4908700	4.49183e+06	6117700	6624500	7714700	6.81897e+06	1	4581900	1	1.5273e+06
SAUSA300_1786	SAUSA300_1786	A0A0H2XJD3	ABC transporter, ATP-binding protein EcsA	11398000	20253000	23775000	1.84753e+07	25546000	24909000	21279000	2.39113e+07	23918000	1	31430000	1.84493e+07
SAUSA300_1791	cbf1	A0A0H2XHZ3	Cmp-binding-factor 1	144910000	111500000	213190000	1.56533e+08	193730000	247080000	178470000	2.06427e+08	388590000	352350000	281570000	3.40837e+08
SAUSA300_1792	SAUSA300_1792	A0A0H2XGS8	AAA_27 domain-containing protein	1315000000	542170000	612490000	823220000	947521000	1183400000	347830000	8.2625e+08	30889000	22700000	23475000	25688000
SAUSA300_1793	SAUSA300_1793	A0A0H2XFI3	Metallophos domain-containing protein	552610000	568840000	851870000	6.57773e+08	755660000	692320000	723020000	7.23667e+08	323870000	363890000	228140000	305300000
SAUSA300_1797	SAUSA300_1797	A0A0H2XKH0	Xre regulator involved in methicillin resistance	33445000	45736000	57932000	4.57043e+07	36644000	31264000	35584000	3.44973e+07	1	1	1	1
SAUSA300_1800	SAUSA300_1800	A0A0H2XGV5	Ribosomal large subunit pseudouridine synthase, RluD subfamily	105680000	118910000	178870000	1.34487e+08	148630000	127870000	126700000	134400000	1	1	1	1
SAUSA300_1804	SAUSA300_1804	A0A0H2XH52	Uncharacterized protein	1	95860000	40155000	4.53383e+07	30053000	72767000	44665000	4.91617e+07	221410000	86633000	62874000	123639000
SAUSA300_1805	SAUSA300_1805	A0A0H2XE18	Putative tRNA (cytidine(34)-2'-O)-methyltransferase (EC 2.1.1.207) (tRNA (cytidine/uridine-2'-O-)-methyltransferase)	1	19385000	33108000	17497667	40691000	28516000	26086000	3.17643e+07	1	1	1	1
SAUSA300_1808	SAUSA300_1808	A0A0H2XH31	Amino acid ABC transporter, permease/substrate-binding protein	14163000	15787000	1	9.98333e+06	17312000	19901000	16614000	1.79423e+07	19141000	20546000	1	1.3229e+07
SAUSA300_1809	SAUSA300_1809	A0A0H2XHA7	Predicted membrane protein, putative toxin regulator (E-112), or PTSIIC (E-80)	26696000	8900010	11096000	1.5564e+07	16448000	12332000	17288000	15356000	1	1	1	1
SAUSA300_1844	SAUSA300_1844	A0A0H2XHS7	Bacterioferritin comigratory protein (EC 1.11.1.-)	19126000	32824000	1	17316667	21251000	24655000	9757800	18554600	1	1	20810000	6.93667e+06
SAUSA300_1845	hemL2	Q2FFN1	Glutamate-1-semialdehyde 2,1-aminomutase 2 (GSA 2) (EC 5.4.3.8) (Glutamate-1-semialdehyde aminotransferase 2) (GSA-AT 2)	336530000	402130000	441730000	3.93463e+08	659750000	494170000	520200000	558040000	673780000	563200000	441880000	559620000
SAUSA300_1848	SAUSA300_1848	Q2FFM8	UPF0374 protein SAUSA300_1848	61836000	61980000	72365000	6.53937e+07	57679000	51744000	56625000	5.53493e+07	1	1	1	1
SAUSA300_1852	SAUSA300_1852	A0A0H2XKK1	Putative ABC transporter, ATP-binding protein	176610000	240250000	59012000	158624000	114420000	185270000	51739000	117143000	1	1	126150000	4.205e+07
SAUSA300_1860	pepS	A0A0H2XI24	Aminopeptidase PepS (EC 3.4.11.-)	1	39308000	37782000	25696667	37237000	16001000	45371000	3.28697e+07	266350000	239430000	146380000	2.17387e+08
SAUSA300_1863	SAUSA300_1863	A0A0H2XI52	Uncharacterized protein	114130000	195540000	345750000	2.18473e+08	101590000	162850000	173990000	1.46143e+08	226020000	307510000	725070000	4.19533e+08
SAUSA300_1864	SAUSA300_1864	A0A0H2XEN6	Putative membrane protein	105100000	87242000	54174000	82172000	122650000	100640000	124300000	1.15863e+08	119390000	242510000	153540000	1.71813e+08
SAUSA300_1866	vraS	A0A0H2XJC3	VraS Histidine Kinase	71307000	38303000	54785000	5.47983e+07	38594000	35310000	34106000	3.60033e+07	1	1	1	1
SAUSA300_1874	ftnA	Q2FFK2	Bacterial non-heme ferritin (EC 1.16.3.2)	839330000	1430500000	1883600000	1.38448e+09	2831600000	1780300000	1751600000	2.12117e+09	1389400000	765500000	1277200000	1.14403e+09
SAUSA300_1878	rumA	A0A0H2XEB5	SAM-dependent methyltransferases related to tRNA (uracil-5-)-methyltransferase	18660000	22261000	21494000	20805000	20297000	21490000	24393000	22060000	1	1	1	1
SAUSA300_1879	dagK	Q2FFJ7	Diacylglycerol kinase (DAG kinase) (DAGK) (EC 2.7.1.107)	104910000	99857000	134520000	1.13096e+08	156500000	127770000	142110000	1.42127e+08	126380000	146270000	114470000	129040000
SAUSA300_1884	SAUSA300_1884	A0A0H2XG95	CamS sex pheromone cAM373	2087700000	1215200000	1192000000	1498300000	870070000	701050000	722310000	7.64477e+08	371000000	417210000	295570000	361260000
SAUSA300_1890	SAUSA300_1890	A0A0H2XEH7	Staphopain A	337780000	703800000	1179400000	7.40327e+08	360660000	889040000	679380000	6.43027e+08	319430000	3893400000	2566800000	2.25988e+09
SAUSA300_1892	SAUSA300_1892	Q2FFI4	UPF0316 protein SAUSA300_1892	186820000	82249000	75853000	114974000	123220000	111070000	161670000	1.31987e+08	133320000	152370000	95375900	1.27022e+08
SAUSA300_1898	SAUSA300_1898	A0A0H2XFB5	Pectate_lyase_3 domain-containing protein	1	48450000	24349000	2.42663e+07	27800000	20169000	1	15989667	1	55749000	1	1.8583e+07
SAUSA300_1900	ppaC	Q2FFH6	Probable manganese-dependent inorganic pyrophosphatase (EC 3.6.1.1) (Pyrophosphate phospho-hydrolase) (PPase)	798240000	918930000	976831000	8.98e+08	1305000000	863250000	778990000	9.82413e+08	692900000	560380000	571540000	6.08273e+08
SAUSA300_1906	SAUSA300_1906	A0A0H2XF63	DUF 4097. No other homologies. BLAST reference to exported protein, weak signalP maybe?	29619000	1	33772000	2.11303e+07	25149000	24547000	20019000	2.32383e+07	1	1	1	1
SAUSA300_1910	SAUSA300_1910	A0A0H2XHG8	Putative membrane protein	159750000	77040000	196790000	1.44527e+08	107300000	99968000	108020000	105096000	41856000	41619000	26826000	36767000
SAUSA300_1913	SAUSA300_1913	A0A0H2XJV3	PSM essential transporter	40114000	22872000	21930000	2.83053e+07	35583000	39589000	44731000	3.99677e+07	57622000	56403000	27382000	4.71357e+07
SAUSA300_1916	SAUSA300_1916	A0A0H2XJK0	Aminotransferase	499430000	600450000	1015600000	705160000	843470000	667000000	723430000	7.44633e+08	147240000	197980000	103030000	1.49417e+08
SAUSA300_1920	chp	Q2FFF7	Chemotaxis inhibitory protein (CHIPS)	1	33946000	62087000	3.2011e+07	25021000	21155000	29227000	2.51343e+07	94604000	28172000	83986900	6.8921e+07
SAUSA300_1969	SAUSA300_1969	A0A0H2XG68	Phi77 ORF011-like protein, phage transcriptional repressor	130310000	155180000	141530000	142340000	141380000	124410000	134970000	1.33587e+08	35082000	30662000	14468000	2.67373e+07
SAUSA300_1975	SAUSA300_1975	Q2FFA2	Uncharacterized leukocidin-like protein 2	984000000	1755400000	2597700000	1.77903e+09	3273100000	2061500000	2196400000	2.51033e+09	812710000	1047200000	1006100000	9.55337e+08
SAUSA300_1980	SAUSA300_1980	A0A0H2XI93	acetyltransferase, GNAT family	1	6448200	10320000	5.5894e+06	1	5112800	5729500	3.6141e+06	14972000	14717000	1	9.89633e+06
SAUSA300_1987	SAUSA300_1987	A0A0H2XHP6	Hydrolase, carbon-nitrogen family	20539000	13747000	20870000	1.83853e+07	24842000	1	20375000	1.50723e+07	21021000	20597000	1	13872667
SAUSA300_1988	SAUSA300_1988	A0A0H2XH16	Delta-hemolysin	792290000	3477600000	1070300000	1.78006e+09	1628800000	1363800000	1554300000	1.51563e+09	8677390000	3534200000	5050400000	5.754e+09
SAUSA300_2001	SAUSA300_2001	A0A0H2XER5	DNA mismatch repair protein-like protein	36127000	43645000	47777000	4.25163e+07	45430000	42493000	39616000	42513000	1	1	1	1
SAUSA300_2007	ilvB	A0A0H2XFL1	Acetolactate synthase (EC 2.2.1.6)	21323000	1	11345000	1.08893e+07	10769000	19377000	18795000	1.63137e+07	1	1	1	1
SAUSA300_2009	ilvC	Q2FF68	Ketol-acid reductoisomerase (NADP(+)) (KARI) (EC 1.1.1.86) (Acetohydroxy-acid isomeroreductase) (AHIR) (Alpha-keto-beta-hydroxylacyl reductoisomerase) (Ketol-acid reductoisomerase type 1) (Ketol-acid reductoisomerase type I)	150530000	86792000	90708000	1.09343e+08	161500000	123330000	111870000	1.32233e+08	58332000	44799000	23163000	42098000
SAUSA300_2014	ilvA_2	Q2FF63	threonine dehydratase	1	39875000	42619000	2.7498e+07	25927000	38491000	51219000	3.85457e+07	82926000	73100000	53455000	69827000
SAUSA300_2021	SAUSA300_2021	A0A0H2XFU0	S1 RNA binding domain protein	316950000	413020000	636490000	4.55487e+08	694450000	588990000	655990000	6.46477e+08	53603000	73258000	34330000	5.37303e+07
SAUSA300_2030	SAUSA300_2030	A0A0H2XIQ7	Putative membrane protein	18739000	11940000	13820000	14833000	16547000	1	11723000	9.42333e+06	1	1	1	1
SAUSA300_2044	cls	A0A0H2XGI3	Cardiolipin synthase (CL synthase) (EC 2.7.8.-)	18846000	23947000	12942000	1.85783e+07	1	15347000	21498000	12281667	1	1	1	1
SAUSA300_2055	murA	A0A0H2XGP3	UDP-N-acetylglucosamine 1-carboxyvinyltransferase (EC 2.5.1.7) (Enoylpyruvate transferase) (UDP-N-acetylglucosamine enolpyruvyl transferase) (EPT)	553950000	446910000	371620000	4.57493e+08	590280000	464090000	488910000	5.14427e+08	184310000	136440000	86280000	1.35677e+08
SAUSA300_2057	atpC	Q2FF25	ATP synthase epsilon chain (ATP synthase F1 sector epsilon subunit) (F-ATPase epsilon subunit)	225760000	141300000	174810000	1.80623e+08	255340000	146340000	128370000	1.76683e+08	112630000	89241900	77333000	93068300
SAUSA300_2058	atpD	Q2FF24	ATP synthase subunit beta (EC 7.1.2.2) (ATP synthase F1 sector subunit beta) (F-ATPase subunit beta)	4777300000	2322500000	1830100000	2.97663e+09	5861010000	3914400000	4786100000	4.85384e+09	8453590000	7900200000	5405290000	7.25303e+09
SAUSA300_2059	atpG	A0A0H2XEM3	ATP synthase gamma chain (ATP synthase F1 sector gamma subunit) (F-ATPase gamma subunit)	1008900000	736240000	741920000	829020000	881210000	599500000	644390000	7.08367e+08	798980000	779890000	506100000	694990000
SAUSA300_2060	atpA	Q2FF22	ATP synthase subunit alpha (EC 7.1.2.2) (ATP synthase F1 sector subunit alpha) (F-ATPase subunit alpha)	2326600000	1015700000	1122200000	1.48817e+09	3008300000	1884400000	2185200000	2359300000	6148490000	5397400000	4361300000	5.3024e+09
SAUSA300_2064	atpB	Q2FF18	ATP synthase F0 subunit A	35812000	41477000	48014000	4.17677e+07	35668000	27629000	32835000	32044000	25880000	41059000	1	2.2313e+07
SAUSA300_2065	SAUSA300_2065	A0A0H2XE45	UDP-N-acetylglucosamine 2-epimerase (EC 5.1.3.14)	48846000	74403000	87857000	7.03687e+07	38408000	45993000	38612000	4.10043e+07	1	1	1	1
SAUSA300_2072	prfA	Q2FF10	Peptide chain release factor 1 (RF-1)	17047000	56586000	22365000	3.19993e+07	46955000	40719000	35862000	4.11787e+07	97736000	69270000	70673000	7.92263e+07
SAUSA300_2073	tdk	Q2FF09	Thymidine kinase (EC 2.7.1.21)	5784300	6363800	11910000	8.01937e+06	11505000	10142000	9862500	1.05032e+07	9041500	8158200	1	5.73323e+06
SAUSA300_2075	rho	A0A0H2XGJ3	Transcription termination factor Rho (EC 3.6.4.-) (ATP-dependent helicase Rho)	154900000	234030000	287870000	225600000	196490000	155740000	133310000	1.61847e+08	1	1	1	1
SAUSA300_2076	SAUSA300_2076	Q2FF06	Putative aldehyde dehydrogenase (EC 1.2.1.3)	345570000	444420000	166230000	318740000	870650000	466800000	494520000	6.10657e+08	519040000	475290000	324330000	4.39553e+08
SAUSA300_2081	pyrG	Q2FF01	CTP synthase (EC 6.3.4.2) (Cytidine 5'-triphosphate synthase) (Cytidine triphosphate synthetase) (CTP synthetase) (CTPS) (UTP--ammonia ligase)	403140000	907680000	955650000	755490000	392500000	658260000	671630000	574130000	684200000	867440000	710660000	754100000
SAUSA300_2085	SAUSA300_2085	A0A0H2XH96	Uncharacterized protein	1	43395000	1	1.4465e+07	30484000	31824000	22774000	2.83607e+07	43729000	1	33859000	25862667
SAUSA300_2088	luxS	Q2FEZ4	S-ribosylhomocysteine lyase (EC 4.4.1.21) (AI-2 synthesis protein) (Autoinducer-2 production protein LuxS)	6844500	10031000	11213000	9.36283e+06	11936000	1	11730000	7888667	41276000	28094000	22638000	3.06693e+07
SAUSA300_2090	deoC	A0A0H2XFP3	Deoxyribose-phosphate aldolase (DERA) (EC 4.1.2.4) (2-deoxy-D-ribose 5-phosphate aldolase) (Phosphodeoxyriboaldolase) (Deoxyriboaldolase)	77264000	93951000	73682000	8.16323e+07	93902100	83482000	68687000	82023700	103090000	84157000	89310000	9.21857e+07
SAUSA300_2092	dps	A0A0H2XK48	General stress protein 20U (EC 1.16.3.1)	292420000	438420000	414050000	381630000	361760000	335070000	700060000	465630000	625500000	333860000	619430000	5.26263e+08
SAUSA300_2094	SAUSA300_2094	A0A0H2XHA0	EVE domain-containing protein	439720000	997900000	1424700000	9.54107e+08	704410000	582830000	544110000	610450000	12168000	30805000	1	1.43243e+07
SAUSA300_2096	manA	A0A0H2XHT2	Mannose-6-phosphate isomerase (EC 5.3.1.8)	1	13771000	20230000	11333667	20980000	22636000	15467000	1.96943e+07	20820000	1	1	6.94e+06
SAUSA300_2101	SAUSA300_2101	A0A0H2XJ77	SAP domain protein	85142100	40252000	39810000	5.5068e+07	49777000	33098000	25764000	36213000	1	1	1	1
SAUSA300_2112	SAUSA300_2112	A0A0H2XE09	Uncharacterized protein	1312700000	623130000	595270000	843700000	1039400000	965421000	1052900000	1.01924e+09	1681000000	1999000000	1397900000	1.69263e+09
SAUSA300_2114	rocF	A0A0H2XH65	Arginase (EC 3.5.3.1)	204410000	248440000	144430000	1.99093e+08	430560000	221700000	324050000	3.25437e+08	380140000	527490000	276570000	3.94733e+08
SAUSA300_2132	SAUSA300_2132	Q2FEV9	UPF0457 protein SAUSA300_2132	91546000	135000000	77024000	101190000	122070000	116320000	92380900	1.10257e+08	172240000	161630000	191570000	1.75147e+08
SAUSA300_2147	SAUSA300_2147	A0A0H2XIR0	Alcohol dehydrogenase, zinc-containing	1784300000	1721800000	2144000000	1.88337e+09	2482600000	2159700000	2328200000	2323500000	1309800000	1398400000	966270000	1.22482e+09
SAUSA300_2156	SAUSA300_2156	A0A0H2XG91	Lactose phosphotransferase system repressor	56535000	55647000	56163000	56115000	126440000	65631000	70853000	8.76413e+07	16073000	22030000	1	1.2701e+07
SAUSA300_2164	SAUSA300_2164	A0A0H2XIL0	MAP domain-containing protein	47996000	144170000	223360000	1.38509e+08	67040000	101960000	94837000	8.79457e+07	123500000	1	218900000	1.14133e+08
SAUSA300_2166	alsS	A0A0H2XHS9	Alpha-acetolactate synthase (EC 2.2.1.6)	150400000	133720000	147830000	1.43983e+08	195050000	151580000	296000000	214210000	28283000	1	1	9.42767e+06
SAUSA300_2168	SAUSA300_2168	A0A0H2XIL9	AAA ATPase domain protein. ClpA/B S14 protease homolog?	48898000	1	138990000	6.26293e+07	67999000	58674000	50646000	5.91063e+07	1	30324000	1	1.0108e+07
SAUSA300_2169	SAUSA300_2169	A0A0H2XF36	Uncharacterized protein	54796000	46144000	61653000	5.41977e+07	46768000	47598000	47248000	4.72047e+07	58240000	73599000	31221000	5.43533e+07
SAUSA300_2178	rpoA	Q2FER5	DNA-directed RNA polymerase subunit alpha (RNAP subunit alpha) (EC 2.7.7.6) (RNA polymerase subunit alpha) (Transcriptase subunit alpha)	1874900000	967540000	905050000	1.24916e+09	1510300000	1479900000	1500300000	1.49683e+09	2407600000	2080300000	1933100000	2.14033e+09
SAUSA300_2179	rpsK	Q2FER4	30S ribosomal protein S11	90408900	139390000	93751000	1.0785e+08	117010000	108150000	133660000	1.19607e+08	59233000	93093000	39406000	6.39107e+07
SAUSA300_2180	rpsM	Q2FER3	30S ribosomal protein S13	1118400000	2975700000	4980300000	3024800000	983920000	4710900000	3619500000	3.10477e+09	1204800000	7349710000	3531300000	4.0286e+09
SAUSA300_2181	rpmJ	Q2FER2	50S ribosomal protein L36	38966000	1245100000	2647300000	1.31046e+09	37044000	1036100000	931390000	668178000	38958000	3133800000	2450000000	1.87425e+09
SAUSA300_2184	secY	A0A0H2XIA9	Protein translocase subunit SecY	104220000	71361000	70853000	8.21447e+07	112450000	108230000	126300000	115660000	109420000	143090000	104340000	118950000
SAUSA300_2187	rpsE	Q2FEQ6	30S ribosomal protein S5	358840000	835450000	374250000	5.22847e+08	737660000	414180000	352690000	501510000	390790000	301190000	276980000	3.22987e+08
SAUSA300_2188	rplR	Q2FEQ5	50S ribosomal protein L18	86270000	297290000	565820000	316460000	112630000	444560000	287150000	2.81447e+08	99650000	1385200000	904440000	796430000
SAUSA300_2190	rpsH	Q2FEQ3	30S ribosomal protein S8	133880000	255910000	256030000	2.15273e+08	152020000	149080000	139230000	1.46777e+08	128390000	185090000	106800000	1.40093e+08
SAUSA300_2192	rplE	Q2FEQ1	50S ribosomal protein L5	983530000	1247600000	1172400000	1134510000	1664800000	1241000000	992230000	1.29934e+09	497320000	541910000	529480000	5.22903e+08
SAUSA300_2193	rplX	Q2FEQ0	50S ribosomal protein L24	1	167200000	296160000	1.54453e+08	1	232290000	284190000	1.7216e+08	1	1876300000	733790000	8.7003e+08
SAUSA300_2195	rpsQ	Q2FEP8	30S ribosomal protein S17	161510000	296110000	513130000	3.23583e+08	280330000	305240000	155740000	2.47103e+08	63209000	152710000	112530000	109483000
SAUSA300_2199	rplV	Q2FEP4	50S ribosomal protein L22	739050000	1183200000	1312200000	1078150000	971790000	697990000	831010000	8.33597e+08	278130000	516490000	308480000	367700000
SAUSA300_2200	rpsS	Q2FEP3	30S ribosomal protein S19	34935000	876160000	1239900000	7.16998e+08	28863000	868241000	669170000	5.22091e+08	36357000	1980500000	1065300000	1.02739e+09
SAUSA300_2202	rplW	Q2FEP1	50S ribosomal protein L23	498970000	1079600000	1637300000	1.07196e+09	1055000000	1243500000	1242900000	1.18047e+09	565280000	1091800000	687730000	7.81603e+08
SAUSA300_2204	rplC	Q2FEN9	50S ribosomal protein L3	21294000	46404000	24912000	30870000	21495000	24987000	35110000	2.71973e+07	23136000	30454000	44102000	32564000
SAUSA300_2214	femX	Q2FEM9	Lipid II:glycine glycyltransferase (EC 2.3.2.16) (Factor essential for expression of methicillin resistance X)	357700000	633630000	898151000	629827000	461170000	421320000	406200000	4.29563e+08	1	1	1	1
SAUSA300_2224	moeA	A0A0H2XF86	Molybdopterin molybdenumtransferase (EC 2.10.1.1)	768080000	842060000	1376800000	9.95647e+08	1649300000	1388500000	1166700000	1401500000	715560000	611130000	516960000	614550000
SAUSA300_2226	moaB	A0A0H2XIY9	Molybdenum cofactor biosynthesis protein B	169920000	172280000	234420000	1.92207e+08	278860000	225360000	222100000	2.42107e+08	212630000	186250000	228880000	2.09253e+08
SAUSA300_2251	SAUSA300_2251	A0A0H2XGA1	Dehydrogenase family protein	941300000	1008700000	1352300000	1.10077e+09	1564900000	1193500000	1289800000	1349400000	491910000	529640000	412740000	4.78097e+08
SAUSA300_2252	SAUSA300_2252	A0A0H2XH78	Uncharacterized protein	130150000	136320000	82642000	1.16371e+08	114830000	101300000	124170000	1.13433e+08	116550000	137900000	127420000	127290000
SAUSA300_2253	ssaA	A0A0H2XFI7	SsaA-like protein with C-terminal CHAP, amidase domain. Also labelled as staphyloxanthin biosynthesis protein	1	96845000	94192000	6.3679e+07	29692000	117240000	118630000	8.85207e+07	101110000	169200000	86269000	1.1886e+08
SAUSA300_2254	SAUSA300_2254	Q2FEI9	Putative 2-hydroxyacid dehydrogenase SAUSA300_2254 (EC 1.1.1.-)	1343700000	1896000000	1876200000	1705300000	2234900000	1653300000	1611100000	1833100000	1157400000	941050000	983740000	1.0274e+09
SAUSA300_2258	SAUSA300_2258	Q2FEI5	Putative formate dehydrogenase SAUSA300_2258 (EC 1.17.1.9)	1605000000	1708900000	1657900000	1.65727e+09	1639300000	1251000000	1205800000	1.36537e+09	223580000	266720000	114340000	2.01547e+08
SAUSA300_2260	SAUSA300_2260	A0A0H2XI55	Inositol monophosphatase family protein (EC 3.1.3.25)	21335000	21940000	27203000	2.34927e+07	24980000	20882000	30371000	25411000	22201000	19495000	1	13898667
SAUSA300_2261	SAUSA300_2261	A0A0H2XI51	HTH deoR-type domain-containing protein	156480000	221800000	265510000	2.14597e+08	223160000	144260000	152350000	1.73257e+08	28879000	1	1	9626334
SAUSA300_2262	SAUSA300_2262	A0A0H2XG31	CAA-X Processing Protease	38645000	30269000	38062000	3.56587e+07	33297000	1	27453000	2.025e+07	1	25546000	1	8515334
SAUSA300_2271	SAUSA300_2271	A0A0H2XII0	Phosphosugar-binding transcriptional regulator	32238000	34478000	42565000	36427000	51102000	31702000	38646000	4.04833e+07	1	1	1	1
SAUSA300_2272	SAUSA300_2272	A0A0H2XIZ7	Uncharacterized protein	13401000	17430000	10540000	1.37903e+07	21203000	7718100	16993000	15304700	1	1	1	1
SAUSA300_2275	SAUSA300_2275	A0A0H2XK08	Oxidoreductase, short chain dehydrogenase/reductase family	754280000	526740000	419860000	566960000	1490400000	889690000	984151000	1.12141e+09	227850000	349090000	200240000	259060000
SAUSA300_2276	SAUSA300_2276	A0A0H2XG69	Peptidase, M20/M25/M40 family (EC 3.5.1.14)	1	4022600	6342400	3.455e+06	1	7845400	12355000	6733467	1	1	1	1
SAUSA300_2278	hutU	A0A0H2XDW3	Urocanate hydratase (Urocanase) (EC 4.2.1.49) (Imidazolonepropionate hydrolase)	214790000	388700000	411890000	338460000	225180000	487000000	521330000	411170000	412930000	1319800000	947790000	8.93507e+08
SAUSA300_2282	lyrA	Q2FEG1	Lysostaphin resistance protein A	156500000	67782000	93402000	1.05895e+08	131500000	95386000	107410000	111432000	117830000	125590000	73920000	105780000
SAUSA300_2285	galM	A0A0H2XJ40	aldose-1-epimerase	13205000	1	43394000	1.88663e+07	1	27706000	21169000	16291667	1	1	1	1
SAUSA300_2297	SAUSA300_2297	A0A0H2XIR9	Uncharacterized protein	370430000	166820000	209060000	248770000	334850000	250190000	223550000	269530000	445850000	288630000	281900000	3.38793e+08
SAUSA300_2299	SAUSA300_2299	A0A0H2XF16	Multidrug resistance protein A, drug resistance transporter	83774000	38261000	36273000	5.27693e+07	51592000	52023000	47842000	5.04857e+07	52326000	54558000	57343000	5.47423e+07
SAUSA300_2302	tcaA	Q2FEE1	Membrane-associated protein TcaA	334000000	215910000	233830000	2.61247e+08	170360000	155740000	149020000	1.58373e+08	93610000	120760000	93848900	1.0274e+08
SAUSA300_2330	SAUSA300_2330	A0A0H2XE91	Uncharacterized protein	495310000	280170000	310420000	3.61967e+08	236950000	213410000	234420000	228260000	240470000	442260000	250520000	3.11083e+08
SAUSA300_2342	narH	A0A0H2XJV6	respiratory nitrate reductase, beta subunit	15730000	6349100	13874000	1.19844e+07	13450000	13672000	10881000	1.26677e+07	1	1	1	1
SAUSA300_2343	SAUSA300_2343	A0A0H2XEE7	Respiratory nitrate reductase, alpha subunit (EC 1.7.99.4)	34252000	54911000	100230000	63131000	77699000	56949000	83637000	7.27617e+07	21691000	46114000	18761000	2.88553e+07
SAUSA300_2357	SAUSA300_2357	A0A0H2XDP9	ABC transporter, ATP-binding protein	210850000	246270000	213590000	223570000	182780000	195930000	269570000	2.16093e+08	138280000	157350000	75215000	123615000
SAUSA300_2358	SAUSA300_2358	A0A0H2XGB6	ABC transporter, permease protein	63132000	65760000	54880000	6.12573e+07	69917000	57831000	44875000	57541000	1	25017000	1	8.339e+06
SAUSA300_2362	gpmA	Q2FE81	2,3-bisphosphoglycerate-dependent phosphoglycerate mutase (BPG-dependent PGAM) (PGAM) (Phosphoglyceromutase) (dPGM) (EC 5.4.2.11)	4486200000	5341200000	8409200000	6.07887e+09	8948590000	7206300000	7916010000	8.02363e+09	3807400000	4634000000	3484500000	3975300000
SAUSA300_2364	sbi	Q2FE79	Immunoglobulin-binding protein Sbi	21299000	28592000	40329000	3.00733e+07	74522000	39051000	34149000	4.92407e+07	226030000	177060000	205310000	202800000
SAUSA300_2367	hlgB	A0A0H2XH48	Gamma-hemolysin component B	190000000	294400000	453480000	3.12627e+08	146000000	189310000	187980000	174430000	327100000	360850000	227510000	3.05153e+08
SAUSA300_2391	opuCc	A0A0H2XIQ0	Glycine betaine/carnitine/choline ABC transporter (EC 3.6.3.32)	252350000	85586000	86800000	1.41579e+08	180930000	148760000	158350000	162680000	13742000	45329000	40881000	3.33173e+07
SAUSA300_2393	opuCa	A0A0H2XHM3	Glycine betaine/carnitine/choline ABC transporter ATP-binding protein (EC 3.6.3.32)	73351000	115290000	125780000	104807000	133970000	82787000	93516000	1.03424e+08	1	1	1	1
SAUSA300_2431	SAUSA300_2431	A0A0H2XK17	Putative helicase	219980000	269540000	362540000	284020000	203400000	184040000	162110000	1.83183e+08	1	1	1	1
SAUSA300_2443	gntK	A0A0H2XIM0	gluconate kinase	98582000	94609000	105720000	99637000	72122000	85725000	97996000	85281000	161420000	208040000	117930000	1.62463e+08
SAUSA300_2446	SAUSA300_2446	A0A0H2XFH6	RelA_SpoT domain-containing protein	35480000	42886000	47330000	4.18987e+07	45484000	49105000	41006000	4.51983e+07	68415000	71894000	67003000	69104000
SAUSA300_2453	SAUSA300_2453	A0A0H2XHT0	ABC transporter, ATP-binding protein	100230000	45123000	51451000	6.56013e+07	95883000	83419000	69725000	83009000	199110000	134730000	158960000	1.64267e+08
SAUSA300_2455	fbp	Q2FDY9	Fructose-1,6-bisphosphatase class 3 (FBPase class 3) (EC 3.1.3.11) (D-fructose-1,6-bisphosphate 1-phosphohydrolase class 3)	1850700000	1955900000	2303400000	2.03667e+09	1872500000	1759200000	1903400000	1.84503e+09	888090000	1069300000	603180000	8.53523e+08
SAUSA300_2463	ddh	A0A0H2XH62	D-lactate dehydrogenase (EC 1.1.1.28)	334810000	442290000	653340000	4.76813e+08	699950000	359950000	360450000	473450000	1	1	1	1
SAUSA300_2467	srtA	A0A0H2XJ22	Sortase	710430000	262080000	295640000	4.22717e+08	322170000	267530000	241900000	277200000	199750000	267470000	203460000	223560000
SAUSA300_2476	glcB	Q2FDW8	PTS system glucoside-specific EIICBA component [Includes: Glucoside permease IIC component (PTS system glucoside-specific EIIC component); Glucoside-specific phosphotransferase enzyme IIB component (EC 2.7.1.-) (PTS system glucoside-specific EIIB component); Glucoside-specific phosphotransferase enzyme IIA component (PTS system glucoside-specific EIIA component)]	14759000	11651000	1	8.80333e+06	13355000	9621600	15299000	1.27585e+07	11226000	9190000	1	6.80533e+06
SAUSA300_2477	cidC	A0A0H2XGE9	Pyruvate oxidase (EC 1.2.3.3)	395310000	773160000	940150000	7.02873e+08	809590000	557440000	506840000	6.24623e+08	20569000	28609000	11465000	2.02143e+07
SAUSA300_2483	SAUSA300_2483	A0A0H2XH90	3-hydroxy-3-methylglutaryl coenzyme A reductase (HMG-CoA reductase) (EC 1.1.1.88)	264460000	323040000	525820000	3.71107e+08	270290000	283060000	253130000	2.68827e+08	1	54572000	1	1.81907e+07
SAUSA300_2484	SAUSA300_2484	A0A0H2XFD1	Hydroxymethylglutaryl-CoA synthase (EC 2.3.3.10)	1121400000	1439300000	1553300000	1.37133e+09	1113300000	1059500000	1056900000	1.07657e+09	361960000	464180000	338350000	3.88163e+08
SAUSA300_2494	copA	Q2FDV0	Copper-exporting P-type ATPase (EC 7.2.2.8) (Copper-exporting P-type ATPase A) (Cu(+)-exporting ATPase)	105210000	102790000	121580000	109860000	121590000	131520000	133870000	1.28993e+08	24104000	46865000	38792000	36587000
SAUSA300_2498	crtN	Q2FDU6	4,4'-diapophytoene desaturase (4,4'-diaponeurosporene-forming) (EC 1.3.8.-) (Dehydrosqualene desaturase)	57090000	95693000	74807000	7.58633e+07	83454000	58459000	66456000	6.94563e+07	46999000	65239000	33334000	48524000
SAUSA300_2501	crtP	Q2FDU3	4,4'-diaponeurosporene oxygenase (EC 1.14.99.-) (4,4'-diaponeurosporene oxidase) (Carotenoid oxidase)	87426000	164650000	137580000	1.29885e+08	100900000	95827000	82016000	9.29143e+07	130740000	174970000	111880000	1.39197e+08
SAUSA300_2504	SAUSA300_2504	A0A0H2XFE4	Acyltransferase	107990000	441060000	612430000	387160000	96748000	301340000	345500000	2.47863e+08	24617000	1081400000	844530000	6.50182e+08
SAUSA300_2506	isaA	Q2FDT8	Probable transglycosylase IsaA (EC 3.2.-.-) (Immunodominant staphylococcal antigen A)	503090000	972410000	847070000	774190000	247440000	502710000	553260000	434470000	450440000	310610000	234520000	3.31857e+08
SAUSA300_2527	SAUSA300_2527	A0A0H2XDZ5	hypothetical membrane protein - small	175330000	88089000	63812000	109077000	96441000	84519000	57196000	7.93853e+07	68026000	1	127090000	65038667
SAUSA300_2533	panC	Q2FDR1	Pantothenate synthetase (PS) (EC 6.3.2.1) (Pantoate--beta-alanine ligase) (Pantoate-activating enzyme)	35894000	67852000	53784000	52510000	30130000	28992000	40930000	3.33507e+07	1	1	1	1
SAUSA300_2537	ldh2	Q2FDQ7	L-lactate dehydrogenase 2 (L-LDH 2) (EC 1.1.1.27)	645130000	1102900000	1186800000	9.78277e+08	606130000	487600000	445070000	5.12933e+08	126280000	151660000	103020000	1.26987e+08
SAUSA300_2540	fda	Q2FDQ4	Fructose-bisphosphate aldolase class 1 (EC 4.1.2.13) (Fructose-bisphosphate aldolase class I) (FBP aldolase)	62831000	153970000	114800000	1.10534e+08	67057000	66093000	65949000	6.63663e+07	164330000	149380000	151390000	1.55033e+08
SAUSA300_2542	SAUSA300_2542	A0A0H2XHR6	Putative AMP-binding enzyme	774910000	695180000	842380000	7.70823e+08	957550000	761420000	736780000	8.18583e+08	298710000	334560000	244180000	2.92483e+08
SAUSA300_2547	SAUSA300_2547	A0A0H2XFT0	HTH-type transcriptional regulator	110940000	61572000	52677000	75063000	67578000	80275000	73995000	7.39493e+07	163490000	1	182720000	1.15403e+08
SAUSA300_2554	SAUSA300_2554	A0A0H2XGT3	Sulfite reductase [NADPH] flavoprotein alpha-component (EC 1.8.1.2)	39881000	26833000	26681000	3.11317e+07	50828000	36000000	43547000	4.34583e+07	1	1	1	1
SAUSA300_2561	phoB	A0A0H2XDP3	alkaline phosphatase	44046000	41156000	43146000	4.27827e+07	27812000	56236000	36753000	40267000	1	122960000	309040000	1.44e+08
SAUSA300_2573	isaB	Q2FDM1	Immunodominant staphylococcal antigen B	250890000	613570000	998810000	621090000	320470000	537130000	433730000	4.30443e+08	344850000	1697100000	2243500000	1.42848e+09
SAUSA300_2578	SAUSA300_2578	A0A0H2XF74	Putative phage infection protein	91137000	69196000	100630000	8.69877e+07	139110000	129250000	100570000	1.22977e+08	118550000	134620000	45031000	9.94003e+07
SAUSA300_2580	SAUSA300_2580	A0A0H2XFN8	Isochorismatase family protein	103580000	217990000	290890000	2.04153e+08	254350000	294160000	322670000	2.90393e+08	328640000	290810000	160560000	2.60003e+08
SAUSA300_2599	tetR	A0A0H2XEA4	Intercellular adhesion operon transcription regulator, TetR family	34206000	44911000	47308000	4.21417e+07	54548000	44950000	49808000	4.97687e+07	38709000	35401000	37245000	3.71183e+07
SAUSA300_2620	SAUSA300_2620	Q2FDH4	UPF0312 protein SAUSA300_2620	41261000	14861000	20444000	25522000	42786000	29816000	40739000	3.77803e+07	267940000	259040000	129950000	2.18977e+08
SAUSA300_2626	SAUSA300_2626	A0A0H2XDW9	Uncharacterized protein	1	14170000	18152000	1.0774e+07	1	24299000	1	8.09967e+06	16740000	1	24033000	1.3591e+07
SAUSA300_2627	SAUSA300_2627	A0A0H2XHQ7	2-oxoglutarate/malate translocator	37363000	27928000	20636000	2.86423e+07	28521000	22803000	47559000	32961000	27768000	30240000	11544000	23184000
SAUSA300_2644	rsmG	Q2FDF0	Ribosomal RNA small subunit methyltransferase G (EC 2.1.1.-) (16S rRNA 7-methylguanosine methyltransferase) (16S rRNA m7G methyltransferase)	28540000	32094000	30520000	3.03847e+07	25846000	27630000	28953000	2.74763e+07	30439000	29274000	1	1.99043e+07
SAUSA300_pUSA010001	SAUSA300_pUSA010001	A0A0H2XJ78	Replication protein	27646000	35279000	49089000	37338000	20205000	25280000	29595000	2.50267e+07	1	1	1	1

## Sheet: 34C
LFQ intensity 34-1	LFQ intensity 34-2	LFQ intensity 34-3	Mean LFQ	Protein ID	Gene	USA300 number	Description	COG	Localisation	Unique
42296000	129840000	89142000	8.70927e+07	A0A0H2XFS2	murR	SAUSA300_0195	RpiR family transcriptional regulator	Amino acid biosynthesis	Cytoplasmic	YES
13196000	16051000	16093000	1.51133e+07	A0A0H2XI85	aroA2	SAUSA300_1683	Chorismate mutase/phospho-2-dehydro-3-deoxyheptonate aldolase (EC 5.4.99.5)	Amino acid biosynthesis	Cytoplasmic	YES
40167000	62877000	89898000	64314000	A0A0H2XHC3	ribC	SAUSA300_1165	Riboflavin biosynthesis protein [Includes: Riboflavin kinase (EC 2.7.1.26) (Flavokinase); FMN adenylyltransferase (EC 2.7.7.2) (FAD pyrophosphorylase) (FAD synthase)]	Biosynthesis of cofactors, prosthetic groups, and carriers	Cytoplasmic	YES
42853000	50615000	23282000	3.89167e+07	A0A0H2XFW7	coaBC	SAUSA300_1104	Coenzyme A biosynthesis bifunctional protein CoaBC (EC 4.1.1.36) (EC 6.3.2.5) (DNA/pantothenate metabolism flavoprotein)	Biosynthesis of cofactors, prosthetic groups, and carriers	Cytoplasmic	YES
8554900	18492000	19239000	1.54286e+07	A0A0H2XHD0	SAUSA300_1194	SAUSA300_1194	Hydrolase, alpha/beta hydrolase fold family	Biosynthesis of cofactors, prosthetic groups, and carriers	Cytoplasmic Membrane	YES
8628700	17752000	14127000	1.35026e+07	Q2FG49	coaE	SAUSA300_1634	Dephospho-CoA kinase (EC 2.7.1.24) (Dephosphocoenzyme A kinase)	Biosynthesis of cofactors, prosthetic groups, and carriers	Cytoplasmic	YES
16224000	11790000	7654100	1.18894e+07	A0A0H2XF90	ispA	SAUSA300_1470	Geranyltranstransferase (EC 2.5.1.10)	Biosynthesis of cofactors, prosthetic groups, and carriers	Cytoplasmic	YES
6969600	10305000	7692000	8322200	A0A0H2XJA7	menF	SAUSA300_0945	Isochorismate synthase family protein (EC 5.4.4.2)	Biosynthesis of cofactors, prosthetic groups, and carriers	Cytoplasmic	YES
109530000	226540000	322450000	2.19507e+08	A0A0H2XHY7	tagB	SAUSA300_0626	Teichoic acid biosynthesis protein B	Cell envelope	no significant prediction	YES
31651000	321140000	131370000	161387000	A0A0H2XHX1	tarL'	SAUSA300_0247	Putative teichoic acid biosynthesis protein B	Cell envelope	Cytoplasmic Membrane	YES
32205000	165270000	110210000	1.02562e+08	Q2FH20	murG	SAUSA300_1311	UDP-N-acetylglucosamine--N-acetylmuramyl-(pentapeptide) pyrophosphoryl-undecaprenol N-acetylglucosamine transferase (EC 2.4.1.227) (Undecaprenyl-PP-MurNAc-pentapeptide-UDPGlcNAc GlcNAc transferase)	Cell envelope	Cytoplasmic Membrane	YES
39252000	52832000	59834000	5.06393e+07	Q2FKG1	csa1A	SAUSA300_0100	Uncharacterized lipoprotein SAUSA300_0100	Cell envelope	no significant prediction	YES
21100000	72711000	57583000	5.04647e+07	A0A0H2XIC9	tarL	SAUSA300_0251	Putative teichoic acid biosynthesis protein	Cell envelope	Cytoplasmic Membrane	YES
38645000	30269000	38062000	3.56587e+07	A0A0H2XG31	spdB	SAUSA300_2262	Putative membrane protein	Cell envelope	Cytoplasmic Membrane	YES
30777000	34050000	30841000	3.18893e+07	A0A0H2XH23	SAUSA300_2355	SAUSA300_2355	Putative lipoprotein	Cell envelope	no significant prediction	YES
30616000	27534000	36586000	3.15787e+07	Q2FKF9	SAUSA300_0102	SAUSA300_0102	Uncharacterized lipoprotein SAUSA300_0102	Cell envelope	no significant prediction	YES
31322000	30398000	31466000	31062000	Q2FIV6	uppP	SAUSA300_0669	Undecaprenyl-diphosphatase (EC 3.6.1.27) (Bacitracin resistance protein) (Undecaprenyl pyrophosphate phosphatase)	Cell envelope	Cytoplasmic Membrane	YES
27354000	29525000	32732000	2.98703e+07	Q2FFZ8	murC	SAUSA300_1686	UDP-N-acetylmuramate--L-alanine ligase (EC 6.3.2.8) (UDP-N-acetylmuramoyl-L-alanine synthetase)	Cell envelope	Cytoplasmic	YES
18441000	30642000	36172000	2.84183e+07	A0A0H2XFP2	tagX	SAUSA300_0627	Teichoic acid biosynthesis protein X	Cell envelope	Cytoplasmic Membrane	YES
23494000	29415000	32187000	2.83653e+07	Q2FE14	SAUSA300_2430	SAUSA300_2430	Uncharacterized lipoprotein SAUSA300_2430	Cell envelope	Cytoplasmic Membrane	YES
22136000	23697000	28944000	2.49257e+07	Q2FJJ7	lpl8	SAUSA300_0418	Uncharacterized lipoprotein SAUSA300_0418	Cell envelope	Cytoplasmic Membrane	YES
12693000	18143000	28883000	1.99063e+07	Q2FFM9	SAUSA300_1847	SAUSA300_1847	Putative multidrug export ATP-binding/permease protein SAUSA300_1847	Cell envelope	Cytoplasmic Membrane	YES
13054000	18908000	18977000	1.69797e+07	Q2FI59	murE	SAUSA300_0919	UDP-N-acetylmuramoyl-L-alanyl-D-glutamate--L-lysine ligase (EC 6.3.2.7) (L-lysine-adding enzyme) (UDP-MurNAc-L-Ala-D-Glu:L-Lys ligase) (UDP-MurNAc-tripeptide synthetase) (UDP-N-acetylmuramyl-tripeptide synthetase)	Cell envelope	Cytoplasmic	YES
18739000	11940000	13820000	14833000	A0A0H2XIQ7	SAUSA300_2030	SAUSA300_2030	Putative membrane protein	Cell envelope	Cytoplasmic Membrane	YES
53993000	133090000	68834000	8.53057e+07	A0A0H2XG00	smc	SAUSA300_1127	Chromosome partition protein Smc	Cellular processes	Cytoplasmic	YES
28318000	25345000	29605000	27756000	A0A0H2XH39	ftsL	SAUSA300_1074	Cell division protein FtsL	Cellular processes	Cytoplasmic	YES
62855000	8265800	10067000	27062600	Q2FHQ9	mraZ	SAUSA300_1072	Transcriptional regulator MraZ	Cellular processes	Cytoplasmic	YES
16427000	20433000	37280000	2.47133e+07	A0A0H2XHS8	cls1	SAUSA300_1216	Cardiolipin synthase (CL synthase) (EC 2.7.8.-)	Cellular processes	Cytoplasmic Membrane	YES
26321000	117840000	91155000	7.84387e+07	A0A0H2XH08	agrA	SAUSA300_1992	Accessory gene regulator protein A	Central intermediary metabolism	Cytoplasmic	YES
55197000	49158000	68605000	5.76533e+07	Q2FJ80	azo1	SAUSA300_0545	FMN-dependent NADPH-azoreductase (EC 1.7.-.-) (NADPH-dependent flavo-azoreductase) (NADPH-flavin azoreductase)	Central intermediary metabolism	no significant prediction	YES
20539000	13747000	20870000	1.83853e+07	A0A0H2XHP6	SAUSA300_1987	SAUSA300_1987	Hydrolase, carbon-nitrogen family	Central intermediary metabolism	Cytoplasmic	YES
10821000	13912000	22277000	15670000	A0A0H2XHY6	SAUSA300_0702	SAUSA300_0702	Urea amidolyase-related protein	Central intermediary metabolism	Cytoplasmic	YES
168890000	278580000	318070000	255180000	Q2FF45	cshA	SAUSA300_2037	DEAD-box ATP-dependent RNA helicase CshA (EC 3.6.4.13)	DNA metabolism	Cytoplasmic	YES
23928000	129400000	44407000	6.59117e+07	A0A0H2XH06	SAUSA300_1658	SAUSA300_1658	N6_Mtase domain-containing protein	DNA metabolism	Cytoplasmic	YES
16456000	99103000	40139000	5.18993e+07	A0A0H2XEJ4	cinA	SAUSA300_1177	Putative competence-damage inducible protein	DNA metabolism	Cytoplasmic	YES
31196000	61941000	54529000	49222000	A0A0H2XFR8	SAUSA300_1970	SAUSA300_1970	Putative exonuclease	DNA metabolism	Cytoplasmic	YES
12253000	66828000	22078000	3.37197e+07	Q2FKQ5	dnaA	SAUSA300_0001	Chromosomal replication initiator protein DnaA	DNA metabolism	Cytoplasmic	YES
19543000	34617000	34064000	29408000	A0A0H2XFL8	mutS	SAUSA300_1188	DNA mismatch repair protein MutS	DNA metabolism	Cytoplasmic	YES
10666000	15707000	41881000	2.27513e+07	Q2FEN5	topB	SAUSA300_2208	DNA topoisomerase 3 (EC 5.6.2.1) (DNA topoisomerase III)	DNA metabolism	Cytoplasmic	YES
20886000	260090000	42960000	1.07979e+08	A0A0H2XIW4	mqo	SAUSA300_2312	Probable malate:quinone oxidoreductase (EC 1.1.5.4) (MQO) (Malate dehydrogenase [quinone])	Energy metabolism	Cellwall	YES
26411000	49358000	38237000	38002000	A0A0H2XDX1	rpiA	SAUSA300_2283	Ribose-5-phosphate isomerase A (EC 5.3.1.6) (Phosphoriboisomerase A) (PRI)	Energy metabolism	Cytoplasmic	YES
6485300	20944000	8031900	11820400	A0A0H2XHV8	SAUSA300_1199	SAUSA300_1199	Putative aluminium resistance protein	Energy metabolism	Cytoplasmic	YES
12934000	10620000	9841400	11131800	A0A0H2XH22	ugpQ	SAUSA300_0030	Putative glycerophosphoryl diester phosphodiesterase	Energy metabolism	Cytoplasmic	YES
9854400	5782400	11411000	9.01593e+06	A0A0H2XFR6	pmtR	SAUSA300_1914	GntR family regulatory protein	Energy metabolism	Cytoplasmic	YES
13758000	50549000	46450000	36919000	A0A0H2XI92	SAUSA300_1673	SAUSA300_1673	1-acyl-sn-glycerol-3-phosphate acyltransferases (EC 2.3.1.51)	Fatty acid and phospholipid metabolism	Cytoplasmic	YES
12947000	37645000	36199000	2.89303e+07	A0A0H2XFL4	SAUSA300_1020	SAUSA300_1020	Glycerophosphoryl diester phosphodiesterase family protein	Fatty acid and phospholipid metabolism	Cytoplasmic	YES
18846000	23947000	12942000	1.85783e+07	A0A0H2XGI3	cls2	SAUSA300_2044	Cardiolipin synthase (CL synthase) (EC 2.7.8.-)	Fatty acid and phospholipid metabolism	Cytoplasmic Membrane	YES
9593500	40163000	11173000	2.03098e+07	A0A0H2XGI7	SAUSA300_2314	SAUSA300_2314	Uncharacterized protein	Mobile and extrachromosomal element functions	no significant prediction	YES
30005000	407730000	63354000	1.6703e+08	Q2FIN8	secA	SAUSA300_0737	Protein translocase subunit SecA 1	Protein fate	Cytoplasmic	YES
11410000	25258000	16990000	17886000	A0A0H2XDZ4	pepZ	SAUSA300_0845	Cytosol aminopeptidase (EC 3.4.11.1)	Protein fate	Cytoplasmic	YES
23742000	141100000	35561000	66801000	Q2FG83	obgE	SAUSA300_1600	GTPase Obg (EC 3.6.5.-) (GTP-binding protein Obg)	Protein synthesis	Cytoplasmic	YES
34192000	82174000	56984000	5.77833e+07	A0A0H2XDE9	SAUSA300_2083	SAUSA300_2083	Acetyltransferase, GNAT family	Protein synthesis	Cytoplasmic	YES
31437000	74047000	40086000	4.85233e+07	A0A0H2XDU9	SAUSA300_0981	SAUSA300_0981	Uncharacterized protein	Protein synthesis	Cytoplasmic	YES
15675000	60064000	26640000	3.41263e+07	A0A0H2XJX3	SAUSA300_0943	SAUSA300_0943	Acetyltransferase, GNAT family family	Protein synthesis	Cytoplasmic	YES
10848000	13848000	19077000	14591000	A0A0H2XJL1	tilS	SAUSA300_0487	tRNA(Ile)-lysidine synthase	Protein synthesis	Cytoplasmic	YES
27860000	91891000	50495000	5.67487e+07	Q2FKC0	deoB	SAUSA300_0141	Phosphopentomutase (EC 5.4.2.7) (Phosphodeoxyribomutase)	Purines, pyrimidines, nucleosides, and nucleotides	Cytoplasmic	YES
24938000	63107000	77488000	5.51777e+07	A0A0H2XI61	SAUSA300_2287	SAUSA300_2287	Putative membrane protein	Purines, pyrimidines, nucleosides, and nucleotides	Cytoplasmic Membrane	YES
14849000	10781000	22629000	1.60863e+07	A0A0H2XGW9	dgk	SAUSA300_0542	Deoxynucleoside kinase family protein (EC 2.7.1.-) (EC 2.7.1.113)	Purines, pyrimidines, nucleosides, and nucleotides	Cytoplasmic	YES
7877000	13200000	15724000	12267000	A0A0H2XKC2	SAUSA300_0828	SAUSA300_0828	5'-nucleotidase family protein	Purines, pyrimidines, nucleosides, and nucleotides	Cellwall	YES
24699000	31483000	44257000	3.34797e+07	A0A0H2XGW2	rsp	SAUSA300_2326	Transcription regulatory protein	Regulatory functions	Cytoplasmic	YES
11893000	15770000	13937000	1.38667e+07	A0A0H2XG09	SAUSA300_1170	SAUSA300_1170	Transcriptional regulator, GntR family	Regulatory functions	no significant prediction	YES
12815000	12445000	13021000	1.27603e+07	A0A0H2XFF6	spxA	SAUSA300_0898	Regulatory protein Spx	Regulatory functions	no significant prediction	YES
7760300	3273200	6280000	5.77117e+06	A0A0H2XFU9	SAUSA300_0998	SAUSA300_0998	HTH cro/C1-type domain-containing protein	Regulatory functions	Cytoplasmic	YES
657630000	668360000	619550000	6.48513e+08	Q2FIC6	mnhD	SAUSA300_0852	Na(+)/H(+) antiporter subunit D1	Transport and binding proteins	Cytoplasmic Membrane	YES
27915000	155190000	84359000	8.91547e+07	A0A0H2XGU4	salA	SAUSA300_2125	Iron-sulfur cluster carrier protein	Transport and binding proteins	Cytoplasmic	YES
24579000	68503000	26573000	39885000	A0A0H2XII5	manP	SAUSA300_2576	Phosphotransferase system, fructose-specific IIABC component (EC 2.7.1.69)	Transport and binding proteins	Cytoplasmic Membrane	YES
27116000	47533000	32420000	3.56897e+07	A0A0H2XIJ5	opp-3A	SAUSA300_0891	Oligopeptide ABC transporter, substrate-binding protein	Transport and binding proteins	Cellwall	YES
14251000	18280000	20853000	1.77947e+07	A0A0H2XGM1	fhuD1	SAUSA300_1978	Ferric hydroxamate receptor	Transport and binding proteins	Cytoplasmic Membrane	YES
9672500	10523000	12560000	10918500	A0A0H2XDU2	nptA	SAUSA300_0107	Na/Pi cotransporter family protein	Transport and binding proteins	Cytoplasmic Membrane	YES
11016000	9066800	10113000	1.00653e+07	Q2FER7	cbiO	SAUSA300_2176	Energy-coupling factor transporter ATP-binding protein EcfA1	Transport and binding proteins	Cytoplasmic Membrane	YES
13089000	13435000	16038000	1.41873e+07	Q2FFV1	SAUSA300_1736	SAUSA300_1736	Putative membrane protein insertion efficiency factor	Unknown function	Cytoplasmic Membrane	YES
180920000	143610000	155520000	1.60017e+08	A0A0H2XK37	SAUSA300_1018	SAUSA300_1018	Uncharacterized protein	Unknown function	no significant prediction	YES
24726000	248470000	51226000	1.08141e+08	A0A0H2XJG5	SAUSA300_2473	SAUSA300_2473	Abhydrolase_3 domain-containing protein	Unknown function	Cytoplasmic	YES
33879000	58641000	42266000	4.49287e+07	A0A0H2XG53	SAUSA300_0668	SAUSA300_0668	Uncharacterized protein	Unknown function	no significant prediction	YES
20816000	51636000	30049000	34167000	A0A0H2XJE5	SAUSA300_2097	SAUSA300_2097	NAD(P)-bd_dom domain-containing protein	Unknown function	no significant prediction	YES
21791000	23357000	32177000	25775000	A0A0H2XF54	SAUSA300_1580	SAUSA300_1580	Bacterial luciferase family protein	Unknown function	Cytoplasmic	YES
15077000	28002000	32722000	25267000	A0A0H2XGC4	fapR	SAUSA300_1121	Transcription factor FapR	Unknown function	Cytoplasmic	YES
19908000	18132000	28029000	22023000	Q2FIS8	queC	SAUSA300_0697	7-cyano-7-deazaguanine synthase	Unknown function	Cytoplasmic	YES
16058000	19054000	30766000	2.19593e+07	A0A0H2XFQ9	SAUSA300_2215	SAUSA300_2215	Glyoxalase-like_dom domain-containing protein	Unknown function	Cytoplasmic	YES
33864000	15996000	15122000	2.16607e+07	A0A0H2XJ35	SAUSA300_1723	SAUSA300_1723	Uncharacterized protein	Unknown function	Cytoplasmic Membrane	YES
11896000	14882000	21865000	1.62143e+07	A0A0H2XHY9	SAUSA300_0746	SAUSA300_0746	TPR domain protein	Unknown function	Cytoplasmic Membrane	YES
7088800	17527000	23250000	1.59553e+07	A0A0H2XHE4	vraT	SAUSA300_1867	DUF2154 domain-containing protein	Unknown function	Cytoplasmic Membrane	YES
8558900	13099000	19399000	1.36856e+07	A0A0H2XFD8	mpsC	SAUSA300_0427	DUF2294 domain-containing protein	Unknown function	Cytoplasmic	YES
9913400	17546000	10962000	1.28071e+07	A0A0H2XFK5	SAUSA300_0178	SAUSA300_0178	DUF2294 domain-containing protein	Unknown function	no significant prediction	YES
10408000	7371200	19327000	1.23687e+07	A0A0H2XIK9	SAUSA300_0593	SAUSA300_0593	Uncharacterized protein	Unknown function	Cytoplasmic	YES
6459100	16184000	8429700	10357600	A0A0H2XFV1	SAUSA300_0540	SAUSA300_0540	HAD-superfamily hydrolase, subfamily IA, variant 1	Unknown function	Cytoplasmic	YES
9791700	10888000	6690200	9123300	A0A0H2XGT0	hxlB	SAUSA300_0556	SIS domain protein	Unknown function	no significant prediction	YES
5549900	4736400	8488500	6.25827e+06	A0A0H2XEI2	cntM	SAUSA300_2412	Uncharacterized protein	Unknown function	Cytoplasmic	YES
30367000	68144000	129610000	7.60403e+07	A0A0H2XH00	ecb	SAUSA300_1052	Fibrinogen-binding protein	Virulence factors	Extracellular	YES
28818000	49833000	37726000	3.87923e+07	A0A0H2XH34	dltD	SAUSA300_0838	Protein DltD	Virulence factors	Cytoplasmic	YES
39633000	21706000	17542000	2.62937e+07	Q2FHV0	isdC	SAUSA300_1030	Iron-regulated surface determinant protein C	Virulence factors	no significant prediction	YES
17781000	31976000	14906000	2.15543e+07	Q2FIY0	graR	SAUSA300_0645	Response regulator protein GraR (Glycopeptide resistance-associated protein R)	Virulence factors	Cytoplasmic	YES
39206000000	46204000000	50343000000	45251000000	A0A0H2XHM8	glnA	SAUSA300_1201	Glutamine synthetase (EC 6.3.1.2)	Amino acid biosynthesis	Cytoplasmic	NO
6278690000	4758300000	4379900000	5.13896e+09	Q2FG06	fhs	SAUSA300_1678	Formate--tetrahydrofolate ligase (EC 6.3.4.3) (Formyltetrahydrofolate synthetase) (FHS) (FTHFS)	Amino acid biosynthesis	Cytoplasmic	NO
4966500000	4267700000	5436300000	4.89017e+09	A0A0H2XIK4	rocD	SAUSA300_0860	Ornithine aminotransferase (OAT) (EC 2.6.1.13) (Ornithine--oxo-acid aminotransferase)	Amino acid biosynthesis	Cytoplasmic	NO
1343700000	1896000000	1876200000	1705300000	Q2FEI9	SAUSA300_2254	SAUSA300_2254	Putative 2-hydroxyacid dehydrogenase SAUSA300_2254 (EC 1.1.1.-)	Amino acid biosynthesis	Cytoplasmic	NO
1605000000	1708900000	1657900000	1.65727e+09	Q2FEI5	fdhA	SAUSA300_2258	Putative formate dehydrogenase SAUSA300_2258 (EC 1.17.1.9)	Amino acid biosynthesis	Cytoplasmic	NO
1213400000	1367700000	1530900000	1.37067e+09	Q2FH32	SAUSA300_1299	SAUSA300_1299	TelA-like protein SAUSA300_1299	Amino acid biosynthesis	no significant prediction	NO
787980000	791700000	1061800000	8.80493e+08	A0A0H2XIS2	ilvE	SAUSA300_0539	Branched-chain-amino-acid aminotransferase (EC 2.6.1.42)	Amino acid biosynthesis	Cytoplasmic	NO
950250000	523260000	688100000	7.20537e+08	A0A0H2XK24	cysE	SAUSA300_0514	Serine acetyltransferase (EC 2.3.1.30)	Amino acid biosynthesis	Cytoplasmic	NO
341370000	688910000	706340000	5.78873e+08	A0A0H2XFQ3	cysK	SAUSA300_0491	Cysteine synthase (EC 2.5.1.47)	Amino acid biosynthesis	Cytoplasmic	NO
334810000	442290000	653340000	4.76813e+08	A0A0H2XH62	ddh	SAUSA300_2463	D-lactate dehydrogenase (EC 1.1.1.28)	Amino acid biosynthesis	Cytoplasmic	NO
373220000	360130000	517680000	417010000	A0A0H2XFD9	lysA	SAUSA300_1293	Diaminopimelate decarboxylase (DAP decarboxylase) (DAPDC) (EC 4.1.1.20)	Amino acid biosynthesis	Cytoplasmic	NO
330240000	277150000	303710000	303700000	A0A0H2XEQ7	malE	SAUSA300_0209	Maltodextrin-binding protein	Amino acid biosynthesis	no significant prediction	NO
118810000	197650000	181730000	1.66063e+08	A0A0H2XJE4	glpP	SAUSA300_1190	Glycerol uptake operon antiterminator regulatory protein	Amino acid biosynthesis	Cytoplasmic	NO
175400000	135730000	173270000	1.61467e+08	A0A0H2XH24	thrC	SAUSA300_1227	Threonine synthase (EC 4.2.3.1)	Amino acid biosynthesis	Cytoplasmic	NO
210780000	100060000	112040000	140960000	Q2FGL3	argR	SAUSA300_1469	Arginine repressor	Amino acid biosynthesis	Cytoplasmic	NO
115350000	98158900	126770000	113426300	Q2FGX4	aroC	SAUSA300_1357	Chorismate synthase (CS) (EC 4.2.3.5) (5-enolpyruvylshikimate-3-phosphate phospholyase)	Amino acid biosynthesis	Cytoplasmic	NO
150530000	86792000	90708000	1.09343e+08	Q2FF68	ilvC	SAUSA300_2009	Ketol-acid reductoisomerase (NADP(+)) (KARI) (EC 1.1.1.86) (Acetohydroxy-acid isomeroreductase) (AHIR) (Alpha-keto-beta-hydroxylacyl reductoisomerase) (Ketol-acid reductoisomerase type 1) (Ketol-acid reductoisomerase type I)	Amino acid biosynthesis	Cytoplasmic	NO
88446100	73299000	95230000	8.56584e+07	A0A0H2XGB3	proC	SAUSA300_1452	Pyrroline-5-carboxylate reductase (P5C reductase) (P5CR) (EC 1.5.1.2) (PCA reductase)	Amino acid biosynthesis	Cytoplasmic	NO
50831000	81536000	119990000	84119000	A0A0H2XFA8	patA	SAUSA300_0952	Aminotransferase (EC 2.6.1.-)	Amino acid biosynthesis	Cytoplasmic	NO
110940000	61572000	52677000	75063000	A0A0H2XFT0	SAUSA300_2547	SAUSA300_2547	HTH-type transcriptional regulator	Amino acid biosynthesis	Cytoplasmic	NO
48751000	54049000	57864000	5.35547e+07	Q2FJI9	mpsB	SAUSA300_0426	UPF0753 protein SAUSA300_0426	Amino acid biosynthesis	Cytoplasmic	NO
28945000	60231000	56513000	48563000	A0A0H2XHI3	imp	SAUSA300_1007	Inositol monophosphatase family protein (EC 3.1.3.25)	Amino acid biosynthesis	Cytoplasmic	NO
32238000	34478000	42565000	36427000	A0A0H2XII0	SAUSA300_2271	SAUSA300_2271	Phosphosugar-binding transcriptional regulator	Amino acid biosynthesis	no significant prediction	NO
31365000	28821000	37709000	3.26317e+07	Q2FIJ1	aroD	SAUSA300_0787	3-dehydroquinate dehydratase	Amino acid biosynthesis	Cytoplasmic	NO
28190000	25102000	35877000	29723000	A0A0H2XHH2	argF	SAUSA300_1062	Ornithine carbamoyltransferase (OTCase) (EC 2.1.3.3)	Amino acid biosynthesis	Cytoplasmic	NO
19709000	26341000	27754000	2.46013e+07	A0A0H2XKG7	thrD	SAUSA300_1225	Aspartokinase	Amino acid biosynthesis	Cytoplasmic	NO
21335000	21940000	27203000	2.34927e+07	A0A0H2XI55	SAUSA300_2260	SAUSA300_2260	Inositol monophosphatase family protein (EC 3.1.3.25)	Amino acid biosynthesis	Cytoplasmic	NO
30724000	15961000	20787000	2.24907e+07	Q2FH41	dapD	SAUSA300_1290	2,3,4,5-tetrahydropyridine-2,6-dicarboxylate N-acetyltransferase (EC 2.3.1.89) (Tetrahydrodipicolinate N-acetyltransferase) (THP acetyltransferase) (Tetrahydropicolinate acetylase)	Amino acid biosynthesis	Cytoplasmic	NO
8160800000	10576000000	15964000000	1.15669e+10	A0A0H2XKC1	SAUSA300_0307	SAUSA300_0307	5'-nucleotidase, lipoprotein e(P4) family	Biosynthesis of cofactors, prosthetic groups, and carriers	no significant prediction	NO
7809600000	2975400000	2815200000	4533400000	A0A0H2XFH8	pdhB	SAUSA300_0994	Pyruvate dehydrogenase E1 component, beta subunit (EC 1.2.4.1)	Biosynthesis of cofactors, prosthetic groups, and carriers	Cytoplasmic	NO
2114400000	1932500000	2663000000	2.23663e+09	Q2FI15	folD	SAUSA300_0965	Bifunctional protein FolD [Includes: Methylenetetrahydrofolate dehydrogenase (EC 1.5.1.5); Methenyltetrahydrofolate cyclohydrolase (EC 3.5.4.9)]	Biosynthesis of cofactors, prosthetic groups, and carriers	Cytoplasmic	NO
1121400000	1439300000	1553300000	1.37133e+09	A0A0H2XFD1	mvaS	SAUSA300_2484	Hydroxymethylglutaryl-CoA synthase (EC 2.3.3.10)	Biosynthesis of cofactors, prosthetic groups, and carriers	Cytoplasmic	NO
1096200000	945950000	1312500000	1.11822e+09	Q2FIF6	sufB	SAUSA300_0822	UPF0051 protein SAUSA300_0822	Biosynthesis of cofactors, prosthetic groups, and carriers	Cytoplasmic	NO
753191000	1085100000	1208100000	1.01546e+09	A0A0H2XI81	pncB	SAUSA300_1894	Nicotinate phosphoribosyltransferase (EC 6.3.4.21)	Biosynthesis of cofactors, prosthetic groups, and carriers	Cytoplasmic	NO
768080000	842060000	1376800000	9.95647e+08	A0A0H2XF86	moeA	SAUSA300_2224	Molybdopterin molybdenumtransferase (EC 2.10.1.1)	Biosynthesis of cofactors, prosthetic groups, and carriers	Cytoplasmic	NO
650330000	699980000	755710000	7.02007e+08	A0A0H2XH50	menB	SAUSA300_0948	1,4-dihydroxy-2-naphthoyl-CoA synthase (DHNA-CoA synthase) (EC 4.1.3.36)	Biosynthesis of cofactors, prosthetic groups, and carriers	Cytoplasmic	NO
1699800000	206330000	194270000	7.00133e+08	Q2FFX3	ribH	SAUSA300_1712	6,7-dimethyl-8-ribityllumazine synthase (DMRL synthase) (LS) (Lumazine synthase) (EC 2.5.1.78)	Biosynthesis of cofactors, prosthetic groups, and carriers	Cytoplasmic	NO
599210000	670180000	778570000	6.82653e+08	Q2FDY2	frp	SAUSA300_2462	Putative NAD(P)H nitroreductase SAUSA300_2462 (EC 1.-.-.-)	Biosynthesis of cofactors, prosthetic groups, and carriers	Cytoplasmic	NO
429770000	685230000	718600000	611200000	Q2FK15	tarI	SAUSA300_0249	Ribitol-5-phosphate cytidylyltransferase 1 (EC 2.7.7.40)	Biosynthesis of cofactors, prosthetic groups, and carriers	no significant prediction	NO
559450000	579610000	617530000	585530000	A0A0H2XGY0	sufD	SAUSA300_0819	FeS assembly protein SufD	Biosynthesis of cofactors, prosthetic groups, and carriers	Cytoplasmic	NO
488840000	575890000	535130000	5.33287e+08	A0A0H2XG15	sufC	SAUSA300_0818	FeS assembly ATPase SufC	Biosynthesis of cofactors, prosthetic groups, and carriers	Cytoplasmic	NO
484690000	494450000	604120000	5.27753e+08	A0A0H2XHJ5	sufS	SAUSA300_0820	Cysteine desulfurase (EC 2.8.1.7)	Biosynthesis of cofactors, prosthetic groups, and carriers	Cytoplasmic	NO
772340000	319140000	345570000	4.79017e+08	Q2FJC1	pdxS	SAUSA300_0504	Pyridoxal 5'-phosphate synthase subunit PdxS (PLP synthase subunit PdxS) (EC 4.3.3.6) (Pdx1)	Biosynthesis of cofactors, prosthetic groups, and carriers	Cytoplasmic	NO
336530000	402130000	441730000	3.93463e+08	Q2FFN1	gsaB	SAUSA300_1845	Glutamate-1-semialdehyde 2,1-aminomutase 2 (GSA 2) (EC 5.4.3.8) (Glutamate-1-semialdehyde aminotransferase 2) (GSA-AT 2)	Biosynthesis of cofactors, prosthetic groups, and carriers	Cytoplasmic	NO
405960000	357740000	411270000	3.91657e+08	A0A0H2XK99	folP	SAUSA300_0492	Dihydropteroate synthase (DHPS) (EC 2.5.1.15) (Dihydropteroate pyrophosphorylase)	Biosynthesis of cofactors, prosthetic groups, and carriers	Cytoplasmic	NO
317110000	262760000	321610000	3.00493e+08	Q2FJC0	pdxT	SAUSA300_0505	Pyridoxal 5'-phosphate synthase subunit PdxT (EC 4.3.3.6) (Pdx2) (Pyridoxal 5'-phosphate synthase glutaminase subunit) (EC 3.5.1.2)	Biosynthesis of cofactors, prosthetic groups, and carriers	Cytoplasmic	NO
278040000	226520000	371710000	292090000	Q2FG69	hemL	SAUSA300_1614	Glutamate-1-semialdehyde 2,1-aminomutase 1 (GSA 1) (EC 5.4.3.8) (Glutamate-1-semialdehyde aminotransferase 1) (GSA-AT 1)	Biosynthesis of cofactors, prosthetic groups, and carriers	Cytoplasmic	NO
200170000	230450000	271350000	233990000	Q2FI34	menD	SAUSA300_0946	2-succinyl-5-enolpyruvyl-6-hydroxy-3-cyclohexene-1-carboxylate synthase (SEPHCHC synthase) (EC 2.2.1.9) (Menaquinone biosynthesis protein MenD)	Biosynthesis of cofactors, prosthetic groups, and carriers	no significant prediction	NO
169920000	172280000	234420000	1.92207e+08	A0A0H2XIY9	moaB	SAUSA300_2226	Molybdenum cofactor biosynthesis protein B	Biosynthesis of cofactors, prosthetic groups, and carriers	Cytoplasmic	NO
133690000	146680000	146320000	142230000	Q2FFI3	nadE	SAUSA300_1893	NH(3)-dependent NAD(+) synthetase (EC 6.3.1.5)	Biosynthesis of cofactors, prosthetic groups, and carriers	Cytoplasmic	NO
94773000	154710000	142680000	130721000	A0A0H2XGS5	hemH	SAUSA300_1782	Ferrochelatase (EC 4.99.1.1) (Heme synthase) (Protoheme ferro-lyase)	Biosynthesis of cofactors, prosthetic groups, and carriers	Cytoplasmic	NO
87426000	164650000	137580000	1.29885e+08	Q2FDU3	crtP	SAUSA300_2501	4,4'-diaponeurosporene oxygenase (EC 1.14.99.-) (4,4'-diaponeurosporene oxidase) (Carotenoid oxidase)	Biosynthesis of cofactors, prosthetic groups, and carriers	Cytoplasmic	NO
236690000	69496000	56765000	1.20984e+08	A0A0H2XEF1	bfmBAB	SAUSA300_1465	2-oxoisovalerate dehydrogenase, E1 component, beta subunit (EC 1.2.4.1)	Biosynthesis of cofactors, prosthetic groups, and carriers	Cytoplasmic	NO
134230000	111350000	114600000	120060000	A0A0H2XGZ0	pdxK	SAUSA300_0562	Phosphomethylpyrimidine kinase (EC 2.7.4.7)	Biosynthesis of cofactors, prosthetic groups, and carriers	no significant prediction	NO
71215000	129280000	154010000	1.18168e+08	A0A0H2XII1	ubiE	SAUSA300_1360	Menaquinone biosynthesis methyltransferase ubiE (EC 2.1.1.-)	Biosynthesis of cofactors, prosthetic groups, and carriers	no significant prediction	NO
71695000	119930000	158880000	116835000	Q2FI70	ppnK	SAUSA300_0908	NAD kinase (EC 2.7.1.23) (ATP-dependent NAD kinase)	Biosynthesis of cofactors, prosthetic groups, and carriers	Cytoplasmic	NO
80248000	71286000	195400000	1.15645e+08	Q2FHR0	bshC	SAUSA300_1071	Putative cysteine ligase BshC (EC 6.-.-.-)	Biosynthesis of cofactors, prosthetic groups, and carriers	Cytoplasmic	NO
85517000	110470000	135760000	1.10582e+08	A0A0H2XIF3	tcaD	SAUSA300_1585	ThiF domain-containing protein	Biosynthesis of cofactors, prosthetic groups, and carriers	Cytoplasmic	NO
62831000	153970000	114800000	1.10534e+08	Q2FDQ4	fdaB	SAUSA300_2540	Fructose-bisphosphate aldolase class 1 (EC 4.1.2.13) (Fructose-bisphosphate aldolase class I) (FBP aldolase)	Biosynthesis of cofactors, prosthetic groups, and carriers	no significant prediction	NO
109880000	93778000	124890000	109516000	Q2FHV6	coaD	SAUSA300_1024	Phosphopantetheine adenylyltransferase (EC 2.7.7.3) (Dephospho-CoA pyrophosphorylase) (Pantetheine-phosphate adenylyltransferase) (PPAT)	Biosynthesis of cofactors, prosthetic groups, and carriers	Cytoplasmic	NO
60755000	91791000	170470000	107672000	A0A0H2XJR5	SAUSA300_1710	SAUSA300_1710	Putative lysophospholipase	Biosynthesis of cofactors, prosthetic groups, and carriers	Cytoplasmic	NO
87588000	108270000	122460000	106106000	A0A0H2XIE0	bshA	SAUSA300_1349	Glycosyl transferase, group 1 family protein (EC 2.4.1.-)	Biosynthesis of cofactors, prosthetic groups, and carriers	Cytoplasmic	NO
57090000	95693000	74807000	7.58633e+07	Q2FDU6	crtN	SAUSA300_2498	4,4'-diapophytoene desaturase (4,4'-diaponeurosporene-forming) (EC 1.3.8.-) (Dehydrosqualene desaturase)	Biosynthesis of cofactors, prosthetic groups, and carriers	no significant prediction	NO
48570000	71660000	78314000	6.61813e+07	Q2FFR2	hemE	SAUSA300_1783	Uroporphyrinogen decarboxylase (UPD) (URO-D) (EC 4.1.1.37)	Biosynthesis of cofactors, prosthetic groups, and carriers	Cytoplasmic	NO
48941000	58932000	61077000	5.63167e+07	A0A0H2XIF7	tarI'	SAUSA300_0245	Ribitol-5-phosphate cytidylyltransferase (EC 2.7.7.40)	Biosynthesis of cofactors, prosthetic groups, and carriers	Cytoplasmic	NO
35894000	67852000	53784000	52510000	Q2FDR1	panC	SAUSA300_2533	Pantothenate synthetase (PS) (EC 6.3.2.1) (Pantoate--beta-alanine ligase) (Pantoate-activating enzyme)	Biosynthesis of cofactors, prosthetic groups, and carriers	Cytoplasmic	NO
61117000	49475000	36590000	4.90607e+07	A0A0H2XI02	adsA	SAUSA300_0025	5'-nucleotidase family protein	Biosynthesis of cofactors, prosthetic groups, and carriers	Cellwall	NO
34033000	45413000	51558000	43668000	A0A0H2XHJ8	SAUSA300_1172	SAUSA300_1172	Peptidase, M16 family (EC 3.4.24.56)	Biosynthesis of cofactors, prosthetic groups, and carriers	no significant prediction	NO
24165000	47082000	39126000	36791000	A0A0H2XG61	thiN	SAUSA300_1116	Thiamine pyrophosphokinase (EC 2.7.6.2)	Biosynthesis of cofactors, prosthetic groups, and carriers	Cytoplasmic	NO
33594000	35856000	38533000	3.59943e+07	Q2FJ74	folE2	SAUSA300_0551	GTP cyclohydrolase FolE2 (EC 3.5.4.16)	Biosynthesis of cofactors, prosthetic groups, and carriers	Cytoplasmic	NO
33853000	33601000	33640000	33698000	Q2FJN3	nfrA	SAUSA300_0381	NADPH-dependent oxidoreductase (EC 1.6.-.-)	Biosynthesis of cofactors, prosthetic groups, and carriers	Cytoplasmic	NO
49236000	18789000	31593000	33206000	Q2FH83	SAUSA300_1248	SAUSA300_1248	Uncharacterized protein SAUSA300_1248	Biosynthesis of cofactors, prosthetic groups, and carriers	Cytoplasmic	NO
22465000	27964000	35629000	28686000	A0A0H2XJU5	panE	SAUSA300_2388	2-dehydropantoate 2-reductase (EC 1.1.1.169) (Ketopantoate reductase)	Biosynthesis of cofactors, prosthetic groups, and carriers	Cytoplasmic	NO
40917000	19408000	20499000	2.69413e+07	Q2FG23	thiI	SAUSA300_1661	Probable tRNA sulfurtransferase	Biosynthesis of cofactors, prosthetic groups, and carriers	Cytoplasmic	NO
21059000	20620000	20520000	20733000	A0A0H2XEM6	menA	SAUSA300_0944	1,4-dihydroxy-2-naphthoate octaprenyltransferase (DHNA-octaprenyltransferase) (EC 2.5.1.74)	Biosynthesis of cofactors, prosthetic groups, and carriers	Cytoplasmic Membrane	NO
24039000	19973000	18066000	2.06927e+07	A0A0H2XJQ7	gatD	SAUSA300_1872	GATase cobBQ-type domain-containing protein	Biosynthesis of cofactors, prosthetic groups, and carriers	Cytoplasmic	NO
16154000	25799000	19991000	20648000	Q2FIE9	lipA	SAUSA300_0829	Lipoyl synthase (EC 2.8.1.8) (Lip-syn) (LS) (Lipoate synthase) (Lipoic acid synthase) (Sulfur insertion protein LipA)	Biosynthesis of cofactors, prosthetic groups, and carriers	Cytoplasmic	NO
17956000	19037000	21561000	19518000	A0A0H2XI41	SAUSA300_2234	SAUSA300_2234	Inosine-uridine preferring nucleoside hydrolase	Biosynthesis of cofactors, prosthetic groups, and carriers	Cytoplasmic	NO
18829000	14594000	23077000	1.88333e+07	A0A0H2XHA4	ribD	SAUSA300_1715	Riboflavin biosynthesis protein RibD [Includes: Diaminohydroxyphosphoribosylaminopyrimidine deaminase (DRAP deaminase) (EC 3.5.4.26) (Riboflavin-specific deaminase); 5-amino-6-(5-phosphoribosylamino)uracil reductase (EC 1.1.1.193) (HTP reductase)]	Biosynthesis of cofactors, prosthetic groups, and carriers	Cytoplasmic	NO
10007000	12726000	23793000	1.55087e+07	A0A0H2XI82	menC	SAUSA300_1735	o-succinylbenzoate synthase (OSB synthase) (OSBS) (EC 4.2.1.113) (4-(2'-carboxyphenyl)-4-oxybutyric acid synthase) (o-succinylbenzoic acid synthase)	Biosynthesis of cofactors, prosthetic groups, and carriers	Cytoplasmic	NO
16624000	13992000	10989000	1.38683e+07	A0A0H2XJ08	ribB	SAUSA300_1714	Riboflavin synthase, alpha subunit (EC 2.5.1.9)	Biosynthesis of cofactors, prosthetic groups, and carriers	Cytoplasmic	NO
7064800	12397000	17795000	1.24189e+07	Q2FIR2	queF	SAUSA300_0713	NADPH-dependent 7-cyano-7-deazaguanine reductase (EC 1.7.1.13) (7-cyano-7-carbaguanine reductase) (NADPH-dependent nitrile oxidoreductase) (PreQ(0) reductase)	Biosynthesis of cofactors, prosthetic groups, and carriers	Cytoplasmic	NO
25375000000	35512000000	39837000000	3.35747e+10	A0A0H2XH45	saeP	SAUSA300_0693	Putative lipoprotein	Cell envelope	no significant prediction	NO
43712000000	22303000000	25511000000	3.05087e+10	A0A0H2XHY4	mecA	SAUSA300_0032	Penicillin-binding protein 2 (EC 3.4.16.4)	Cell envelope	Cytoplasmic Membrane	NO
7655890000	6373100000	9619090000	7.88269e+09	Q2FEC8	SAUSA300_2315	SAUSA300_2315	Uncharacterized lipoprotein SAUSA300_2315	Cell envelope	Cytoplasmic Membrane	NO
9506700000	5696200000	5206600000	6.80317e+09	A0A0H2XH82	SAUSA300_0372	SAUSA300_0372	Putative lipoprotein	Cell envelope	no significant prediction	NO
3330700000	5635200000	8969200000	5.97837e+09	A0A0H2XF10	tarS	SAUSA300_0252	Glycosyl transferase, group 2 family protein	Cell envelope	Cytoplasmic	NO
3535200000	3548600000	4228400000	3.77073e+09	A0A0H2XEA1	metQ1	SAUSA300_0798	Lipoprotein	Cell envelope	Cytoplasmic Membrane	NO
2886000000	4524700000	3729800000	3713500000	A0A0H2XHH5	SAUSA300_1478	SAUSA300_1478	Putative lipoprotein	Cell envelope	no significant prediction	NO
3058000000	3635900000	4079300000	3.59107e+09	Q2FJJ6	lpl9	SAUSA300_0419	Uncharacterized lipoprotein SAUSA300_0419	Cell envelope	no significant prediction	NO
3106700000	2959100000	3207000000	3.09093e+09	A0A0H2XFT9	metQ2	SAUSA300_0437	Lipoprotein	Cell envelope	Cytoplasmic Membrane	NO
4068800000	2574700000	2628000000	3090500000	A0A0H2XHH4	SAUSA300_0769	SAUSA300_0769	Putative lipoprotein	Cell envelope	Cytoplasmic Membrane	NO
2859700000	2842400000	3399000000	3033700000	A0A0H2XHK0	sirA	SAUSA300_0117	Iron compound ABC transporter, iron compound-binding protein SirA	Cell envelope	Cytoplasmic Membrane	NO
1972300000	2242400000	2385300000	2200000000	A0A0H2XHE2	SAUSA300_0377	SAUSA300_0377	Putative lipoprotein	Cell envelope	no significant prediction	NO
1909100000	1345000000	1737400000	1.66383e+09	Q2FEX1	glmM	SAUSA300_2111	Phosphoglucosamine mutase (EC 5.4.2.10)	Cell envelope	Cytoplasmic	NO
1179000000	1591900000	1970300000	1580400000	A0A0H2XFA9	glmS	SAUSA300_2104	Glutamine--fructose-6-phosphate aminotransferase [isomerizing] (EC 2.6.1.16) (D-fructose-6-phosphate amidotransferase) (GFAT) (Glucosamine-6-phosphate synthase) (Hexosephosphate aminotransferase) (L-glutamine--D-fructose-6-phosphate amidotransferase)	Cell envelope	Cytoplasmic	NO
776270000	669350000	790440000	7.45353e+08	A0A0H2XGW7	SAUSA300_1492	SAUSA300_1492	Putative lipoprotein	Cell envelope	no significant prediction	NO
977210000	521050000	586120000	6.94793e+08	A0A0H2XJ39	pbp3	SAUSA300_1512	Penicillin-binding protein 3	Cell envelope	Cytoplasmic Membrane	NO
1693200000	194830000	184350000	6.90793e+08	A0A0H2XI01	SAUSA300_2579	SAUSA300_2579	N-acetylmuramoyl-L-alanine amidase domain protein	Cell envelope	Extracellular	NO
794820000	622700000	654630000	6.90717e+08	A0A0H2XI32	pbp2	SAUSA300_1341	Penicillin binding protein 2 (EC 2.4.2.-)	Cell envelope	Cytoplasmic Membrane	NO
536550000	633350000	757840000	642580000	A0A0H2XFS3	dsbA	SAUSA300_2354	Putative lipoprotein	Cell envelope	Cellwall	NO
645590000	587680000	678480000	637250000	Q2FF43	ddl	SAUSA300_2039	D-alanine--D-alanine ligase (EC 6.3.2.4) (D-Ala-D-Ala ligase) (D-alanylalanine synthetase)	Cell envelope	Cytoplasmic	NO
357700000	633630000	898151000	629827000	Q2FEM9	femX	SAUSA300_2214	Lipid II:glycine glycyltransferase (EC 2.3.2.16) (Factor essential for expression of methicillin resistance X)	Cell envelope	Cytoplasmic	NO
553950000	446910000	371620000	4.57493e+08	A0A0H2XGP3	murA1	SAUSA300_2055	UDP-N-acetylglucosamine 1-carboxyvinyltransferase (EC 2.5.1.7) (Enoylpyruvate transferase) (UDP-N-acetylglucosamine enolpyruvyl transferase) (EPT)	Cell envelope	Cytoplasmic	NO
481170000	376700000	497210000	4.51693e+08	A0A0H2XFT2	SAUSA300_1240	SAUSA300_1240	UPF0154 protein SAUSA300_1240	Cell envelope	Cytoplasmic Membrane	NO
710430000	262080000	295640000	4.22717e+08	A0A0H2XJ22	srtA	SAUSA300_2467	Sortase	Cell envelope	Cytoplasmic Membrane	NO
390270000	331550000	432020000	3.84613e+08	A0A0H2XFT6	murA2	SAUSA300_2078	UDP-N-acetylglucosamine 1-carboxyvinyltransferase (EC 2.5.1.7) (Enoylpyruvate transferase) (UDP-N-acetylglucosamine enolpyruvyl transferase) (EPT)	Cell envelope	Cytoplasmic	NO
250320000	491920000	302510000	348250000	Q2FHQ4	murD	SAUSA300_1077	UDP-N-acetylmuramoylalanine--D-glutamate ligase (EC 6.3.2.9) (D-glutamic acid-adding enzyme) (UDP-N-acetylmuramoyl-L-alanyl-D-glutamate synthetase)	Cell envelope	Cytoplasmic	NO
228510000	403860000	329970000	320780000	A0A0H2XGB8	SAUSA300_0303	SAUSA300_0303	Putative lipoprotein	Cell envelope	Cytoplasmic	NO
411060000	234940000	302290000	3.16097e+08	Q2FFM1	sgtB	SAUSA300_1855	Monofunctional glycosyltransferase (MGT) (EC 2.4.1.129) (Peptidoglycan TGase)	Cell envelope	Cytoplasmic Membrane	NO
308780000	280300000	306650000	2.98577e+08	A0A0H2XIF6	SAUSA300_0203	SAUSA300_0203	Putative lipoprotein	Cell envelope	no significant prediction	NO
283490000	317550000	275170000	292070000	A0A0H2XFP1	esaA	SAUSA300_0279	Type VII secretion system accessory factor EsaA	Cell envelope	Cytoplasmic Membrane	NO
293570000	219660000	307350000	2.73527e+08	A0A0H2XKA0	tarF	SAUSA300_0248	Putative teichoic acid biosynthesis protein F	Cell envelope	Cytoplasmic Membrane	NO
280930000	180200000	233630000	2.31587e+08	A0A0H2XHZ8	divIB	SAUSA300_1078	Cell division protein DivIB	Cell envelope	Cellwall	NO
148680000	193890000	218820000	187130000	Q2FIQ3	murB	SAUSA300_0722	UDP-N-acetylenolpyruvoylglucosamine reductase (EC 1.3.1.98) (UDP-N-acetylmuramate dehydrogenase)	Cell envelope	Cytoplasmic	NO
118620000	207060000	221820000	182500000	Q2FHT1	murI	SAUSA300_1049	Glutamate racemase (EC 5.1.1.3)	Cell envelope	no significant prediction	NO
159750000	77040000	196790000	1.44527e+08	A0A0H2XHG8	pmtD	SAUSA300_1910	Putative membrane protein	Cell envelope	Cytoplasmic Membrane	NO
78033000	132200000	141920000	1.17384e+08	Q2FJ87	SAUSA300_0538	SAUSA300_0538	Uncharacterized epimerase/dehydratase SAUSA300_0538	Cell envelope	no significant prediction	NO
129890000	93373900	115440000	112901300	A0A0H2XEK8	SAUSA300_1984	SAUSA300_1984	Membrane-embedded CAAX protease MroQ	Cell envelope	Cytoplasmic Membrane	NO
62784000	102180000	166320000	110428000	A0A0H2XGF2	uppS	SAUSA300_1153	Isoprenyl transferase (EC 2.5.1.-)	Cell envelope	Cytoplasmic	NO
156500000	67782000	93402000	1.05895e+08	Q2FEG1	lyrA	SAUSA300_2282	Lysostaphin resistance protein A	Cell envelope	Cytoplasmic Membrane	NO
82245000	92898000	130130000	1.01758e+08	Q2FK71	murQ	SAUSA300_0193	N-acetylmuramic acid 6-phosphate etherase (MurNAc-6-P etherase) (EC 4.2.1.126) (N-acetylmuramic acid 6-phosphate hydrolase) (N-acetylmuramic acid 6-phosphate lyase)	Cell envelope	Cytoplasmic	NO
152260000	79154000	49079000	9.34977e+07	A0A0H2XIV4	SAUSA300_1561	SAUSA300_1561	Putative membrane protein	Cell envelope	Cytoplasmic Membrane	NO
213720000	15292000	50737000	9.32497e+07	A0A0H2XHH6	SAUSA300_1004	SAUSA300_1004	DUF4064 domain-containing protein	Cell envelope	Cytoplasmic Membrane	NO
105100000	87242000	54174000	82172000	A0A0H2XEN6	SAUSA300_1864	SAUSA300_1864	Putative membrane protein	Cell envelope	Cytoplasmic Membrane	NO
48846000	74403000	87857000	7.03687e+07	A0A0H2XE45	mnaA	SAUSA300_2065	UDP-N-acetylglucosamine 2-epimerase (EC 5.1.3.14)	Cell envelope	Cytoplasmic	NO
110470000	46986000	43335000	6.69303e+07	Q2FE05	gtaB	SAUSA300_2439	UTP--glucose-1-phosphate uridylyltransferase (EC 2.7.7.9) (Alpha-D-glucosyl-1-phosphate uridylyltransferase) (UDP-glucose pyrophosphorylase) (UDPGP) (Uridine diphosphoglucose pyrophosphorylase)	Cell envelope	Cytoplasmic	NO
65295000	40563000	41791000	4.92163e+07	A0A0H2XG99	mreC	SAUSA300_1605	Cell shape-determining protein MreC (Cell shape protein MreC)	Cell envelope	no significant prediction	NO
29642000	49093000	65169000	47968000	A0A0H2XJZ5	pbp1	SAUSA300_1075	Penicillin-binding protein 1	Cell envelope	Cytoplasmic Membrane	NO
21827000	34886000	38109000	3.16073e+07	Q2FDU4	crtQ	SAUSA300_2500	4,4'-diaponeurosporenoate glycosyltransferase (EC 2.4.1.-)	Cell envelope	Cytoplasmic Membrane	NO
30232000	23715000	30793000	2.82467e+07	A0A0H2XFX6	pde2	SAUSA300_1650	Uncharacterized protein	Cell envelope	Cytoplasmic	NO
18873000	28304000	19622000	2.22663e+07	Q2FKG0	SAUSA300_0101	SAUSA300_0101	Uncharacterized lipoprotein SAUSA300_0101	Cell envelope	no significant prediction	NO
30130000	15858000	15505000	2.04977e+07	A0A0H2XIW2	SAUSA300_0922	SAUSA300_0922	Membrane protein, TerC family	Cell envelope	Cytoplasmic Membrane	NO
26696000	8900010	11096000	1.5564e+07	A0A0H2XHA7	SAUSA300_1809	SAUSA300_1809	Putative membrane protein	Cell envelope	Cytoplasmic Membrane	NO
3089600000	12669000000	11537000000	9.09853e+09	A0A0H2XHC2	gudB	SAUSA300_0861	Glutamate dehydrogenase	Cellular processes	Cytoplasmic	NO
11754000000	5899010000	5356800000	7.66994e+09	Q2FG20	ezrA	SAUSA300_1664	Septation ring formation regulator EzrA	Cellular processes	no significant prediction	NO
5619310000	6077200000	5964900000	5.88714e+09	A0A0H2XFS1	SAUSA300_0079	SAUSA300_0079	Putative lipoprotein	Cellular processes	no significant prediction	NO
6050200000	4578290000	5027090000	5.21853e+09	Q2FK94	aldA	SAUSA300_0170	Putative aldehyde dehydrogenase AldA (EC 1.2.1.3)	Cellular processes	Cytoplasmic	NO
4448900000	4198400000	4958390000	4535230000	Q2FF15	glyA	SAUSA300_2067	Serine hydroxymethyltransferase (SHMT) (Serine methylase) (EC 2.1.2.1)	Cellular processes	Cytoplasmic	NO
5979200000	4287800000	2976700000	4.41457e+09	Q2FFZ9	SAUSA300_1685	SAUSA300_1685	UPF0478 protein SAUSA300_1685	Cellular processes	Cytoplasmic	NO
4595300000	3327700000	4143100000	4.02203e+09	A0A0H2XHQ1	ftsA	SAUSA300_1079	Cell division protein FtsA	Cellular processes	Cytoplasmic	NO
2087700000	1215200000	1192000000	1498300000	A0A0H2XG95	SAUSA300_1884	SAUSA300_1884	CamS sex pheromone cAM373	Cellular processes	no significant prediction	NO
1903000000	673990000	458250000	1.01175e+09	Q2FK70	murP	SAUSA300_0194	PTS system EIIBC component SAUSA300_0194 [Includes: Phosphotransferase enzyme IIB component (EC 2.7.1.-) (PTS system EIIB component); Permease IIC component (PTS system EIIC component)]	Cellular processes	Cytoplasmic Membrane	NO
2250600000	340220000	422450000	1.00442e+09	A0A0H2XIC4	SAUSA300_0383	SAUSA300_0383	Uncharacterized protein	Cellular processes	Cytoplasmic	NO
1315000000	542170000	612490000	823220000	A0A0H2XGS8	SAUSA300_1792	SAUSA300_1792	AAA_27 domain-containing protein	Cellular processes	Cytoplasmic	NO
509580000	583570000	824650000	6.39267e+08	A0A0H2XKG5	relA	SAUSA300_1590	GTP pyrophosphokinase (EC 2.7.6.5)	Cellular processes	Cytoplasmic	NO
501200000	636820000	759480000	632500000	Q2FIA5	cdr	SAUSA300_0873	Coenzyme A disulfide reductase (CoA-disulfide reductase) (CoADR) (EC 1.8.1.14)	Cellular processes	Cytoplasmic	NO
717820000	483810000	564530000	588720000	A0A0H2XHQ4	ahpF	SAUSA300_0379	Alkyl hydroperoxide reductase, subunit F	Cellular processes	Cytoplasmic Membrane	NO
510760000	575450000	671070000	585760000	A0A0H2XFL9	typA	SAUSA300_1009	GTP-binding protein	Cellular processes	Cytoplasmic Membrane	NO
59960000	596330000	1044000000	5.66763e+08	A0A0H2XI96	SAUSA300_1101	SAUSA300_1101	Putative fibronectin/fibrinogen binding protein	Cellular processes	Cytoplasmic	NO
584960000	519400000	520590000	541650000	A0A0H2XGW5	ftsH	SAUSA300_0489	ATP-dependent zinc metalloprotease FtsH (EC 3.4.24.-)	Cellular processes	Cytoplasmic Membrane	NO
621570000	324680000	402340000	449530000	A0A0H2XGG5	pknB	SAUSA300_1113	Protein kinase (EC 2.7.1.-)	Cellular processes	Cytoplasmic Membrane	NO
396960000	310260000	313540000	3.40253e+08	A0A0H2XER1	walI	SAUSA300_0023	YycI protein	Cellular processes	no significant prediction	NO
125220000	723520000	133270000	3.27337e+08	A0A0H2XK58	ftsZ	SAUSA300_1080	Cell division protein FtsZ	Cellular processes	Cytoplasmic	NO
345570000	444420000	166230000	318740000	Q2FF06	SAUSA300_2076	SAUSA300_2076	Putative aldehyde dehydrogenase (EC 1.2.1.3)	Cellular processes	Cytoplasmic	NO
285800000	231610000	242040000	253150000	A0A0H2XID8	walH	SAUSA300_0022	YycH protein	Cellular processes	no significant prediction	NO
355720000	226080000	160890000	2.47563e+08	Q2FEV0	asp23	SAUSA300_2142	Alkaline shock protein 23	Cellular processes	no significant prediction	NO
196150000	219390000	313420000	2.42987e+08	Q2FKI2	copA	SAUSA300_0078	Probable copper-transporting P-type ATPase B (EC 7.2.2.8)	Cellular processes	Cytoplasmic Membrane	NO
380020000	183620000	135300000	232980000	A0A0H2XGA0	SAUSA300_1532	SAUSA300_1532	Uncharacterized protein	Cellular processes	Cytoplasmic	NO
188860000	232730000	263190000	228260000	Q2FH47	cvfB	SAUSA300_1284	Conserved virulence factor B	Cellular processes	Cytoplasmic	NO
227670000	232210000	173810000	211230000	A0A0H2XHQ5	SAUSA300_1223	SAUSA300_1223	Uncharacterized protein	Cellular processes	no significant prediction	NO
243620000	178800000	167470000	196630000	Q2FH87	mscL	SAUSA300_1244	Large-conductance mechanosensitive channel	Cellular processes	Cytoplasmic Membrane	NO
208170000	144260000	136900000	163110000	A0A0H2XKI5	SAUSA300_1479	SAUSA300_1479	Uncharacterized protein	Cellular processes	Cytoplasmic Membrane	NO
127640000	137410000	199190000	1.54747e+08	A0A0H2XIK8	hsdS2	SAUSA300_1751	Type I restriction-modification enzyme, S subunit	Cellular processes	no significant prediction	NO
181010000	159810000	78270000	1.39697e+08	A0A0H2XFV8	seq	SAUSA300_0801	Staphylococcal enterotoxin Q	Cellular processes	Extracellular	NO
38644000	147680000	220010000	1.35445e+08	A0A0H2XGH9	sspB	SAUSA300_0950	Cysteine protease (EC 3.4.22.48)	Cellular processes	Extracellular	NO
137360000	100920000	115810000	118030000	A0A0H2XIX8	SAUSA300_0992	SAUSA300_0992	Putative lipoprotein	Cellular processes	no significant prediction	NO
105210000	102790000	121580000	109860000	Q2FDV0	copA	SAUSA300_2494	Copper-exporting P-type ATPase (EC 7.2.2.8) (Copper-exporting P-type ATPase A) (Cu(+)-exporting ATPase)	Cellular processes	Cytoplasmic Membrane	NO
109860000	78839000	90131000	9.29433e+07	A0A0H2XFQ2	divIC	SAUSA300_0485	Cell-division initiation protein	Cellular processes	Cellwall	NO
48814000	86103000	100420000	7.84457e+07	Q2FFF8	scn	SAUSA300_1919	Staphylococcal complement inhibitor (SCIN)	Cellular processes	no significant prediction	NO
46921000	114910000	58200000	7.33437e+07	A0A0H2XGC6	epiF	SAUSA300_1762	Lantibiotic epidermin immunity protein F	Cellular processes	Cytoplasmic Membrane	NO
61610000	70837000	79213000	7.05533e+07	Q2FIM6	whiA	SAUSA300_0750	Probable cell division protein WhiA	Cellular processes	Cytoplasmic	NO
100890000	52513000	36570000	6.33243e+07	A0A0H2XFZ5	cozEb	SAUSA300_1254	Putative membrane protein	Cellular processes	Cytoplasmic Membrane	NO
81038000	52722000	48991000	60917000	A0A0H2XER6	SAUSA300_1086	SAUSA300_1086	Putative cell-division initiation protein	Cellular processes	Cytoplasmic	NO
31408000	89851000	58744000	60001000	A0A0H2XGF7	relQ	SAUSA300_0907	GTP pyrophosphokinase	Cellular processes	Cytoplasmic	NO
22989000	97140000	57779000	5.93027e+07	A0A0H2XH68	rsbU	SAUSA300_2025	Sigma-B regulation protein	Cellular processes	Cytoplasmic	NO
64372000	56672000	54813000	58619000	Q2FJH7	sle1	SAUSA300_0438	N-acetylmuramoyl-L-alanine amidase sle1 (EC 3.5.1.28)	Cellular processes	Cellwall	NO
57025000	52802000	48753000	52860000	A0A0H2XER4	SAUSA300_2213	SAUSA300_2213	AcrB/AcrD/AcrF family protein	Cellular processes	Cytoplasmic Membrane	NO
36181000	41128000	64653000	4.73207e+07	A0A0H2XDI6	hsdS1	SAUSA300_0406	Putative restriction/modification system specificity protein	Cellular processes	Cytoplasmic	NO
53383000	46353000	41102000	46946000	Q2FJE4	spoVG	SAUSA300_0475	Putative septation protein SpoVG	Cellular processes	Cytoplasmic	NO
31226000	47536000	59511000	46091000	A0A0H2XFP5	fmtA	SAUSA300_0959	Fmt protein (EC 3.5.2.6)	Cellular processes	Cytoplasmic Membrane	NO
35480000	42886000	47330000	4.18987e+07	A0A0H2XFH6	relP	SAUSA300_2446	RelA_SpoT domain-containing protein	Cellular processes	Cytoplasmic	NO
66371000	23567000	23672000	37870000	A0A0H2XI66	SAUSA300_2560	SAUSA300_2560	Uncharacterized protein	Cellular processes	Cytoplasmic Membrane	NO
25871000	34575000	41077000	33841000	A0A0H2XHL5	tpx	SAUSA300_1659	Thiol peroxidase (Tpx) (EC 1.11.1.15) (Peroxiredoxin tpx) (Prx) (Thioredoxin peroxidase)	Cellular processes	no significant prediction	NO
43370000	36534000	21579000	3.38277e+07	A0A0H2XHI8	cozEa	SAUSA300_0913	Putative membrane protein	Cellular processes	Cytoplasmic Membrane	NO
27865000	43169000	25554000	32196000	A0A0H2XEL7	ssaA	SAUSA300_2249	Secretory antigen SsaA	Cellular processes	Extracellular	NO
34930000	37479000	18285000	3.02313e+07	A0A0H2XH11	betB	SAUSA300_2546	Glycine betaine aldehyde dehydrogenase (EC 1.2.1.8)	Cellular processes	Cytoplasmic	NO
15040000	17130000	21500000	17890000	Q2FIF3	SAUSA300_0825	SAUSA300_0825	Probable nitronate monooxygenase (NMO) (EC 1.13.12.-) (Propionate 3-nitronate monooxygenase) (P3N monooxygenase)	Cellular processes	Cytoplasmic	NO
17492000	14980000	19381000	1.72843e+07	A0A0H2XFN6	estA	SAUSA300_2564	Tributyrin esterase	Cellular processes	no significant prediction	NO
12526000	17926000	20904000	1.71187e+07	A0A0H2XIS3	selX	SAUSA300_0370	Putative staphylococcal enterotoxin	Cellular processes	no significant prediction	NO
20802000	10557000	12905000	1.47547e+07	A0A0H2XJL8	SAUSA300_1700	SAUSA300_1700	Polysaccharide biosynthesis protein	Cellular processes	Cytoplasmic Membrane	NO
6844500	10031000	11213000	9.36283e+06	Q2FEZ4	luxS	SAUSA300_2088	S-ribosylhomocysteine lyase (EC 4.4.1.21) (AI-2 synthesis protein) (Autoinducer-2 production protein LuxS)	Cellular processes	Cytoplasmic	NO
5784300	6363800	11910000	8.01937e+06	Q2FF09	tdk	SAUSA300_2073	Thymidine kinase (EC 2.7.1.21)	Cellular processes	Cytoplasmic	NO
24699000000	20138000000	20869000000	21902000000	Q2FFQ5	prsA	SAUSA300_1790	Foldase protein PrsA (EC 5.2.1.8)	Central intermediary metabolism	Cytoplasmic Membrane	NO
1784300000	1721800000	2144000000	1.88337e+09	A0A0H2XIR0	SAUSA300_2147	SAUSA300_2147	Alcohol dehydrogenase, zinc-containing	Central intermediary metabolism	Cytoplasmic	NO
956100000	945290000	1094900000	9.98763e+08	Q2FE11	pgcA	SAUSA300_2433	Phosphoglucomutase (PGM) (EC 5.4.2.2) (Alpha-phosphoglucomutase) (Glucose phosphomutase)	Central intermediary metabolism	Cytoplasmic	NO
423060000	1098200000	1332500000	9.51253e+08	A0A0H2XFU7	aldH	SAUSA300_1901	Aldehyde dehydrogenase	Central intermediary metabolism	Cytoplasmic	NO
798240000	918930000	976831000	8.98e+08	Q2FFH6	ppaC	SAUSA300_1900	Probable manganese-dependent inorganic pyrophosphatase (EC 3.6.1.1) (Pyrophosphate phospho-hydrolase) (PPase)	Central intermediary metabolism	Cytoplasmic	NO
548980000	756770000	1004800000	7.70183e+08	A0A0H2XH26	acsA	SAUSA300_1679	Acetyl-coenzyme A synthetase (EC 6.2.1.1)	Central intermediary metabolism	Cytoplasmic	NO
499430000	600450000	1015600000	705160000	A0A0H2XJK0	aspB	SAUSA300_1916	Aminotransferase	Central intermediary metabolism	Cytoplasmic	NO
50388000	692850000	1289700000	677646000	Q2FFM2	recX	SAUSA300_1854	Regulatory protein RecX	Central intermediary metabolism	Cytoplasmic	NO
376650000	402030000	658250000	4.78977e+08	A0A0H2XEM7	ipdC	SAUSA300_0190	Indole-3-pyruvate decarboxylase (EC 4.1.1.74)	Central intermediary metabolism	Cytoplasmic	NO
175980000	323200000	274770000	2.57983e+08	A0A0H2XHB0	SAUSA300_0177	SAUSA300_0177	Uncharacterized protein	Central intermediary metabolism	Cytoplasmic	NO
186780000	168880000	203610000	1.86423e+08	A0A0H2XIY8	SAUSA300_1450	SAUSA300_1450	Oxidoreductase, aldo/keto reductase family	Central intermediary metabolism	Cytoplasmic	NO
97365000	134880000	84458000	1.05568e+08	Q2FFV6	metK	SAUSA300_1730	S-adenosylmethionine synthase (AdoMet synthase) (EC 2.5.1.6) (MAT) (Methionine adenosyltransferase)	Central intermediary metabolism	Cytoplasmic	NO
95603100	100790000	113920000	103437700	A0A0H2XKI8	iscS	SAUSA300_1579	Aminotransferase, class V	Central intermediary metabolism	Cytoplasmic	NO
71009000	62474000	76843000	7.01087e+07	Q2FJ71	nagB	SAUSA300_0554	Glucosamine-6-phosphate deaminase (EC 3.5.99.6) (GlcN6P deaminase) (GNPDA) (Glucosamine-6-phosphate isomerase)	Central intermediary metabolism	Cytoplasmic	NO
66510000	62486000	62870000	6.39553e+07	A0A0H2XHL4	eutD	SAUSA300_0570	Phosphate acetyltransferase (EC 2.3.1.8)	Central intermediary metabolism	Cytoplasmic	NO
38857000	52929000	81165000	5.76503e+07	A0A0H2XG79	SAUSA300_1565	SAUSA300_1565	Putative urea amidolyase	Central intermediary metabolism	no significant prediction	NO
43779000	62481000	52183000	5.28143e+07	A0A0H2XHF0	pnbA	SAUSA300_2396	Carboxylic ester hydrolase (EC 3.1.1.-)	Central intermediary metabolism	Cytoplasmic	NO
46191000	58080000	38952000	47741000	A0A0H2XIX0	SAUSA300_1665	SAUSA300_1665	GAF domain-containing protein	Central intermediary metabolism	Cytoplasmic	NO
41207000	44206000	56071000	4.71613e+07	A0A0H2XJB2	SAUSA300_0674	SAUSA300_0674	Oxidoreductase, aldo/keto reductase family (EC 1.-.-.-)	Central intermediary metabolism	no significant prediction	NO
57527000	30088000	45105000	44240000	A0A0H2XI18	ydbM	SAUSA300_2236	Uncharacterized protein	Central intermediary metabolism	Cytoplasmic	NO
44046000	41156000	43146000	4.27827e+07	A0A0H2XDP3	phoB	SAUSA300_2561	Alkaline phosphatase	Central intermediary metabolism	Extracellular	NO
34279000	38506000	47756000	4.01803e+07	A0A0H2XEZ9	mvaK2	SAUSA300_0574	Phosphomevalonate kinase (EC 2.7.4.2)	Central intermediary metabolism	Cytoplasmic	NO
39881000	26833000	26681000	3.11317e+07	A0A0H2XGT3	cysJ	SAUSA300_2554	Sulfite reductase [NADPH] flavoprotein alpha-component (EC 1.8.1.2)	Central intermediary metabolism	Cytoplasmic Membrane	NO
10699000	49916000	28274000	2.96297e+07	A0A0H2XIU2	SAUSA300_2255	SAUSA300_2255	Monooxygenase family protein (EC 1.14.13.-)	Central intermediary metabolism	Cytoplasmic	NO
33147000	26400000	20779000	2.67753e+07	Q2FE21	SAUSA300_2422	SAUSA300_2422	Uncharacterized oxidoreductase SAUSA300_2422 (EC 1.-.-.-)	Central intermediary metabolism	Cytoplasmic	NO
17677000	35159000	22495000	2.51103e+07	Q2FGC5	mtnN	SAUSA300_1558	5'-methylthioadenosine/S-adenosylhomocysteine nucleosidase (MTA/SAH nucleosidase) (MTAN) (EC 3.2.2.9) (5'-methylthioadenosine nucleosidase) (MTA nucleosidase) (S-adenosylhomocysteine nucleosidase) (AdoHcy nucleosidase) (SAH nucleosidase) (SRH nucleosidase)	Central intermediary metabolism	Cytoplasmic	NO
26398000	18131000	20468000	2.16657e+07	Q2FJU6	nanE	SAUSA300_0318	Putative N-acetylmannosamine-6-phosphate 2-epimerase (EC 5.1.3.9) (ManNAc-6-P epimerase)	Central intermediary metabolism	Cytoplasmic	NO
16287000	17501000	17012000	1.69333e+07	A0A0H2XGM8	SAUSA300_1667	SAUSA300_1667	Putative glycerophosphoryl diester phosphodiesterase	Central intermediary metabolism	Cytoplasmic	NO
6306700000	5480200000	6333900000	6.04027e+09	Q2FKQ0	gyrA	SAUSA300_0006	DNA gyrase subunit A (EC 5.6.2.2)	DNA metabolism	Cytoplasmic	NO
5826000000	4775400000	4616000000	5.07247e+09	Q2FG28	uspA1	SAUSA300_1656	Putative universal stress protein SAUSA300_1656	DNA metabolism	Cytoplasmic	NO
3780100000	3708700000	4796610000	4.09514e+09	A0A0H2XDR6	parC	SAUSA300_1251	DNA topoisomerase 4 subunit A (EC 5.6.2.2) (Topoisomerase IV subunit A)	DNA metabolism	Cytoplasmic	NO
2131900000	2639700000	3289800000	2.68713e+09	A0A0H2XHU3	dnaN	SAUSA300_0002	Beta sliding clamp	DNA metabolism	Cytoplasmic	NO
894200000	706320000	1146900000	9.15807e+08	Q2FHI8	topA	SAUSA300_1143	DNA topoisomerase 1 (EC 5.6.2.1) (DNA topoisomerase I) (Omega-protein) (Relaxing enzyme) (Swivelase) (Untwisting enzyme)	DNA metabolism	Cytoplasmic	NO
638070000	857100000	1207300000	9.00823e+08	Q2FKQ1	gyrB	SAUSA300_0005	DNA gyrase subunit B (EC 5.6.2.2)	DNA metabolism	Cytoplasmic	NO
873230000	815920000	824620000	8.37923e+08	A0A0H2XEM4	hsdM1	SAUSA300_0405	Site-specific DNA-methyltransferase	DNA metabolism	Cytoplasmic	NO
554390000	800050000	869030000	7.41157e+08	A0A0H2XFV2	priA	SAUSA300_1105	Primosomal protein N' (EC 3.6.4.-) (ATP-dependent helicase PriA)	DNA metabolism	Cytoplasmic	NO
774490000	686150000	747050000	7.35897e+08	A0A0H2XI11	phoH	SAUSA300_1531	Phosphate starvation-induced protein, PhoH family	DNA metabolism	Cytoplasmic	NO
1364300000	399610000	285360000	683090000	A0A0H2XF50	hup	SAUSA300_1362	DNA-binding protein HU	DNA metabolism	Cytoplasmic	NO
409460000	761970000	861640000	677690000	A0A0H2XGR4	polA	SAUSA300_1636	DNA polymerase I (EC 2.7.7.7)	DNA metabolism	Cytoplasmic	NO
552610000	568840000	851870000	6.57773e+08	A0A0H2XFI3	SAUSA300_1793	SAUSA300_1793	Metallophos domain-containing protein	DNA metabolism	Cytoplasmic	NO
489530000	591560000	876270000	6.52453e+08	A0A0H2XF85	uvrA	SAUSA300_0742	UvrABC system protein A (UvrA protein) (Excinuclease ABC subunit A)	DNA metabolism	Cytoplasmic	NO
532740000	540270000	655270000	5.76093e+08	A0A0H2XGI6	ssb	SAUSA300_0367	Single-stranded DNA-binding protein (SSB)	DNA metabolism	Cytoplasmic	NO
372240000	439140000	662020000	4.91133e+08	A0A0H2XGZ8	uvrB	SAUSA300_0741	UvrABC system protein B (Protein UvrB) (Excinuclease ABC subunit B)	DNA metabolism	Cytoplasmic	NO
433300000	502380000	464060000	466580000	A0A0H2XFW9	recA	SAUSA300_1178	Protein RecA (Recombinase A)	DNA metabolism	Cytoplasmic	NO
459720000	393860000	430660000	428080000	A0A0H2XGI0	recN	SAUSA300_1468	DNA repair protein RecN (Recombination protein N)	DNA metabolism	Cytoplasmic	NO
424790000	312440000	361260000	3.66163e+08	A0A0H2XJQ0	SAUSA300_0097	SAUSA300_0097	AAA_12 domain-containing protein	DNA metabolism	no significant prediction	NO
219980000	269540000	362540000	284020000	A0A0H2XK17	SAUSA300_2431	SAUSA300_2431	Putative helicase	DNA metabolism	no significant prediction	NO
201400000	222100000	368100000	2.63867e+08	A0A0H2XKA8	hsdR	SAUSA300_0196	Type I restriction enzyme R Protein (EC 3.1.21.3)	DNA metabolism	Cytoplasmic	NO
118890000	213450000	329660000	2.20667e+08	A0A0H2XFT3	parE	SAUSA300_1250	DNA topoisomerase 4 subunit B (EC 5.6.2.2) (Topoisomerase IV subunit B)	DNA metabolism	Cytoplasmic	NO
107290000	160460000	249220000	1.72323e+08	Q2FGY5	dinG	SAUSA300_1346	3'-5' exonuclease DinG (EC 3.1.-.-)	DNA metabolism	Cytoplasmic	NO
144910000	111500000	213190000	1.56533e+08	A0A0H2XHZ3	cbf1	SAUSA300_1791	Cmp-binding-factor 1	DNA metabolism	Cytoplasmic	NO
130310000	155180000	141530000	142340000	A0A0H2XG68	SAUSA300_1969	SAUSA300_1969	Phi77 ORF011-like protein, phage transcriptional repressor	DNA metabolism	Cytoplasmic	NO
46987000	135600000	232930000	1.38506e+08	A0A0H2XIF9	cshB	SAUSA300_1518	DEAD-box ATP-dependent RNA helicase CshB (EC 3.6.4.13)	DNA metabolism	Cytoplasmic	NO
91160000	94351000	130850000	1.05454e+08	Q2FH88	sbcC	SAUSA300_1243	Nuclease SbcCD subunit C	DNA metabolism	Cytoplasmic	NO
68335000	107870000	107070000	94425000	A0A0H2XIT2	dnaX	SAUSA300_0452	DNA polymerase III subunit gamma/tau (EC 2.7.7.7)	DNA metabolism	Cytoplasmic	NO
53605000	90549000	127500000	9.05513e+07	A0A0H2XFM1	dnaD	SAUSA300_1344	Putative DNA replication protein DnaD	DNA metabolism	Cytoplasmic	NO
75909000	89565000	100840000	8.87713e+07	Q2FIA8	addA	SAUSA300_0870	ATP-dependent helicase/nuclease subunit A (EC 3.1.-.-) (EC 3.6.4.12) (ATP-dependent helicase/nuclease AddA)	DNA metabolism	Cytoplasmic	NO
47883000	80995000	131000000	86626000	A0A0H2XJA9	dnaI	SAUSA300_1630	Primosomal protein DnaI	DNA metabolism	Cytoplasmic	NO
64858000	84144000	97424000	82142000	Q2FHH4	polC	SAUSA300_1157	DNA polymerase III PolC-type (PolIII) (EC 2.7.7.7)	DNA metabolism	Cytoplasmic	NO
74583000	69953000	92586000	7.90407e+07	Q2FG85	ruvA	SAUSA300_1598	Holliday junction ATP-dependent DNA helicase RuvA (EC 3.6.4.12)	DNA metabolism	Cytoplasmic	NO
32512000	100830000	87888000	7.37433e+07	Q2FGL0	xseA	SAUSA300_1472	Exodeoxyribonuclease 7 large subunit (EC 3.1.11.6) (Exodeoxyribonuclease VII large subunit) (Exonuclease VII large subunit)	DNA metabolism	Cytoplasmic	NO
50003000	60152000	86963000	65706000	Q2FIA9	addB	SAUSA300_0869	ATP-dependent helicase/deoxyribonuclease subunit B (EC 3.1.-.-) (EC 3.6.4.12) (ATP-dependent helicase/nuclease AddB)	DNA metabolism	Cytoplasmic	NO
37545000	61913000	81977000	6.04783e+07	A0A0H2XDJ7	recJ	SAUSA300_1592	Single-stranded-DNA-specific exonuclease RecJ (EC 3.1.-.-)	DNA metabolism	no significant prediction	NO
21712000	61965000	62657000	48778000	A0A0H2XH98	SAUSA300_2432	SAUSA300_2432	Hydrolase, MutT/nudix family (EC 3.6.1.-)	DNA metabolism	no significant prediction	NO
36127000	43645000	47777000	4.25163e+07	A0A0H2XER5	SAUSA300_2001	SAUSA300_2001	DNA mismatch repair protein-like protein	DNA metabolism	Cytoplasmic Membrane	NO
46197000	36844000	40688000	41243000	Q2FFJ1	ligA	SAUSA300_1885	DNA ligase (EC 6.5.1.2) (Polydeoxyribonucleotide synthase [NAD(+)])	DNA metabolism	Cytoplasmic	NO
25232000	32574000	35601000	3.11357e+07	A0A0H2XDZ9	dnaB	SAUSA300_1631	Replication initiation and membrane attachment protein	DNA metabolism	Cytoplasmic	NO
34875000	28379000	24171000	2.91417e+07	Q2FGG6	nfo	SAUSA300_1517	Probable endonuclease 4 (EC 3.1.21.2) (Endodeoxyribonuclease IV) (Endonuclease IV)	DNA metabolism	Cytoplasmic	NO
15083000	14402000	19817000	16434000	A0A0H2XHT1	mutM	SAUSA300_1635	Formamidopyrimidine-DNA glycosylase (EC 3.2.2.-) (EC 3.2.2.23) (EC 4.2.99.18)	DNA metabolism	Cytoplasmic	NO
52843000000	5723190000	3543500000	20703230000	A0A0H2XIQ2	pdhD	SAUSA300_0996	Dihydrolipoyl dehydrogenase (EC 1.8.1.4)	Energy metabolism	Cytoplasmic	NO
42392000000	6161300000	3559300000	1.73709e+10	A0A0H2XJG3	pdhC	SAUSA300_0995	Dihydrolipoamide acetyltransferase component of pyruvate dehydrogenase complex (EC 2.3.1.-)	Energy metabolism	Cytoplasmic	NO
11508000000	10604000000	11916000000	1.13427e+10	A0A0H2XKH5	citB	SAUSA300_1246	Aconitate hydratase (Aconitase) (EC 4.2.1.3)	Energy metabolism	Cytoplasmic	NO
11744000000	6372100000	6714900000	8277000000	A0A0H2XHU1	sdhA	SAUSA300_1047	Succinate dehydrogenase, flavoprotein subunit	Energy metabolism	Cytoplasmic	NO
7495610000	7585810000	6536910000	7206110000	A0A0H2XHX6	gapA	SAUSA300_0756	Glyceraldehyde-3-phosphate dehydrogenase (EC 1.2.1.-)	Energy metabolism	Cytoplasmic	NO
8679290000	4913500000	5366400000	6319730000	A0A0H2XHD5	pdhA	SAUSA300_0993	Pyruvate dehydrogenase E1 component subunit alpha (EC 1.2.4.1)	Energy metabolism	Cytoplasmic	NO
4486200000	5341200000	8409200000	6.07887e+09	Q2FE81	gpmA	SAUSA300_2362	2,3-bisphosphoglycerate-dependent phosphoglycerate mutase (BPG-dependent PGAM) (PGAM) (Phosphoglyceromutase) (dPGM) (EC 5.4.2.11)	Energy metabolism	no significant prediction	NO
6512990000	5049800000	6373000000	5.9786e+09	Q2FG40	pykA	SAUSA300_1644	Pyruvate kinase (PK) (EC 2.7.1.40)	Energy metabolism	Cytoplasmic	NO
5478610000	5148700000	5650000000	5425770000	A0A0H2XHS2	citC	SAUSA300_1640	Isocitrate dehydrogenase [NADP] (EC 1.1.1.42)	Energy metabolism	Cytoplasmic	NO
4869300000	5052800000	6294000000	5.40537e+09	Q2FH25	sucA	SAUSA300_1306	2-oxoglutarate dehydrogenase E1 component (EC 1.2.4.2) (Alpha-ketoglutarate dehydrogenase)	Energy metabolism	Cytoplasmic	NO
4503200000	4611000000	6182500000	5098900000	Q2FHJ3	sucC	SAUSA300_1138	Succinate--CoA ligase [ADP-forming] subunit beta (EC 6.2.1.5) (Succinyl-CoA synthetase subunit beta) (SCS-beta)	Energy metabolism	Cytoplasmic	NO
1834900000	5743510000	7625100000	5.06784e+09	Q2FK44	pflB	SAUSA300_0220	Formate acetyltransferase (EC 2.3.1.54) (Pyruvate formate-lyase)	Energy metabolism	Cytoplasmic	NO
2390000000	5727800000	5160600000	4.42613e+09	A0A0H2XGF8	pycA	SAUSA300_1014	Pyruvate carboxylase (EC 6.4.1.1)	Energy metabolism	Cytoplasmic	NO
5966810000	3038200000	3409600000	4.1382e+09	A0A0H2XHE6	sdhB	SAUSA300_1048	Succinate dehydrogenase, iron-sulfur protein	Energy metabolism	Cytoplasmic	NO
2599900000	5690100000	2641600000	3.64387e+09	Q2FDV3	rocA	SAUSA300_2491	1-pyrroline-5-carboxylate dehydrogenase (P5C dehydrogenase) (EC 1.2.1.88) (L-glutamate gamma-semialdehyde dehydrogenase)	Energy metabolism	Cytoplasmic	NO
2305200000	2896600000	4132200000	3.11133e+09	Q2FG27	ackA	SAUSA300_1657	Acetate kinase (EC 2.7.2.1) (Acetokinase)	Energy metabolism	Cytoplasmic	NO
4777300000	2322500000	1830100000	2.97663e+09	Q2FF24	atpD	SAUSA300_2058	ATP synthase subunit beta (EC 7.1.2.2) (ATP synthase F1 sector subunit beta) (F-ATPase subunit beta)	Energy metabolism	Cytoplasmic Membrane	NO
3015500000	2493400000	3219400000	2.90943e+09	Q2FH26	sucB	SAUSA300_1305	Dihydrolipoyllysine-residue succinyltransferase component of 2-oxoglutarate dehydrogenase complex (EC 2.3.1.61) (2-oxoglutarate dehydrogenase complex component E2) (OGDC-E2) (Dihydrolipoamide succinyltransferase component of 2-oxoglutarate dehydrogenase complex)	Energy metabolism	Cytoplasmic	NO
3282700000	2144800000	2860400000	2.76263e+09	A0A0H2XIH6	tkt	SAUSA300_1239	Transketolase (EC 2.2.1.1)	Energy metabolism	no significant prediction	NO
1850700000	1955900000	2303400000	2.03667e+09	Q2FDY9	fbp	SAUSA300_2455	Fructose-1,6-bisphosphatase class 3 (FBPase class 3) (EC 3.1.3.11) (D-fructose-1,6-bisphosphate 1-phosphohydrolase class 3)	Energy metabolism	Cytoplasmic	NO
2429300000	1890700000	1749200000	2.02307e+09	A0A0H2XG38	SAUSA300_1904	SAUSA300_1904	Uncharacterized protein	Energy metabolism	Cytoplasmic Membrane	NO
2069300000	1865100000	2127500000	2.02063e+09	Q2FGI6	gcvPA	SAUSA300_1497	Probable glycine dehydrogenase (decarboxylating) subunit 1 (EC 1.4.4.2) (Glycine cleavage system P-protein subunit 1) (Glycine decarboxylase subunit 1) (Glycine dehydrogenase (aminomethyl-transferring) subunit 1)	Energy metabolism	Cytoplasmic	NO
1483100000	1739300000	2680300000	1.96757e+09	Q2FHD8	glpD	SAUSA300_1193	Aerobic glycerol-3-phosphate dehydrogenase (EC 1.1.5.3)	Energy metabolism	Cytoplasmic	NO
2023900000	1947800000	1844900000	1.93887e+09	Q2FGI7	gcvPB	SAUSA300_1496	Probable glycine dehydrogenase (decarboxylating) subunit 2 (EC 1.4.4.2) (Glycine cleavage system P-protein subunit 2) (Glycine decarboxylase subunit 2) (Glycine dehydrogenase (aminomethyl-transferring) subunit 2)	Energy metabolism	Cytoplasmic	NO
2091900000	1510400000	2071900000	1891400000	A0A0H2XEK9	fumC	SAUSA300_1801	Fumarate hydratase class II (Fumarase C) (EC 4.2.1.2) (Aerobic fumarase) (Iron-independent fumarase)	Energy metabolism	Cytoplasmic	NO
1219000000	1534700000	2103100000	1.61893e+09	Q2FHD9	glpK	SAUSA300_1192	Glycerol kinase (EC 2.7.1.30) (ATP:glycerol 3-phosphotransferase) (Glycerokinase) (GK)	Energy metabolism	Cytoplasmic	NO
1439300000	1442300000	1789900000	1.55717e+09	A0A0H2XGD7	pfkA	SAUSA300_1645	ATP-dependent 6-phosphofructokinase (ATP-PFK) (Phosphofructokinase) (EC 2.7.1.11) (Phosphohexokinase)	Energy metabolism	Cytoplasmic	NO
387350000	3450100000	790550000	1.54267e+09	A0A0H2XHG3	lqo	SAUSA300_2541	Probable malate:quinone oxidoreductase (EC 1.1.5.4) (MQO) (Malate dehydrogenase [quinone])	Energy metabolism	Cellwall	NO
2326600000	1015700000	1122200000	1.48817e+09	Q2FF22	atpA	SAUSA300_2060	ATP synthase subunit alpha (EC 7.1.2.2) (ATP synthase F1 sector subunit alpha) (F-ATPase subunit alpha)	Energy metabolism	Cytoplasmic	NO
1479200000	1264100000	1715600000	1486300000	A0A0H2XIE1	sucD	SAUSA300_1139	Succinate--CoA ligase [ADP-forming] subunit alpha (EC 6.2.1.5) (Succinyl-CoA synthetase subunit alpha) (SCS-alpha)	Energy metabolism	Cytoplasmic	NO
1671200000	1459200000	1324200000	1.48487e+09	Q2FI17	qoxA	SAUSA300_0963	Probable quinol oxidase subunit 2 (EC 1.10.3.-) (Quinol oxidase polypeptide II)	Energy metabolism	Cytoplasmic Membrane	NO
352390000	1371200000	2683400000	1.469e+09	Q2FK29	ldh1	SAUSA300_0235	L-lactate dehydrogenase 1 (L-LDH 1) (EC 1.1.1.27)	Energy metabolism	Cytoplasmic	NO
789870000	1469500000	1546800000	1.26872e+09	A0A0H2XHP8	putA	SAUSA300_1711	Proline dehydrogenase (EC 1.5.5.2)	Energy metabolism	Cytoplasmic	NO
1036800000	1203500000	1399200000	1.21317e+09	Q2FFV5	pckA	SAUSA300_1731	Phosphoenolpyruvate carboxykinase (ATP) (PCK) (PEP carboxykinase) (PEPCK) (EC 4.1.1.49)	Energy metabolism	Cytoplasmic	NO
983530000	1247600000	1172400000	1134510000	Q2FEQ1	rplE	SAUSA300_2192	50S ribosomal protein L5	Energy metabolism	Cytoplasmic	NO
941300000	1008700000	1352300000	1.10077e+09	A0A0H2XGA1	SAUSA300_2251	SAUSA300_2251	Dehydrogenase family protein	Energy metabolism	Cytoplasmic	NO
1045700000	902420000	1035300000	9.94473e+08	A0A0H2XG76	bmfBB	SAUSA300_1464	Dihydrolipoamide acetyltransferase component of pyruvate dehydrogenase complex (EC 2.3.1.-)	Energy metabolism	Cytoplasmic	NO
645130000	1102900000	1186800000	9.78277e+08	Q2FDQ7	ldh2	SAUSA300_2537	L-lactate dehydrogenase 2 (L-LDH 2) (EC 1.1.1.27)	Energy metabolism	Cytoplasmic	NO
832870000	832270000	1204100000	9.56413e+08	A0A0H2XEQ2	zwf	SAUSA300_1454	Glucose-6-phosphate 1-dehydrogenase (G6PD) (EC 1.1.1.49)	Energy metabolism	Cytoplasmic	NO
1008900000	736240000	741920000	829020000	A0A0H2XEM3	atpG	SAUSA300_2059	ATP synthase gamma chain (ATP synthase F1 sector gamma subunit) (F-ATPase gamma subunit)	Energy metabolism	no significant prediction	NO
750910000	711790000	970721000	8.1114e+08	A0A0H2XGG1	gnd	SAUSA300_1459	6-phosphogluconate dehydrogenase, decarboxylating (EC 1.1.1.44)	Energy metabolism	Cytoplasmic	NO
672400000	920690000	758190000	783760000	A0A0H2XIT3	butA	SAUSA300_0129	Acetoin(Diacetyl) reductase (EC 1.1.1.303)	Energy metabolism	Cytoplasmic	NO
535580000	838970000	742250000	705600000	Q2FIM0	pgk	SAUSA300_0757	Phosphoglycerate kinase (EC 2.7.2.3)	Energy metabolism	Cytoplasmic	NO
395310000	773160000	940150000	7.02873e+08	A0A0H2XGE9	cidC	SAUSA300_2477	Pyruvate oxidase (EC 1.2.3.3)	Energy metabolism	Cytoplasmic Membrane	NO
1003500000	506040000	416600000	6.42047e+08	Q2FF20	atpF	SAUSA300_2062	ATP synthase subunit b (ATP synthase F(0) sector subunit b) (ATPase subunit I) (F-type ATPase subunit b) (F-ATPase subunit b)	Energy metabolism	Cytoplasmic Membrane	NO
561080000	524370000	712530000	5.99327e+08	A0A0H2XFM4	glk	SAUSA300_1507	Glucokinase (EC 2.7.1.2)	Energy metabolism	Cytoplasmic	NO
851560000	470490000	466640000	596230000	A0A0H2XHZ5	fbaA	SAUSA300_2079	Fructose bisphosphate aldolase (EC 4.1.2.13)	Energy metabolism	Cytoplasmic	NO
592870000	421030000	576830000	5.30243e+08	A0A0H2XG63	SAUSA300_0726	SAUSA300_0726	Glycerate kinase family protein (EC 2.7.1.31)	Energy metabolism	Cytoplasmic	NO
407900000	507680000	608310000	5.07963e+08	A0A0H2XKH9	lpdA	SAUSA300_1467	Dihydrolipoyl dehydrogenase (EC 1.8.1.4)	Energy metabolism	Cytoplasmic	NO
528050000	510370000	465900000	501440000	Q2FI18	qoxB	SAUSA300_0962	Probable quinol oxidase subunit 1 (EC 1.10.3.-) (Quinol oxidase polypeptide I)	Energy metabolism	Cytoplasmic Membrane	NO
390470000	449750000	575650000	4.71957e+08	A0A0H2XH21	SAUSA300_1648	SAUSA300_1648	Putative NADP-dependent malic enzyme	Energy metabolism	Cytoplasmic	NO
323190000	498550000	486290000	436010000	A0A0H2XET4	tal	SAUSA300_1725	Transaldolase (EC 2.2.1.2)	Energy metabolism	no significant prediction	NO
236260000	515870000	475180000	4.09103e+08	A0A0H2XJ21	tarJ	SAUSA300_0250	Ribulose-5-phosphate reductase (Ribulose-5-P reductase) (EC 1.1.1.405) (Ribitol-5-phosphate dehydrogenase)	Energy metabolism	Cytoplasmic	NO
423960000	376780000	357760000	3.86167e+08	Q2FEG6	hutI	SAUSA300_2277	Imidazolonepropionase (EC 3.5.2.7) (Imidazolone-5-propionate hydrolase)	Energy metabolism	Cytoplasmic	NO
264460000	323040000	525820000	3.71107e+08	A0A0H2XH90	mvaA	SAUSA300_2483	3-hydroxy-3-methylglutaryl coenzyme A reductase (HMG-CoA reductase) (EC 1.1.1.88)	Energy metabolism	Cytoplasmic	NO
349270000	383380000	362390000	3.65013e+08	Q2FGI5	gcvT	SAUSA300_1498	Aminomethyltransferase (EC 2.1.2.10) (Glycine cleavage system T protein)	Energy metabolism	Cytoplasmic	NO
214790000	388700000	411890000	338460000	A0A0H2XDW3	hutU	SAUSA300_2278	Urocanate hydratase (Urocanase) (EC 4.2.1.49) (Imidazolonepropionate hydrolase)	Energy metabolism	Cytoplasmic	NO
335370000	269770000	362710000	3.22617e+08	A0A0H2XI12	rbsK	SAUSA300_0262	Ribokinase (RK) (EC 2.7.1.15)	Energy metabolism	Cytoplasmic	NO
299700000	242360000	345540000	2.95867e+08	A0A0H2XJR2	SAUSA300_1369	SAUSA300_1369	Pyridine nucleotide-disulfide oxidoreductase (EC 1.8.1.9)	Energy metabolism	Cytoplasmic	NO
96164000	499570000	219950000	2.71895e+08	A0A0H2XHW0	gapB	SAUSA300_1633	Glyceraldehyde-3-phosphate dehydrogenase (EC 1.2.1.-)	Energy metabolism	Cytoplasmic	NO
225200000	261590000	273690000	2.53493e+08	A0A0H2XHU6	dat	SAUSA300_1696	D-alanine aminotransferase (EC 2.6.1.21)	Energy metabolism	Cytoplasmic	NO
130030000	206130000	406110000	2.47423e+08	Q2FJ31	adh1	SAUSA300_0594	Alcohol dehydrogenase (ADH) (EC 1.1.1.1)	Energy metabolism	Cytoplasmic	NO
179010000	249590000	276300000	2.34967e+08	A0A0H2XGG7	SAUSA300_0601	SAUSA300_0601	Hydrolase, alpha/beta hydrolase fold family (EC 3.4.11.5)	Energy metabolism	Cytoplasmic	NO
204410000	248440000	144430000	1.99093e+08	A0A0H2XH65	rocF	SAUSA300_2114	Arginase (EC 3.5.3.1)	Energy metabolism	Cytoplasmic	NO
155300000	241490000	199980000	1.98923e+08	A0A0H2XGL1	citZ	SAUSA300_1641	Citrate synthase	Energy metabolism	Cytoplasmic	NO
173870000	159620000	247440000	1.93643e+08	A0A0H2XGN2	sdhC	SAUSA300_1046	Succinate dehydrogenase, cytochrome b-558 subunit	Energy metabolism	Cytoplasmic Membrane	NO
225760000	141300000	174810000	1.80623e+08	Q2FF25	atpC	SAUSA300_2057	ATP synthase epsilon chain (ATP synthase F1 sector epsilon subunit) (F-ATPase epsilon subunit)	Energy metabolism	Cytoplasmic	NO
201080000	175400000	143170000	1.73217e+08	Q2FII7	gcvH	SAUSA300_0791	Glycine cleavage system H protein (Octanoyl/lipoyl carrier protein)	Energy metabolism	Cytoplasmic	NO
213640000	125700000	142330000	1.60557e+08	A0A0H2XI08	adhC	SAUSA300_0055	Alcohol dehydrogenase, zinc-containing	Energy metabolism	Cytoplasmic	NO
150400000	133720000	147830000	1.43983e+08	A0A0H2XHS9	budB	SAUSA300_2166	Alpha-acetolactate synthase (EC 2.2.1.6)	Energy metabolism	Cytoplasmic Membrane	NO
98582000	94609000	105720000	99637000	A0A0H2XIM0	gntK	SAUSA300_2443	Gluconate kinase	Energy metabolism	Cytoplasmic	NO
93798000	79889000	99034000	90907000	A0A0H2XGW8	acuA	SAUSA300_1680	Acetoin utilization protein AcuA (EC 2.3.1.-)	Energy metabolism	Cytoplasmic	NO
77264000	93951000	73682000	8.16323e+07	A0A0H2XFP3	deoC2	SAUSA300_2090	Deoxyribose-phosphate aldolase (DERA) (EC 4.1.2.4) (2-deoxy-D-ribose 5-phosphate aldolase) (Phosphodeoxyriboaldolase) (Deoxyriboaldolase)	Energy metabolism	Cytoplasmic	NO
53212000	97936000	84891000	7.86797e+07	A0A0H2XH40	SAUSA300_1304	SAUSA300_1304	VOC domain-containing protein	Energy metabolism	Cytoplasmic	NO
69649000	66919000	87024000	7.45307e+07	A0A0H2XJW3	scrB	SAUSA300_1994	Sucrose-6-phosphate hydrolase (EC 3.2.1.26) (Invertase)	Energy metabolism	Cytoplasmic	NO
52735000	60433000	96840000	7.00027e+07	A0A0H2XH86	bglA	SAUSA300_0260	6-phospho-beta-glucosidase (EC 3.2.1.86)	Energy metabolism	Cytoplasmic	NO
61541000	59643000	79868000	6.70173e+07	A0A0H2XEE2	SAUSA300_2146	SAUSA300_2146	Zinc-type alcohol dehydrogenase-like protein	Energy metabolism	Cytoplasmic	NO
30302000	82913000	83059000	6.54247e+07	Q2FIB3	pgi	SAUSA300_0865	Glucose-6-phosphate isomerase (GPI) (EC 5.3.1.9) (Phosphoglucose isomerase) (PGI) (Phosphohexose isomerase) (PHI)	Energy metabolism	Cytoplasmic	NO
34252000	54911000	100230000	63131000	A0A0H2XEE7	narG	SAUSA300_2343	Respiratory nitrate reductase, alpha subunit (EC 1.7.99.4)	Energy metabolism	Cytoplasmic Membrane	NO
67406000	57480000	60710000	6.18653e+07	A0A0H2XHH7	fruB	SAUSA300_0684	Tagatose-6-phosphate kinase (EC 2.7.1.144)	Energy metabolism	no significant prediction	NO
39757000	67393000	72810000	5.99867e+07	A0A0H2XHQ2	trxB	SAUSA300_0747	Thioredoxin reductase (EC 1.8.1.9)	Energy metabolism	Cytoplasmic	NO
35812000	41477000	48014000	4.17677e+07	Q2FF18	atpB	SAUSA300_2064	ATP synthase subunit a	Energy metabolism	Cytoplasmic Membrane	NO
8945400	63273000	52299000	41505800	Q2FEX4	mtlD	SAUSA300_2108	Mannitol-1-phosphate 5-dehydrogenase (EC 1.1.1.17)	Energy metabolism	Cytoplasmic	NO
35292000	39470000	48061000	40941000	Q2FIL9	tpiA	SAUSA300_0758	Triosephosphate isomerase (TIM) (TPI) (EC 5.3.1.1) (Triose-phosphate isomerase)	Energy metabolism	Cytoplasmic	NO
26626000	31281000	40759000	3.28887e+07	A0A0H2XHY2	SAUSA300_0394	SAUSA300_0394	FAD/NAD(P)-binding Rossmann fold Superfamily	Energy metabolism	Cytoplasmic	NO
18148000	30345000	38937000	2.91433e+07	A0A0H2XHP4	glpQ	SAUSA300_0862	Glycerophosphoryl diester phosphodiesterase (EC 3.1.4.46)	Energy metabolism	Extracellular	NO
21267000	26246000	31529000	2.63473e+07	A0A0H2XFW0	SAUSA300_1183	SAUSA300_1183	Pyruvate ferredoxin oxidoreductase, beta subunit	Energy metabolism	Cytoplasmic	NO
22979000	20131000	30066000	24392000	A0A0H2XEF0	malA	SAUSA300_1456	Alpha-amylase (EC 3.2.1.1)	Energy metabolism	Cytoplasmic	NO
10975000	22315000	39518000	2.42693e+07	A0A0H2XHA9	SAUSA300_1182	SAUSA300_1182	Pyruvate ferredoxin oxidoreductase, alpha subunit (EC 1.2.7.3)	Energy metabolism	Cytoplasmic	NO
13177000	16733000	20790000	16900000	A0A0H2XHC4	pgm	SAUSA300_0759	2,3-bisphosphoglycerate-independent phosphoglycerate mutase (BPG-independent PGAM) (Phosphoglyceromutase) (iPGM) (EC 5.4.2.12)	Energy metabolism	Cytoplasmic	NO
15730000	6349100	13874000	1.19844e+07	A0A0H2XJV6	narH	SAUSA300_2342	Respiratory nitrate reductase, beta subunit	Energy metabolism	Cytoplasmic Membrane	NO
5549900	6329300	15966000	9.28173e+06	Q2FH00	ald1	SAUSA300_1331	Alanine dehydrogenase 1 (EC 1.4.1.1)	Energy metabolism	Cytoplasmic	NO
842431000	896120000	1609600000	1.11605e+09	Q2FF28	fabZ	SAUSA300_2054	3-hydroxyacyl-[acyl-carrier-protein] dehydratase FabZ (EC 4.2.1.59) ((3R)-hydroxymyristoyl-[acyl-carrier-protein] dehydratase) ((3R)-hydroxymyristoyl-ACP dehydrase) (Beta-hydroxyacyl-ACP dehydratase)	Fatty acid and phospholipid metabolism	Cytoplasmic	NO
1046600000	1075600000	1211500000	1.11123e+09	A0A0H2XFB6	fadB	SAUSA300_0226	3-hydroxyacyl-CoA dehydrogenase	Fatty acid and phospholipid metabolism	Cytoplasmic	NO
794820000	887590000	1386800000	1023070000	A0A0H2XIJ1	fabI	SAUSA300_0912	Enoyl-[acyl-carrier-protein] reductase [NADPH] (ENR) (EC 1.3.1.39)	Fatty acid and phospholipid metabolism	Cytoplasmic Membrane	NO
160920000	1015200000	1020500000	7.32207e+08	A0A0H2XHZ1	SAUSA300_0070	SAUSA300_0070	Putative lysophospholipase	Fatty acid and phospholipid metabolism	no significant prediction	NO
527050000	615210000	796740000	6.46333e+08	A0A0H2XHZ4	fadD	SAUSA300_0227	Acyl-CoA dehydrogenase FadD (EC 1.3.8.6)	Fatty acid and phospholipid metabolism	Cytoplasmic	NO
911570000	371960000	436690000	5.73407e+08	A0A0H2XJF4	fabF	SAUSA300_0886	3-oxoacyl-[acyl-carrier-protein] synthase 2 (EC 2.3.1.179)	Fatty acid and phospholipid metabolism	Cytoplasmic Membrane	NO
754280000	526740000	419860000	566960000	A0A0H2XK08	SAUSA300_2275	SAUSA300_2275	Oxidoreductase, short chain dehydrogenase/reductase family	Fatty acid and phospholipid metabolism	Cytoplasmic	NO
757370000	423600000	349450000	510140000	A0A0H2XJC9	fabG	SAUSA300_1124	3-oxoacyl-[acyl-carrier-protein] reductase (EC 1.1.1.100)	Fatty acid and phospholipid metabolism	Cytoplasmic	NO
362510000	353250000	573800000	4.29853e+08	A0A0H2XG70	accC	SAUSA300_1475	Biotin carboxylase (EC 6.3.4.14) (EC 6.4.1.2)	Fatty acid and phospholipid metabolism	Cytoplasmic	NO
436130000	283930000	317900000	3.45987e+08	A0A0H2XKB6	SAUSA300_0420	SAUSA300_0420	Uncharacterized protein	Fatty acid and phospholipid metabolism	no significant prediction	NO
448650000	208860000	324420000	327310000	A0A0H2XHR7	pgsA	SAUSA300_1176	CDP-diacylglycerol--glycerol-3-phosphate 3-phosphatidyltransferase (EC 2.7.8.5)	Fatty acid and phospholipid metabolism	Cytoplasmic Membrane	NO
240350000	244530000	321890000	2.68923e+08	Q2FHK9	plsX	SAUSA300_1122	Phosphate acyltransferase (EC 2.3.1.274) (Acyl-ACP phosphotransacylase) (Acyl-[acyl-carrier-protein]--phosphate acyltransferase) (Phosphate-acyl-ACP acyltransferase)	Fatty acid and phospholipid metabolism	Cytoplasmic	NO
185720000	230840000	275970000	2.30843e+08	A0A0H2XHF5	accC	SAUSA300_1563	Acetyl-CoA carboxylase, biotin carboxylase (EC 6.4.1.2)	Fatty acid and phospholipid metabolism	Cytoplasmic	NO
73143000	280910000	183780000	1.79278e+08	Q2FI93	fabH	SAUSA300_0885	3-oxoacyl-[acyl-carrier-protein] synthase 3 (EC 2.3.1.180) (3-oxoacyl-[acyl-carrier-protein] synthase III) (Beta-ketoacyl-ACP synthase III) (KAS III)	Fatty acid and phospholipid metabolism	Cytoplasmic	NO
110090000	105830000	146270000	120730000	Q2FG37	accD	SAUSA300_1647	Acetyl-coenzyme A carboxylase carboxyl transferase subunit beta (ACCase subunit beta) (Acetyl-CoA carboxylase carboxyltransferase subunit beta) (EC 2.1.3.15)	Fatty acid and phospholipid metabolism	Cytoplasmic	NO
57801000	80133000	116380000	8.47713e+07	Q2FG38	accA	SAUSA300_1646	Acetyl-coenzyme A carboxylase carboxyl transferase subunit alpha (ACCase subunit alpha) (Acetyl-CoA carboxylase carboxyltransferase subunit alpha) (EC 2.1.3.15)	Fatty acid and phospholipid metabolism	Cytoplasmic	NO
16354000	92270000	72667000	6.04303e+07	A0A0H2XJ76	fabD	SAUSA300_1123	Malonyl CoA-acyl carrier protein transacylase (EC 2.3.1.39)	Fatty acid and phospholipid metabolism	Cytoplasmic	NO
27368000	42303000	32522000	3.40643e+07	A0A0H2XKL6	fadA	SAUSA300_0225	Putative acyl-CoA acetyltransferase FadA	Fatty acid and phospholipid metabolism	Cytoplasmic	NO
12749000	41616000	24271000	26212000	Q2FGW8	gpsA	SAUSA300_1363	Glycerol-3-phosphate dehydrogenase [NAD(P)+] (EC 1.1.1.94) (NAD(P)H-dependent glycerol-3-phosphate dehydrogenase)	Fatty acid and phospholipid metabolism	Cytoplasmic	NO
10530000	17403000	23690000	1.72077e+07	Q2FJQ9	SAUSA300_0355	SAUSA300_0355	Probable acetyl-CoA acyltransferase (EC 2.3.1.9) (Acetoacetyl-CoA thiolase)	Fatty acid and phospholipid metabolism	Cytoplasmic	NO
2023700000	1204600000	1437800000	1.55537e+09	A0A0H2XHG6	femB	SAUSA300_1270	Methicillin resistance protein FemB	Mobile and extrachromosomal element functions	Cytoplasmic	NO
649360000	788570000	655870000	6.97933e+08	A0A0H2XEL4	SAUSA300_1938	SAUSA300_1938	Phi77 ORF006-like protein, putative capsid protein	Mobile and extrachromosomal element functions	no significant prediction	NO
256460000	355900000	547700000	3.86687e+08	A0A0H2XGV7	femA	SAUSA300_1269	Methicillin resistance protein FemA	Mobile and extrachromosomal element functions	Cytoplasmic	NO
156640000	140010000	166400000	154350000	A0A0H2XJ51	SAUSA300_0812	SAUSA300_0812	Uncharacterized protein	Mobile and extrachromosomal element functions	Cytoplasmic	NO
29684000	35016000	21041000	2.85803e+07	A0A0H2XFR5	SAUSA300_1437	SAUSA300_1437	PhiSLT ORF204-like protein	Mobile and extrachromosomal element functions	Cytoplasmic Membrane	NO
16310000	26371000	30689000	2.44567e+07	A0A0H2XJC8	SAUSA300_1971	SAUSA300_1971	Phi77 ORF017-like protein	Mobile and extrachromosomal element functions	no significant prediction	NO
4619100000	4706900000	5844200000	5.05673e+09	A0A0H2XI20	SAUSA300_2143	SAUSA300_2143	Uncharacterized protein	Protein fate	Cytoplasmic Membrane	NO
6048690000	3183200000	3882400000	4371430000	A0A0H2XGV4	htrA1	SAUSA300_1674	Putative serine protease HtrA	Protein fate	Cytoplasmic Membrane	NO
3511600000	3164300000	4225600000	3.63383e+09	A0A0H2XFE7	tarM	SAUSA300_0939	Glycosyl transferase, group 1 family protein (EC 2.4.1.5) (EC 2.4.1.52)	Protein fate	Cytoplasmic	NO
3069700000	1609100000	1738500000	2139100000	Q2FJB5	clpC	SAUSA300_0510	ATP-dependent Clp protease ATP-binding subunit ClpC	Protein fate	Cytoplasmic	NO
2405700000	1237700000	1349500000	1664300000	A0A0H2XEA7	spsB	SAUSA300_0868	Signal peptidase I (EC 3.4.21.89)	Protein fate	Cellwall	NO
1565300000	1331900000	1763300000	1553500000	A0A0H2XIW1	pepF	SAUSA300_0902	Oligoendopeptidase F (EC 3.4.24.-)	Protein fate	Cytoplasmic	NO
2363800000	1027400000	1000600000	1.46393e+09	A0A0H2XJ82	SAUSA300_1691	SAUSA300_1691	Glutamyl-aminopeptidase (EC 3.4.11.7)	Protein fate	Cytoplasmic	NO
1154500000	929911000	1110200000	1.06487e+09	Q2FDV8	clpL	SAUSA300_2486	ATP-dependent Clp protease ATP-binding subunit ClpL	Protein fate	Cytoplasmic	NO
1262200000	784650000	889090000	9.78647e+08	Q2FIM5	clpP	SAUSA300_0752	ATP-dependent Clp protease proteolytic subunit (EC 3.4.21.92) (Endopeptidase Clp)	Protein fate	Cytoplasmic	NO
1264600000	766930000	679690000	903740000	Q2FFY7	SAUSA300_1697	SAUSA300_1697	Putative dipeptidase SAUSA300_1697 (EC 3.4.13.-)	Protein fate	Cytoplasmic	NO
497060000	588120000	813430000	632870000	A0A0H2XHB5	pepQ2	SAUSA300_1491	Proline dipeptidase (EC 3.4.13.9)	Protein fate	Cytoplasmic	NO
682410000	530150000	523580000	5.78713e+08	A0A0H2XJ83	ftsY	SAUSA300_1128	Signal recognition particle receptor FtsY (SRP receptor)	Protein fate	Cytoplasmic Membrane	NO
195140000	674000000	838330000	5.69157e+08	Q2FIP8	pepT	SAUSA300_0727	Peptidase T (EC 3.4.11.4) (Aminotripeptidase) (Tripeptidase) (Tripeptide aminopeptidase)	Protein fate	Cytoplasmic	NO
720060000	341230000	401360000	487550000	Q2FI55	htrA2	SAUSA300_0923	Serine protease HtrA-like (EC 3.4.21.-)	Protein fate	no significant prediction	NO
445960000	473740000	476300000	4.65333e+08	A0A0H2XFR7	clpB	SAUSA300_0877	Chaperone protein ClpB	Protein fate	Cytoplasmic	NO
551640000	355440000	401640000	436240000	A0A0H2XG66	essB	SAUSA300_0282	Type VII secretion system protein EssB	Protein fate	no significant prediction	NO
570740000	336450000	390610000	432600000	Q2FGE4	dnaJ	SAUSA300_1539	Chaperone protein DnaJ	Protein fate	Cytoplasmic	NO
351250000	383660000	528200000	4.21037e+08	A0A0H2XK12	ftsK	SAUSA300_1687	FtsK/SpoIIIE family protein	Protein fate	Cytoplasmic Membrane	NO
501120000	309180000	285560000	3.65287e+08	A0A0H2XF17	SAUSA300_1106	SAUSA300_1106	Putative lipoprotein	Protein fate	Cytoplasmic Membrane	NO
382750000	299420000	295120000	3.25763e+08	A0A0H2XGP1	yajC	SAUSA300_1594	Preprotein translocase, YajC subunit	Protein fate	Cytoplasmic Membrane	NO
299230000	205710000	284840000	263260000	A0A0H2XGW3	ctpA	SAUSA300_1313	Carboxyl-terminal protease (EC 3.4.21.-)	Protein fate	Cytoplasmic Membrane	NO
319790000	216160000	241780000	2.59243e+08	A0A0H2XIY5	pepF	SAUSA300_1278	Oligoendopeptidase F (EC 3.4.24.-)	Protein fate	Cytoplasmic	NO
370430000	166820000	209060000	248770000	A0A0H2XIR9	SAUSA300_2297	SAUSA300_2297	Uncharacterized protein	Protein fate	Cytoplasmic Membrane	NO
279650000	267360000	174790000	240600000	Q2FG30	pepQ	SAUSA300_1654	Uncharacterized peptidase SAUSA300_1654 (EC 3.4.-.-)	Protein fate	Cytoplasmic	NO
157200000	311960000	207990000	2.25717e+08	Q2FG62	clpX	SAUSA300_1621	ATP-dependent Clp protease ATP-binding subunit ClpX	Protein fate	Cytoplasmic	NO
161490000	188450000	172950000	1.74297e+08	Q2FJ89	hchA	SAUSA300_0536	Protein/nucleic acid deglycase HchA (EC 3.1.2.-) (EC 3.5.1.-) (EC 3.5.1.124) (Maillard deglycase)	Protein fate	Cytoplasmic	NO
147030000	218760000	150130000	1.71973e+08	Q2FGE3	dnaK	SAUSA300_1540	Chaperone protein DnaK (HSP70) (Heat shock 70 kDa protein) (Heat shock protein 70)	Protein fate	Cytoplasmic	NO
294400000	111280000	92307900	1.65996e+08	Q2FF95	groEL	SAUSA300_1982	60 kDa chaperonin (GroEL protein) (Protein Cpn60)	Protein fate	Cytoplasmic	NO
66561000	225810000	197330000	1.63234e+08	A0A0H2XH01	ffh	SAUSA300_1130	Signal recognition particle protein (Fifty-four homolog)	Protein fate	Cytoplasmic Membrane	NO																PE=1
149920000	212150000	123780000	161950000	Q2FHI4	hslU	SAUSA300_1147	ATP-dependent protease ATPase subunit HslU (Unfoldase HslU)	Protein fate	Cytoplasmic	NO
122510000	139010000	163460000	141660000	Q2FG61	tig	SAUSA300_1622	Trigger factor (TF) (EC 5.2.1.8) (PPIase)	Protein fate	Cytoplasmic	NO
252000000	94748000	33674000	1.26807e+08	A0A0H2XFP6	SAUSA300_2400	SAUSA300_2400	Glutamyl-aminopeptidase	Protein fate	Cytoplasmic	NO
139600000	143810000	87390000	123600000	A0A0H2XF56	secDF	SAUSA300_1593	Multifunctional fusion protein [Includes: Protein translocase subunit SecD; Protein-export membrane protein SecF]	Protein fate	Cytoplasmic Membrane	NO
69908000	163580000	91236000	1.08241e+08	A0A0H2XFJ9	SAUSA300_1460	SAUSA300_1460	Peptidase, M20/M25/M40 family	Protein fate	Cytoplasmic	NO
54374000	157200000	103580000	1.05051e+08	A0A0H2XFJ1	lplA1	SAUSA300_0930	Lipoate--protein ligase (EC 6.3.1.20)	Protein fate	Cytoplasmic	NO
104220000	71361000	70853000	8.21447e+07	A0A0H2XIA9	secY	SAUSA300_2184	Protein translocase subunit SecY	Protein fate	Cytoplasmic Membrane	NO
54187000	52066000	62000000	5.60843e+07	A0A0H2XJH8	hmrA	SAUSA300_2087	Peptidase M20 domain-containing protein 2	Protein fate	Cytoplasmic	NO
36824000	43056000	38610000	3.94967e+07	A0A0H2XJD2	rasP	SAUSA300_1155	Zinc metalloprotease (EC 3.4.24.-)	Protein fate	Cytoplasmic Membrane	NO
40088000	31598000	34861000	3.55157e+07	A0A0H2XHE1	SAUSA300_1509	SAUSA300_1509	Peptidase, rhomboid family	Protein fate	Cytoplasmic Membrane	NO
39904000	30257000	31979000	3.40467e+07	Q2FIN2	lgt	SAUSA300_0744	Phosphatidylglycerol--prolipoprotein diacylglyceryl transferase (EC 2.5.1.145)	Protein fate	Cytoplasmic Membrane	NO
22872000	27520000	40301000	30231000	A0A0H2XE49	SAUSA300_0534	SAUSA300_0534	Amidohydrolase	Protein fate	Cytoplasmic	NO
24186000	26087000	24440000	2.49043e+07	Q2FH40	dapI	SAUSA300_1291	Uncharacterized hydrolase SAUSA300_1291 (EC 3.-.-.-)	Protein fate	Cytoplasmic	NO
20656000000	15244000000	18290000000	1.80633e+10	Q2FJ93	fusA	SAUSA300_0532	Elongation factor G (EF-G)	Protein synthesis	Cytoplasmic	NO
17882000000	18812000000	11619000000	1.61043e+10	Q2FJ92	tuf	SAUSA300_0533	Elongation factor Tu (EF-Tu)	Protein synthesis	Cytoplasmic	NO
3190700000	12160000000	16160000000	1.05036e+10	Q2FHG9	infB	SAUSA300_1162	Translation initiation factor IF-2	Protein synthesis	Cytoplasmic	NO
1530500000	10222000000	13084000000	8.27883e+09	Q2FGF8	glyS	SAUSA300_1525	Glycine--tRNA ligase (EC 6.1.1.14) (Glycyl-tRNA synthetase) (GlyRS)	Protein synthesis	Cytoplasmic	NO
638700000	8306200000	14783000000	7909300000	Q2FG80	rplU	SAUSA300_1603	50S ribosomal protein L21	Protein synthesis	no significant prediction	NO
618510000	5517390000	10300000000	5.47863e+09	Q2FES2	rpsI	SAUSA300_2171	30S ribosomal protein S9	Protein synthesis	Cytoplasmic	NO
270900000	4813100000	7097310000	4.06044e+09	Q2FG58	rplT	SAUSA300_1625	50S ribosomal protein L20	Protein synthesis	Cytoplasmic	NO
1102000000	4109600000	6695310000	3968970000	Q2FJ94	rpsG	SAUSA300_0531	30S ribosomal protein S7	Protein synthesis	Cytoplasmic	NO
1118400000	2975700000	4980300000	3024800000	Q2FER3	rpsM	SAUSA300_2180	30S ribosomal protein S13	Protein synthesis	Cytoplasmic	NO
2357100000	3077800000	3565100000	3000000000	Q2FHI2	rpsB	SAUSA300_1149	30S ribosomal protein S2	Protein synthesis	Cytoplasmic	NO
2973900000	2076100000	2551500000	2.53383e+09	Q2FFJ5	gatA	SAUSA300_1881	Glutamyl-tRNA(Gln) amidotransferase subunit A (Glu-ADT subunit A) (EC 6.3.5.7)	Protein synthesis	Cytoplasmic	NO
1324400000	2319500000	3892700000	2512200000	Q2FG18	rpsD	SAUSA300_1666	30S ribosomal protein S4	Protein synthesis	Cytoplasmic	NO
2243600000	2055100000	2751600000	2350100000	Q2FGY6	asnC	SAUSA300_1345	Asparagine--tRNA ligase (EC 6.1.1.22) (Asparaginyl-tRNA synthetase) (AsnRS)	Protein synthesis	Cytoplasmic	NO
2055700000	1934100000	2689100000	2226300000	Q2FJA2	rplA	SAUSA300_0523	50S ribosomal protein L1	Protein synthesis	Cytoplasmic	NO
418730000	2912900000	3231500000	2187710000	Q2FG56	infC	SAUSA300_1627	Translation initiation factor IF-3	Protein synthesis	Cytoplasmic	NO
409470000	2352600000	2602700000	1.78826e+09	Q2FHG5	rpsO	SAUSA300_1166	30S ribosomal protein S15	Protein synthesis	Cytoplasmic	NO
830670000	1330600000	2123600000	1428290000	Q2FIN9	saHPF	SAUSA300_0736	Ribosome hibernation promotion factor (HPF) (Ribosome hibernation-promoting factor)	Protein synthesis	Cytoplasmic	NO
38966000	1245100000	2647300000	1.31046e+09	Q2FER2	rpmJ	SAUSA300_2181	50S ribosomal protein L36	Protein synthesis	Cytoplasmic	NO
1931600000	886730000	836320000	1.21822e+09	Q2FFJ6	gatB	SAUSA300_1880	Aspartyl/glutamyl-tRNA(Asn/Gln) amidotransferase subunit B (Asp/Glu-ADT subunit B) (EC 6.3.5.-)	Protein synthesis	Cytoplasmic	NO
455620000	1968000000	1165400000	1196340000	Q2FEP5	rpsC	SAUSA300_2198	30S ribosomal protein S3	Protein synthesis	Cytoplasmic	NO
258410000	1625600000	1634900000	1172970000	Q2FEP2	rplB	SAUSA300_2201	50S ribosomal protein L2	Protein synthesis	Cytoplasmic	NO
1031400000	873290000	1472300000	1.12566e+09	Q2FHH5	proS	SAUSA300_1156	Proline--tRNA ligase (EC 6.1.1.15) (Prolyl-tRNA synthetase) (ProRS)	Protein synthesis	Cytoplasmic	NO
739050000	1183200000	1312200000	1078150000	Q2FEP4	rplV	SAUSA300_2199	50S ribosomal protein L22	Protein synthesis	Cytoplasmic	NO
498970000	1079600000	1637300000	1.07196e+09	Q2FEP1	rplW	SAUSA300_2202	50S ribosomal protein L23	Protein synthesis	Cytoplasmic	NO
809740000	816980000	1055500000	8.94073e+08	Q2FG97	aspS	SAUSA300_1586	Aspartate--tRNA ligase (EC 6.1.1.12) (Aspartyl-tRNA synthetase) (AspRS)	Protein synthesis	Cytoplasmic	NO
425070000	922571000	1227300000	8.58314e+08	Q2FEP9	rplN	SAUSA300_2194	50S ribosomal protein L14	Protein synthesis	Cytoplasmic	NO
34935000	876160000	1239900000	7.16998e+08	Q2FEP3	rpsS	SAUSA300_2200	30S ribosomal protein S19	Protein synthesis	Cytoplasmic	NO
241400000	1061100000	654060000	6.52187e+08	Q2FHJ7	rplS	SAUSA300_1134	50S ribosomal protein L19	Protein synthesis	Cytoplasmic	NO
716740000	566470000	538420000	607210000	Q2FKP7	serS	SAUSA300_0009	Serine--tRNA ligase (EC 6.1.1.11) (Seryl-tRNA synthetase) (SerRS) (Seryl-tRNA(Ser/Sec) synthetase)	Protein synthesis	Cytoplasmic	NO
359300000	644340000	774520000	592720000	Q2FJE0	rplY	SAUSA300_0479	50S ribosomal protein L25 (General stress protein CTC)	Protein synthesis	Cytoplasmic	NO
446680000	583610000	739680000	589990000	Q2FG54	thrS	SAUSA300_1629	Threonine--tRNA ligase (EC 6.1.1.3) (Threonyl-tRNA synthetase) (ThrRS)	Protein synthesis	Cytoplasmic	NO
495930000	480000000	687120000	554350000	Q2FGA8	alaS	SAUSA300_1575	Alanine--tRNA ligase (EC 6.1.1.7) (Alanyl-tRNA synthetase) (AlaRS)	Protein synthesis	Cytoplasmic	NO
609830000	441250000	604110000	551730000	Q2FJ29	argS	SAUSA300_0596	Arginine--tRNA ligase (EC 6.1.1.19) (Arginyl-tRNA synthetase) (ArgRS)	Protein synthesis	Cytoplasmic	NO
358840000	835450000	374250000	5.22847e+08	Q2FEQ6	rpsE	SAUSA300_2187	30S ribosomal protein S5	Protein synthesis	Cytoplasmic	NO
459050000	502770000	601300000	521040000	Q2FJC3	lysS	SAUSA300_0496	Lysine--tRNA ligase (EC 6.1.1.6) (Lysyl-tRNA synthetase) (LysRS)	Protein synthesis	Cytoplasmic	NO
24993000	382700000	1112000000	5.06564e+08	Q2FHV3	rpmF	SAUSA300_1027	50S ribosomal protein L32	Protein synthesis	Cytoplasmic	NO
442310000	498350000	481720000	4.74127e+08	Q2FEN8	rpsJ	SAUSA300_2205	30S ribosomal protein S10	Protein synthesis	Cytoplasmic	NO
337900000	430950000	607660000	4.58837e+08	A0A0H2XKF4	dynA	SAUSA300_1333	Uncharacterized protein	Protein synthesis	no significant prediction	NO
316950000	413020000	636490000	4.55487e+08	A0A0H2XFU0	SAUSA300_2021	SAUSA300_2021	S1 RNA binding domain protein	Protein synthesis	Cytoplasmic	NO
343310000	571120000	417740000	4.44057e+08	Q2FEQ4	rplF	SAUSA300_2189	50S ribosomal protein L6	Protein synthesis	Cytoplasmic	NO
638600000	346050000	343890000	4.42847e+08	Q2FHU2	pheT	SAUSA300_1038	Phenylalanine--tRNA ligase beta subunit (EC 6.1.1.20) (Phenylalanyl-tRNA synthetase beta subunit) (PheRS)	Protein synthesis	Cytoplasmic	NO
187520000	310350000	754100000	4.17323e+08	Q2FEP6	rplP	SAUSA300_2197	50S ribosomal protein L16	Protein synthesis	Cytoplasmic	NO
166210000	492500000	570400000	4.09703e+08	Q2FEP0	rplD	SAUSA300_2203	50S ribosomal protein L4	Protein synthesis	no significant prediction	NO
88111000	317300000	771550000	3.9232e+08	Q2FER6	rplQ	SAUSA300_2177	50S ribosomal protein L17	Protein synthesis	Cytoplasmic	NO
538070000	364910000	261300000	3.88093e+08	Q2FJA1	rplJ	SAUSA300_0524	50S ribosomal protein L10	Protein synthesis	Cytoplasmic	NO
147160000	397510000	600970000	381880000	Q2FGF6	era	SAUSA300_1527	GTPase Era	Protein synthesis	Cytoplasmic Membrane	NO
104360000	604040000	423490000	3.77297e+08	Q2FEQ8	rplO	SAUSA300_2185	50S ribosomal protein L15	Protein synthesis	no significant prediction	NO
255420000	360000000	422010000	345810000	Q2FES1	rplM	SAUSA300_2172	50S ribosomal protein L13	Protein synthesis	no significant prediction	NO
161510000	296110000	513130000	3.23583e+08	Q2FEP8	rpsQ	SAUSA300_2195	30S ribosomal protein S17	Protein synthesis	Cytoplasmic	NO
86270000	297290000	565820000	316460000	Q2FEQ5	rplR	SAUSA300_2188	50S ribosomal protein L18	Protein synthesis	Cytoplasmic	NO
215720000	258220000	374880000	282940000	A0A0H2XIQ1	SAUSA300_0517	SAUSA300_0517	RNA methyltransferase, TrmH family, group 3	Protein synthesis	Cytoplasmic	NO
69191000	463870000	300120000	277727000	Q2FJ95	rpsL	SAUSA300_0530	30S ribosomal protein S12	Protein synthesis	Cytoplasmic	NO
191320000	275470000	290480000	2.52423e+08	Q2FJB0	cysS	SAUSA300_0515	Cysteine--tRNA ligase (EC 6.1.1.16) (Cysteinyl-tRNA synthetase) (CysRS)	Protein synthesis	Cytoplasmic	NO
9553200	357820000	389230000	2.52201e+08	Q2FGD8	rpsT	SAUSA300_1545	30S ribosomal protein S20	Protein synthesis	Cytoplasmic	NO
228640000	195970000	273390000	2.32667e+08	Q2FG96	hisS	SAUSA300_1587	Histidine--tRNA ligase (EC 6.1.1.21) (Histidyl-tRNA synthetase) (HisRS)	Protein synthesis	Cytoplasmic	NO
69094000	210850000	376870000	218938000	Q2FKN2	orfX	SAUSA300_0026	Ribosomal RNA large subunit methyltransferase H (EC 2.1.1.177) (23S rRNA (pseudouridine1915-N3)-methyltransferase) (23S rRNA m3Psi1915 methyltransferase) (rRNA (pseudouridine-N3-)-methyltransferase RlmH)	Protein synthesis	Cytoplasmic	NO
143880000	249210000	263570000	2.18887e+08	A0A0H2XIC6	rpsA	SAUSA300_1365	30S ribosomal protein S1	Protein synthesis	Cytoplasmic	NO
133880000	255910000	256030000	2.15273e+08	Q2FEQ3	rpsH	SAUSA300_2190	30S ribosomal protein S8	Protein synthesis	Cytoplasmic	NO
151670000	184730000	224480000	186960000	Q2FG09	tyrS	SAUSA300_1675	Tyrosine--tRNA ligase (EC 6.1.1.1) (Tyrosyl-tRNA synthetase) (TyrRS)	Protein synthesis	Cytoplasmic	NO
62725000	147900000	324040000	1.78222e+08	Q2FJP6	rpsR	SAUSA300_0368	30S ribosomal protein S18	Protein synthesis	Cytoplasmic	NO
34428000	210790000	271350000	1.72189e+08	Q2FG82	rpmA	SAUSA300_1601	50S ribosomal protein L27	Protein synthesis	Cytoplasmic	NO
58834000	181750000	270140000	1.70241e+08	Q2FHK0	rpsP	SAUSA300_1131	30S ribosomal protein S16	Protein synthesis	Cytoplasmic	NO
136010000	153640000	203370000	164340000	Q2FG88	tgt	SAUSA300_1595	Queuine tRNA-ribosyltransferase (EC 2.4.2.29) (Guanine insertion enzyme) (tRNA-guanine transglycosylase)	Protein synthesis	Cytoplasmic	NO
119420000	146870000	187320000	1.51203e+08	Q2FHQ8	mraW	SAUSA300_1073	Ribosomal RNA small subunit methyltransferase H (EC 2.1.1.199) (16S rRNA m(4)C1402 methyltransferase) (rRNA (cytosine-N(4)-)-methyltransferase RsmH)	Protein synthesis	Cytoplasmic	NO
127630000	155290000	145830000	1.42917e+08	Q2FHI1	tsf	SAUSA300_1150	Elongation factor Ts (EF-Ts)	Protein synthesis	Cytoplasmic	NO
114930000	158650000	134830000	1.36137e+08	Q2FHG7	truB	SAUSA300_1164	tRNA pseudouridine synthase B (EC 5.4.99.25) (tRNA pseudouridine(55) synthase) (Psi55 synthase) (tRNA pseudouridylate synthase) (tRNA-uridine isomerase)	Protein synthesis	Cytoplasmic	NO
89725000	137280000	179240000	135415000	Q2FHP4	ileS	SAUSA300_1087	Isoleucine--tRNA ligase (EC 6.1.1.5) (Isoleucyl-tRNA synthetase) (IleRS)	Protein synthesis	Cytoplasmic	NO
105680000	118910000	178870000	1.34487e+08	A0A0H2XGV5	SAUSA300_1800	SAUSA300_1800	Ribosomal large subunit pseudouridine synthase, RluD subfamily	Protein synthesis	Cytoplasmic	NO
119920000	126780000	131580000	1.26093e+08	Q2FJA3	rplK	SAUSA300_0522	50S ribosomal protein L11	Protein synthesis	Cytoplasmic	NO
90408900	139390000	93751000	1.0785e+08	Q2FER4	rpsK	SAUSA300_2179	30S ribosomal protein S11	Protein synthesis	Cytoplasmic	NO
34140000	151060000	113990000	99730000	Q2FGE8	rpsU	SAUSA300_1535	30S ribosomal protein S21	Protein synthesis	Cytoplasmic	NO
154140000	76250000	61376000	9.72553e+07	Q2FHU3	pheS	SAUSA300_1037	Phenylalanine--tRNA ligase alpha subunit (EC 6.1.1.20) (Phenylalanyl-tRNA synthetase alpha subunit) (PheRS)	Protein synthesis	Cytoplasmic	NO
69276000	62813000	151040000	9.43763e+07	A0A0H2XGB2	SAUSA300_1495	SAUSA300_1495	Rhodanese domain-containing protein	Protein synthesis	no significant prediction	NO
54520000	96655000	125230000	92135000	A0A0H2XFA5	SAUSA300_1556	SAUSA300_1556	Putative GTP-binding protein	Protein synthesis	Cytoplasmic	NO
32072000	117540000	110410000	86674000	A0A0H2XK72	rbgA	SAUSA300_1136	Ribosome biogenesis GTPase A	Protein synthesis	Cytoplasmic	NO
23800000	131770000	80915000	7.88283e+07	Q2FG72	valS	SAUSA300_1611	Valine--tRNA ligase (EC 6.1.1.9) (Valyl-tRNA synthetase) (ValRS)	Protein synthesis	Cytoplasmic	NO
64778000	61759000	107360000	7.79657e+07	Q2FJE9	ksgA	SAUSA300_0470	Ribosomal RNA small subunit methyltransferase A (EC 2.1.1.182) (16S rRNA (adenine(1518)-N(6)/adenine(1519)-N(6))-dimethyltransferase) (16S rRNA dimethyladenosine transferase) (16S rRNA dimethylase) (S-adenosylmethionine-6-N', N'-adenosyl(rRNA) dimethyltransferase)	Protein synthesis	Cytoplasmic	NO
55794000	67577000	84503000	6.92913e+07	Q2FHM2	fmt	SAUSA300_1109	Methionyl-tRNA formyltransferase (EC 2.1.2.9)	Protein synthesis	Cytoplasmic	NO
50395000	67560000	64727000	60894000	Q2FGA5	mnmA	SAUSA300_1578	tRNA-specific 2-thiouridylase MnmA (EC 2.8.1.13)	Protein synthesis	Cytoplasmic	NO
41236000	46775000	84935000	5.76487e+07	A0A0H2XIT6	SAUSA300_1716	SAUSA300_1716	NAD_binding_9 domain-containing protein	Protein synthesis	no significant prediction	NO
71663000	47645000	44987000	54765000	A0A0H2XGX6	trpS	SAUSA300_0897	Tryptophan--tRNA ligase (EC 6.1.1.2) (Tryptophanyl-tRNA synthetase) (TrpRS)	Protein synthesis	Cytoplasmic	NO
19356000	51790000	85304000	52150000	A0A0H2XGY5	rluB	SAUSA300_1443	Pseudouridine synthase (EC 5.4.99.-)	Protein synthesis	Cytoplasmic	NO
12745000	76678000	45872000	4.50983e+07	A0A0H2XIW5	SAUSA300_1090	SAUSA300_1090	Pseudouridine synthase (EC 5.4.99.-)	Protein synthesis	Cytoplasmic	NO
59554000	40487000	31934000	4.39917e+07	Q2FGF3	ybeY	SAUSA300_1530	Endoribonuclease YbeY (EC 3.1.-.-)	Protein synthesis	Cytoplasmic	NO
25977000	46190000	44901000	3.90227e+07	Q2FFZ0	trmB	SAUSA300_1694	tRNA (guanine-N(7)-)-methyltransferase (EC 2.1.1.33) (tRNA (guanine(46)-N(7))-methyltransferase) (tRNA(m7G46)-methyltransferase)	Protein synthesis	Cytoplasmic	NO
42504000	35281000	38753000	38846000	A0A0H2XGX1	SAUSA300_1036	SAUSA300_1036	RNA methyltransferase, TrmH family	Protein synthesis	no significant prediction	NO
17047000	56586000	22365000	3.19993e+07	Q2FF10	prfA	SAUSA300_2072	Peptide chain release factor 1 (RF-1)	Protein synthesis	Cytoplasmic	NO
21294000	46404000	24912000	30870000	Q2FEN9	rplC	SAUSA300_2204	50S ribosomal protein L3	Protein synthesis	Cytoplasmic	NO
28540000	32094000	30520000	3.03847e+07	Q2FDF0	gidB	SAUSA300_2644	Ribosomal RNA small subunit methyltransferase G (EC 2.1.1.-) (16S rRNA 7-methylguanosine methyltransferase) (16S rRNA m7G methyltransferase)	Protein synthesis	Cytoplasmic	NO
25480000	26772000	36951000	2.97343e+07	Q2FDE9	gidA	SAUSA300_2645	tRNA uridine 5-carboxymethylaminomethyl modification enzyme MnmG (Glucose-inhibited division protein A)	Protein synthesis	Cytoplasmic	NO
28569000	31510000	25469000	28516000	Q2FEQ7	rpmD	SAUSA300_2186	50S ribosomal protein L30	Protein synthesis	Cytoplasmic	NO
35481000	28587000	21459000	28509000	Q2FJA0	rplL	SAUSA300_0525	50S ribosomal protein L7/L12	Protein synthesis	Cytoplasmic	NO
24030000	30866000	28115000	2.76703e+07	A0A0H2XID2	metS	SAUSA300_0467	Methionine--tRNA ligase (EC 6.1.1.10) (Methionyl-tRNA synthetase) (MetRS)	Protein synthesis	Cytoplasmic	NO
15935000	28814000	29813000	24854000	Q2FKP1	rplI	SAUSA300_0015	50S ribosomal protein L9	Protein synthesis	Cytoplasmic	NO
16479000	26901000	27001000	2.34603e+07	Q2FG63	engB	SAUSA300_1620	Probable GTP-binding protein EngB	Protein synthesis	no significant prediction	NO
18660000	22261000	21494000	20805000	A0A0H2XEB5	rumA	SAUSA300_1878	RNA methyltransferase, TrmA family	Protein synthesis	Cytoplasmic	NO
25170000000	18425000000	16976000000	2.01903e+10	Q2FJM6	guaB	SAUSA300_0388	Inosine-5'-monophosphate dehydrogenase (IMP dehydrogenase) (IMPD) (IMPDH) (EC 1.1.1.205)	Purines, pyrimidines, nucleosides, and nucleotides	Cytoplasmic	NO
6328090000	6310400000	7911300000	6849930000	Q2FFI7	purB	SAUSA300_1889	Adenylosuccinate lyase (ASL) (EC 4.3.2.2) (Adenylosuccinase) (ASase)	Purines, pyrimidines, nucleosides, and nucleotides	Cytoplasmic	NO
2447600000	2968400000	3849400000	3.08847e+09	Q2FJM5	guaA	SAUSA300_0389	GMP synthase [glutamine-hydrolyzing] (EC 6.3.5.2) (GMP synthetase) (Glutamine amidotransferase)	Purines, pyrimidines, nucleosides, and nucleotides	Cytoplasmic	NO
2054000000	3712200000	3494700000	3.08697e+09	Q2FI12	purC	SAUSA300_0968	Phosphoribosylaminoimidazole-succinocarboxamide synthase (EC 6.3.2.6) (SAICAR synthetase)	Purines, pyrimidines, nucleosides, and nucleotides	Cytoplasmic	NO
2090000000	2523600000	3195100000	2602900000	A0A0H2XFS4	purD	SAUSA300_0976	Phosphoribosylamine--glycine ligase (EC 6.3.4.13) (GARS) (Glycinamide ribonucleotide synthetase) (Phosphoribosylglycinamide synthetase)	Purines, pyrimidines, nucleosides, and nucleotides	Cytoplasmic	NO
2133200000	2218600000	2664300000	2338700000	Q2FI07	purM	SAUSA300_0973	Phosphoribosylformylglycinamidine cyclo-ligase (EC 6.3.3.1) (AIR synthase) (AIRS) (Phosphoribosyl-aminoimidazole synthetase)	Purines, pyrimidines, nucleosides, and nucleotides	Cytoplasmic	NO
1505300000	2065800000	2489100000	2.02007e+09	A0A0H2XG07	purA	SAUSA300_0017	Adenylosuccinate synthetase (AMPSase) (AdSS) (EC 6.3.4.4) (IMP--aspartate ligase)	Purines, pyrimidines, nucleosides, and nucleotides	Cytoplasmic	NO
1643600000	1853800000	2308000000	1.93513e+09	Q2FHN5	carB	SAUSA300_1096	Carbamoyl-phosphate synthase large chain (EC 6.3.5.5) (Carbamoyl-phosphate synthetase ammonia chain)	Purines, pyrimidines, nucleosides, and nucleotides	Cytoplasmic	NO
1099200000	1572500000	1716400000	1462700000	Q2FF16	upp	SAUSA300_2066	Uracil phosphoribosyltransferase (EC 2.4.2.9) (UMP pyrophosphorylase) (UPRTase)	Purines, pyrimidines, nucleosides, and nucleotides	Cytoplasmic	NO
439890000	2935300000	725730000	1.36697e+09	Q2FI09	purL	SAUSA300_0971	Phosphoribosylformylglycinamidine synthase subunit PurL (FGAM synthase) (EC 6.3.5.3) (Formylglycinamide ribonucleotide amidotransferase subunit II) (FGAR amidotransferase II) (FGAR-AT II) (Glutamine amidotransferase PurL) (Phosphoribosylformylglycinamidine synthase subunit II)	Purines, pyrimidines, nucleosides, and nucleotides	Cytoplasmic	NO
1309100000	1424000000	1208700000	1.31393e+09	Q2FEZ3	pdp	SAUSA300_2089	Pyrimidine-nucleoside phosphorylase (PYNP) (Py-NPase) (EC 2.4.2.2)	Purines, pyrimidines, nucleosides, and nucleotides	no significant prediction	NO
912470000	1109800000	1433300000	1.15186e+09	Q2FHI0	pyrH	SAUSA300_1151	Uridylate kinase (UK) (EC 2.7.4.22) (Uridine monophosphate kinase) (UMP kinase) (UMPK)	Purines, pyrimidines, nucleosides, and nucleotides	Cytoplasmic	NO
740270000	1047800000	959770000	9.15947e+08	A0A0H2XES4	nrdE	SAUSA300_0716	Ribonucleoside-diphosphate reductase (EC 1.17.4.1)	Purines, pyrimidines, nucleosides, and nucleotides	Cytoplasmic	NO
716260000	776930000	790500000	761230000	A0A0H2XH75	pyrE	SAUSA300_1098	Orotate phosphoribosyltransferase (OPRT) (OPRTase) (EC 2.4.2.10)	Purines, pyrimidines, nucleosides, and nucleotides	Cytoplasmic	NO
403140000	907680000	955650000	755490000	Q2FF01	pyrG	SAUSA300_2081	CTP synthase (EC 6.3.4.2) (Cytidine 5'-triphosphate synthase) (Cytidine triphosphate synthetase) (CTP synthetase) (CTPS) (UTP--ammonia ligase)	Purines, pyrimidines, nucleosides, and nucleotides	Cytoplasmic	NO
319710000	1183300000	584400000	6.95803e+08	A0A0H2XEX9	purK	SAUSA300_0967	N5-carboxyaminoimidazole ribonucleotide synthase (N5-CAIR synthase) (EC 6.3.4.18) (5-(carboxyamino)imidazole ribonucleotide synthetase)	Purines, pyrimidines, nucleosides, and nucleotides	Cytoplasmic Membrane	NO
78108000	1614400000	261010000	6.51173e+08	Q2FI05	purH	SAUSA300_0975	Bifunctional purine biosynthesis protein PurH [Includes: Phosphoribosylaminoimidazolecarboxamide formyltransferase (EC 2.1.2.3) (AICAR transformylase); IMP cyclohydrolase (EC 3.5.4.10) (ATIC) (IMP synthase) (Inosinicase)]	Purines, pyrimidines, nucleosides, and nucleotides	Cytoplasmic	NO
436160000	690040000	672880000	5.99693e+08	A0A0H2XHB4	prs	SAUSA300_0478	Ribose-phosphate pyrophosphokinase (RPPK) (EC 2.7.6.1) (5-phospho-D-ribosyl alpha-1-diphosphate) (Phosphoribosyl diphosphate synthase) (Phosphoribosyl pyrophosphate synthase) (P-Rib-PP synthase) (PRPP synthase) (PRPPase)	Purines, pyrimidines, nucleosides, and nucleotides	Cytoplasmic	NO
5243600	654370000	927300000	528971200	Q2FHN8	pyrB	SAUSA300_1093	Aspartate carbamoyltransferase (EC 2.1.3.2) (Aspartate transcarbamylase) (ATCase)	Purines, pyrimidines, nucleosides, and nucleotides	Cytoplasmic	NO
457020000	468810000	549400000	4.91743e+08	Q2FHP0	pyrR	SAUSA300_1091	Bifunctional protein PyrR [Includes: Pyrimidine operon regulatory protein; Uracil phosphoribosyltransferase (UPRTase) (EC 2.4.2.9)]	Purines, pyrimidines, nucleosides, and nucleotides	Cytoplasmic	NO
306070000	562370000	591570000	486670000	A0A0H2XI26	nrdF	SAUSA300_0717	Ribonucleoside-diphosphate reductase, beta subunit (EC 1.17.4.1)	Purines, pyrimidines, nucleosides, and nucleotides	Cytoplasmic	NO
345880000	419510000	423120000	396170000	A0A0H2XIN1	carA	SAUSA300_1095	Carbamoyl-phosphate synthase small chain (EC 6.3.5.5) (Carbamoyl-phosphate synthetase glutamine chain)	Purines, pyrimidines, nucleosides, and nucleotides	Cytoplasmic	NO
248890000	469610000	383450000	3.67317e+08	Q2FI10	purQ	SAUSA300_0970	Phosphoribosylformylglycinamidine synthase subunit PurQ (FGAM synthase) (EC 6.3.5.3) (Formylglycinamide ribonucleotide amidotransferase subunit I) (FGAR amidotransferase I) (FGAR-AT I) (Glutaminase PurQ) (EC 3.5.1.2) (Phosphoribosylformylglycinamidine synthase subunit I)	Purines, pyrimidines, nucleosides, and nucleotides	Cytoplasmic	NO
273440000	254770000	366700000	2.98303e+08	A0A0H2XFW6	pyrD	SAUSA300_2526	Dihydroorotate dehydrogenase (quinone) (EC 1.3.5.2)	Purines, pyrimidines, nucleosides, and nucleotides	Cytoplasmic Membrane	NO
291930000	229500000	201520000	2.40983e+08	A0A0H2XGC3	hprT	SAUSA300_0488	Hypoxanthine phosphoribosyltransferase (EC 2.4.2.8)	Purines, pyrimidines, nucleosides, and nucleotides	Cytoplasmic	NO
225190000	231450000	265380000	2.40673e+08	Q2FH96	guaC	SAUSA300_1235	GMP reductase (EC 1.7.1.7) (Guanosine 5'-monophosphate oxidoreductase) (Guanosine monophosphate reductase)	Purines, pyrimidines, nucleosides, and nucleotides	Cytoplasmic	NO
246780000	185970000	183830000	2.05527e+08	Q2FHN4	pyrF	SAUSA300_1097	Orotidine 5'-phosphate decarboxylase (EC 4.1.1.23) (OMP decarboxylase) (OMPDCase) (OMPdecase)	Purines, pyrimidines, nucleosides, and nucleotides	Cytoplasmic	NO
93366000	157300000	184440000	1.45035e+08	A0A0H2XE39	SAUSA300_0592	SAUSA300_0592	HD domain-containing protein	Purines, pyrimidines, nucleosides, and nucleotides	Cytoplasmic	NO
65597000	203900000	125840000	131779000	A0A0H2XHN0	purN	SAUSA300_0974	Phosphoribosylglycinamide formyltransferase (EC 2.1.2.2) (5'-phosphoribosylglycinamide transformylase) (GAR transformylase) (GART)	Purines, pyrimidines, nucleosides, and nucleotides	Cytoplasmic	NO
93859000	113910000	165750000	1.24506e+08	Q2FH11	thyA	SAUSA300_1320	Thymidylate synthase (TS) (TSase) (EC 2.1.1.45)	Purines, pyrimidines, nucleosides, and nucleotides	Cytoplasmic	NO
59596000	158010000	99071000	105559000	Q2FJM8	xpt	SAUSA300_0386	Xanthine phosphoribosyltransferase (XPRTase) (EC 2.4.2.22)	Purines, pyrimidines, nucleosides, and nucleotides	Cytoplasmic	NO
83991900	87356000	107810000	9.30526e+07	A0A0H2XFY4	purF	SAUSA300_0972	Amidophosphoribosyltransferase (ATase) (EC 2.4.2.14) (Glutamine phosphoribosylpyrophosphate amidotransferase) (GPATase)	Purines, pyrimidines, nucleosides, and nucleotides	Cytoplasmic	NO
47109000	56128000	97383000	6.68733e+07	A0A0H2XHT6	SAUSA300_0925	SAUSA300_0925	5' nucleotidase family protein	Purines, pyrimidines, nucleosides, and nucleotides	Cytoplasmic	NO
69597000	59254000	66377000	65076000	A0A0H2XIA8	pyrC	SAUSA300_1094	Dihydroorotase (DHOase) (EC 3.5.2.3)	Purines, pyrimidines, nucleosides, and nucleotides	Cytoplasmic	NO
31866000	77544000	64388000	5.79327e+07	A0A0H2XHX5	dck	SAUSA300_0541	Deoxynucleoside kinase family protein (EC 2.7.1.-) (EC 2.7.1.145)	Purines, pyrimidines, nucleosides, and nucleotides	Cytoplasmic	NO
46589000	44888000	70897000	5.41247e+07	Q2FG92	apt	SAUSA300_1591	Adenine phosphoribosyltransferase (APRT) (EC 2.4.2.7)	Purines, pyrimidines, nucleosides, and nucleotides	Cytoplasmic	NO
40546000	31058000	30206000	3.39367e+07	Q2FJG0	tmk	SAUSA300_0459	Thymidylate kinase (EC 2.7.4.9) (dTMP kinase)	Purines, pyrimidines, nucleosides, and nucleotides	Cytoplasmic	NO
13964000	33311000	44062000	3.04457e+07	A0A0H2XGZ9	purS	SAUSA300_0969	Phosphoribosylformylglycinamidine synthase subunit PurS (FGAM synthase) (EC 6.3.5.3) (Formylglycinamide ribonucleotide amidotransferase subunit III) (FGAR amidotransferase III) (FGAR-AT III) (Phosphoribosylformylglycinamidine synthase subunit III)	Purines, pyrimidines, nucleosides, and nucleotides	Cytoplasmic	NO
21605000	22676000	23759000	22680000	Q2FGB5	udk	SAUSA300_1568	Uridine kinase (EC 2.7.1.48) (Cytidine monophosphokinase) (Uridine monophosphokinase)	Purines, pyrimidines, nucleosides, and nucleotides	Cytoplasmic	NO
9308000	26511000	30418000	22079000	A0A0H2XKD0	purE	SAUSA300_0966	N5-carboxyaminoimidazole ribonucleotide mutase (N5-CAIR mutase) (EC 5.4.99.18) (5-(carboxyamino)imidazole ribonucleotide mutase)	Purines, pyrimidines, nucleosides, and nucleotides	Cytoplasmic Membrane	NO
3997400000	3050300000	2971400000	3339700000	A0A0H2XHQ0	SAUSA300_2259	SAUSA300_2259	Putative transcriptional regulator	Regulatory functions	Cytoplasmic Membrane	NO
2390800000	2656900000	3853600000	2967100000	Q2FHI3	codY	SAUSA300_1148	GTP-sensing transcriptional pleiotropic repressor CodY	Regulatory functions	Cytoplasmic	NO
1432600000	2257000000	2642400000	2.11067e+09	Q2FJ20	sarA	SAUSA300_0605	Transcriptional regulator SarA (Staphylococcal accessory regulator A)	Regulatory functions	Cytoplasmic	NO
884030000	2382700000	1907700000	1724810000	Q2FEJ8	sarR	SAUSA300_2245	HTH-type transcriptional regulator SarR (Staphylococcal accessory regulator R)	Regulatory functions	Cytoplasmic	NO
3678800000	420390000	324750000	1.47465e+09	Q2FIN3	hprK	SAUSA300_0743	HPr kinase/phosphorylase (HPrK/P) (EC 2.7.11.-) (EC 2.7.4.-) (HPr(Ser) kinase/phosphorylase)	Regulatory functions	Cytoplasmic	NO
968920000	948720000	1241700000	1.05311e+09	A0A0H2XDE4	mgrA	SAUSA300_0672	Transcriptional regulator, MarR family	Regulatory functions	Cytoplasmic	NO
1027100000	857050000	1002000000	962050000	A0A0H2XH43	ccpA	SAUSA300_1682	Catabolite control protein A	Regulatory functions	Cytoplasmic	NO
461890000	851630000	799830000	704450000	A0A0H2XI68	srrA	SAUSA300_1442	Staphylococcal respiratory response protein, SrrA	Regulatory functions	Cytoplasmic	NO
846480000	316490000	349060000	504010000	A0A0H2XFZ6	SAUSA300_0958	SAUSA300_0958	Transcriptional regulator	Regulatory functions	Cytoplasmic Membrane	NO
464830000	542540000	378760000	4.62043e+08	A0A0H2XJU8	SAUSA300_2100	SAUSA300_2100	Lytic regulatory protein	Regulatory functions	Cytoplasmic Membrane	NO
211310000	345450000	456960000	3.37907e+08	A0A0H2XHR4	hom	SAUSA300_1226	Homoserine dehydrogenase (EC 1.1.1.3)	Regulatory functions	no significant prediction	NO
350500000	279100000	263120000	2.97573e+08	A0A0H2XHK6	mntR	SAUSA300_0621	Iron-dependent repressor	Regulatory functions	Cytoplasmic	NO
334000000	215910000	233830000	2.61247e+08	Q2FEE1	tcaA	SAUSA300_2302	Membrane-associated protein TcaA	Regulatory functions	no significant prediction	NO
231680000	235770000	309620000	2.59023e+08	Q2FKN8	walR	SAUSA300_0020	Transcriptional regulatory protein WalR	Regulatory functions	Cytoplasmic	NO
112500000	186900000	358470000	219290000	A0A0H2XHA2	sarS	SAUSA300_0114	Staphylococcal accessory regulator	Regulatory functions	Cytoplasmic	NO
105830000	206960000	243390000	1.85393e+08	A0A0H2XI00	phoP	SAUSA300_1639	Alkaline phosphatase synthesis transcriptional regulatory protein PhoP	Regulatory functions	Cytoplasmic	NO
56139000	190950000	194500000	1.47196e+08	Q2FFR1	traP	SAUSA300_1784	Signal transduction protein TRAP (Target of RNAIII-activating protein)	Regulatory functions	Cytoplasmic	NO
252350000	85586000	86800000	1.41579e+08	A0A0H2XIQ0	opuCC	SAUSA300_2391	Glycine betaine/carnitine/choline ABC transporter (EC 3.6.3.32)	Regulatory functions	Cytoplasmic Membrane	NO
118360000	120970000	136630000	125320000	Q2FF78	rex	SAUSA300_1999	Redox-sensing transcriptional repressor Rex	Regulatory functions	Cytoplasmic	NO
120980000	111170000	113250000	1.15133e+08	A0A0H2XER9	hutR	SAUSA300_2279	LysR family regulatory protein	Regulatory functions	Cytoplasmic	NO
80664000	102890000	98477000	9.40103e+07	Q2FJB6	mcsB	SAUSA300_0509	Protein-arginine kinase (EC 2.7.14.1)	Regulatory functions	Cytoplasmic	NO
58166000	100370000	103130000	87222000	A0A0H2XFD5	SAUSA300_0093	SAUSA300_0093	Transcriptional regulator, LysR family domain protein	Regulatory functions	Cytoplasmic	NO
44712000	129440000	84763000	86305000	Q2FIT4	saeR	SAUSA300_0691	Response regulator SaeR (Staphylococcus exoprotein expression protein R)	Regulatory functions	Cytoplasmic	NO
57349000	77415000	78223000	7.09957e+07	Q2FEB2	sarZ	SAUSA300_2331	HTH-type transcriptional regulator SarZ (Staphylococcal accessory regulator Z)	Regulatory functions	Cytoplasmic	NO
56535000	55647000	56163000	56115000	A0A0H2XG91	lacR	SAUSA300_2156	Lactose phosphotransferase system repressor	Regulatory functions	Cytoplasmic	NO
30561000	49220000	72503000	5.07613e+07	A0A0H2XGT9	malR	SAUSA300_1457	Maltose operon transcriptional repressor	Regulatory functions	Cytoplasmic	NO
39856000	82547000	27190000	4.98643e+07	A0A0H2XFB7	dhaL	SAUSA300_0637	Dihydroxyacetone kinase, DhaL subunit (EC 2.7.1.-)	Regulatory functions	no significant prediction	NO
50974000	37106000	60220000	4.94333e+07	Q2FH23	arlR	SAUSA300_1308	Response regulator ArlR	Regulatory functions	Cytoplasmic	NO
56836000	47921000	36708000	47155000	A0A0H2XII9	farR	SAUSA300_2490	Regulatory protein, TetR family	Regulatory functions	Cytoplasmic	NO
34823000	54289000	48318000	45810000	A0A0H2XGJ6	SAUSA300_2264	SAUSA300_2264	Phosphosugar-binding transcriptional regulator, RpiR family	Regulatory functions	Cytoplasmic Membrane	NO
33445000	45736000	57932000	4.57043e+07	A0A0H2XKH0	SAUSA300_1797	SAUSA300_1797	HTH cro/C1-type domain-containing protein	Regulatory functions	Cytoplasmic	NO
34206000	44911000	47308000	4.21417e+07	A0A0H2XEA4	icaR	SAUSA300_2599	Intercellular adhesion operon transcription regulator, TetR family	Regulatory functions	Cytoplasmic	NO
21270000	23752000	45423000	3.01483e+07	A0A0H2XK05	SAUSA300_0137	SAUSA300_0137	Transcriptional regulator, GntR family	Regulatory functions	no significant prediction	NO
17990000	17028000	26022000	2.03467e+07	A0A0H2XF73	stp1	SAUSA300_1112	Protein phosphatase 2C domain protein	Regulatory functions	Cytoplasmic	NO
251990000	115430000	117810000	1.61743e+08	A0A0H2XDY2	fruA	SAUSA300_0685	Fructose specific permease	Signal transduction	Cytoplasmic Membrane	NO
104110000	126430000	119320000	116620000	A0A0H2XJV8	gdpP	SAUSA300_0014	Cyclic-di-AMP phosphodiesterase (EC 3.1.4.-)	Signal transduction	Cytoplasmic	NO
82817900	159030000	92317900	111388600	Q2FIT5	saeS	SAUSA300_0690	Histidine protein kinase SaeS (EC 2.7.13.3) (Sensor protein SaeS) (Staphylococcus exoprotein expression protein S)	Signal transduction	Cytoplasmic Membrane	NO
71307000	38303000	54785000	5.47983e+07	A0A0H2XJC3	vraS	SAUSA300_1866	Sensor protein VraS	Signal transduction	Cytoplasmic Membrane	NO
36590000	58541000	64998000	5.33763e+07	A0A0H2XKD9	srrB	SAUSA300_1441	Staphylococcal respiratory response protein, SrrB	Signal transduction	Cytoplasmic Membrane	NO
20904000	15588000	15006000	17166000	A0A0H2XHT7	ptsH	SAUSA300_0983	Phosphocarrier protein HPr	Signal transduction	Cytoplasmic	NO
31694000000	47535900000	49446000000	4.2892e+10	Q2FJ97	rpoC	SAUSA300_0528	DNA-directed RNA polymerase subunit beta' (RNAP subunit beta') (EC 2.7.7.6) (RNA polymerase subunit beta') (Transcriptase subunit beta')	Transcription	Cytoplasmic	NO
22684000000	32669000000	31420000000	2.89243e+10	Q2FJ98	rpoB	SAUSA300_0527	DNA-directed RNA polymerase subunit beta (RNAP subunit beta) (EC 2.7.7.6) (RNA polymerase subunit beta) (Transcriptase subunit beta)	Transcription	Cytoplasmic	NO
1374400000	1823600000	2718300000	1972100000	Q2FHG3	rnjB	SAUSA300_1168	Ribonuclease J 2 (RNase J2) (EC 3.1.-.-)	Transcription	Cytoplasmic	NO
1160300000	1373400000	1803500000	1.44573e+09	Q2FHZ1	rnjA	SAUSA300_0989	Ribonuclease J 1 (RNase J1) (EC 3.1.-.-)	Transcription	Cytoplasmic	NO
1874900000	967540000	905050000	1.24916e+09	Q2FER5	rpoA	SAUSA300_2178	DNA-directed RNA polymerase subunit alpha (RNAP subunit alpha) (EC 2.7.7.6) (RNA polymerase subunit alpha) (Transcriptase subunit alpha)	Transcription	Cytoplasmic	NO
337780000	703800000	1179400000	7.40327e+08	A0A0H2XEH7	SAUSA300_1890	SAUSA300_1890	Staphopain A	Transcription	Extracellular	NO
332980000	547130000	528920000	4.69677e+08	A0A0H2XEX6	nusA	SAUSA300_1159	Transcription termination/antitermination protein NusA	Transcription	Cytoplasmic	NO
344030000	402900000	480050000	4.08993e+08	A0A0H2XKA5	sigA	SAUSA300_1521	RNA polymerase sigma factor SigA	Transcription	Cytoplasmic	NO
385140000	381880000	409590000	3.92203e+08	Q2FF59	rsbW	SAUSA300_2023	Serine-protein kinase RsbW (EC 2.7.11.1) (Anti-sigma-B factor) (Sigma-B negative effector RsbW)	Transcription	Cytoplasmic	NO
500820000	284200000	271210000	3.52077e+08	Q2FHF2	rny/cvfA	SAUSA300_1179	Ribonuclease Y (RNase Y) (EC 3.1.-.-) (Conserved virulence factor A)	Transcription	Cytoplasmic	NO
269680000	347280000	231940000	2.82967e+08	Q2FHG4	pnpA	SAUSA300_1167	Polyribonucleotide nucleotidyltransferase (EC 2.7.7.8) (Polynucleotide phosphorylase) (PNPase)	Transcription	Cytoplasmic	NO
154900000	234030000	287870000	225600000	A0A0H2XGJ3	rho	SAUSA300_2075	Transcription termination factor Rho (EC 3.6.4.-) (ATP-dependent helicase Rho)	Transcription	Cytoplasmic	NO
67580000	223040000	371020000	2.20547e+08	A0A0H2XHF1	rnr	SAUSA300_0764	Ribonuclease R (RNase R) (EC 3.1.13.1)	Transcription	Cytoplasmic	NO
136910000	307230000	184160000	2.09433e+08	Q2FI62	SAUSA300_0916	SAUSA300_0916	Putative phosphoesterase SAUSA300_0916 (EC 3.1.-.-)	Transcription	Cytoplasmic	NO
8722600	185490000	351020000	181744200	A0A0H2XEG5	SAUSA300_0486	SAUSA300_0486	Polyribonucleotide nucleotidyltransferase (EC 2.7.7.8)	Transcription	Cytoplasmic	NO
67426000	108200000	154090000	1.09905e+08	Q2FHK5	rnc	SAUSA300_1126	Ribonuclease 3 (EC 3.1.26.3) (Ribonuclease III) (RNase III)	Transcription	Cytoplasmic	NO
132970000000	136150000000	150930000000	1.40017e+11	A0A0H2XI48	mntC	SAUSA300_0618	ABC transporter, substrate-binding protein	Transport and binding proteins	Cytoplasmic Membrane	NO
60871900000	52918000000	65534900000	5.97749e+10	A0A0H2XIJ3	atl	SAUSA300_0955	Autolysin (EC 3.5.1.28)	Transport and binding proteins	Extracellular	NO
23921000000	25734000000	30023000000	2.65593e+10	A0A0H2XK42	tcyA	SAUSA300_2359	Amino acid ABC transporter, amino acid-binding protein	Transport and binding proteins	no significant prediction	NO
12976000000	12652000000	13996000000	13208000000	A0A0H2XEB0	htsA	SAUSA300_2136	Iron compound ABC transporter, iron compound-binding protein	Transport and binding proteins	Cytoplasmic Membrane	NO
4602590000	5808510000	6605210000	5.6721e+09	A0A0H2XGY9	modA	SAUSA300_2230	Molybdenum ABC transporter, molybdenum-binding protein ModA	Transport and binding proteins	no significant prediction	NO
4763100000	5437610000	5959810000	5386840000	A0A0H2XG58	SAUSA300_2403	SAUSA300_2403	Putative lipoprotein	Transport and binding proteins	no significant prediction	NO
3713500000	4357500000	4598000000	4223000000	A0A0H2XFG0	fhuD2	SAUSA300_2235	Iron compound ABC transporter, iron compound-binding protein	Transport and binding proteins	Cytoplasmic Membrane	NO
3526800000	2440500000	1348400000	2.43857e+09	Q2FGF0	SAUSA300_1533	SAUSA300_1533	UPF0365 protein SAUSA300_1533	Transport and binding proteins	Cytoplasmic	NO
1993100000	1972400000	2439800000	2135100000	A0A0H2XKM7	sstD	SAUSA300_0721	Transferrin receptor	Transport and binding proteins	Cytoplasmic Membrane	NO
3488900000	455090000	403790000	1449260000	A0A0H2XJG9	SAUSA300_1684	SAUSA300_1684	Uncharacterized protein	Transport and binding proteins	Cellwall	NO
839330000	1430500000	1883600000	1.38448e+09	Q2FFK2	ftnA	SAUSA300_1874	Bacterial non-heme ferritin (EC 1.16.3.2)	Transport and binding proteins	Cytoplasmic	NO
1337600000	1125700000	1240200000	1234500000	A0A0H2XH66	cntA	SAUSA300_2411	Oligopeptide permease, peptide-binding protein	Transport and binding proteins	Cellwall	NO
980710000	885410000	1121600000	9.95907e+08	A0A0H2XHC8	SAUSA300_0598	SAUSA300_0598	Putative iron compound ABC transporter, iron compound-binding protein	Transport and binding proteins	Cytoplasmic	NO
993770000	863570000	979650000	9.45663e+08	A0A0H2XJZ3	ptsI	SAUSA300_0984	Phosphoenolpyruvate-protein phosphotransferase (EC 2.7.3.9) (Phosphotransferase system, enzyme I)	Transport and binding proteins	Cytoplasmic	NO
858150000	891390000	1005600000	918380000	A0A0H2XHM2	pmtC	SAUSA300_1911	ABC transporter, ATP-binding protein	Transport and binding proteins	Cytoplasmic Membrane	NO
758760000	1053000000	887500000	8.99753e+08	A0A0H2XKC5	abcA	SAUSA300_0630	ABC transporter, ATP-binding protein	Transport and binding proteins	Cytoplasmic Membrane	NO
705190000	424710000	424770000	5.18223e+08	A0A0H2XEN8	lctP1	SAUSA300_0112	L-lactate permease	Transport and binding proteins	Cytoplasmic Membrane	NO
292420000	438420000	414050000	381630000	A0A0H2XK48	dps	SAUSA300_2092	General stress protein 20U (EC 1.16.3.1)	Transport and binding proteins	Cytoplasmic	NO
337790000	338960000	395380000	3.57377e+08	A0A0H2XKE4	phnD	SAUSA300_0145	Phosphonate ABC transporter, phosphonate-binding protein	Transport and binding proteins	no significant prediction	NO
233310000	266470000	344720000	281500000	Q2FIM8	SAUSA300_0748	SAUSA300_0748	Nucleotide-binding protein SAUSA300_0748	Transport and binding proteins	Cytoplasmic	NO
380540000	213250000	203070000	265620000	Q2FK73	glcA	SAUSA300_0191	PTS system glucose-specific EIICBA component (EC 2.7.1.199) (EIICBA-Glc) (EII-Glc) (EIICBA-Glc 1) [Includes: Glucose permease IIC component (PTS system glucose-specific EIIC component); Glucose-specific phosphotransferase enzyme IIB component (PTS system glucose-specific EIIB component); Glucose-specific phosphotransferase enzyme IIA component (PTS system glucose-specific EIIA component)]	Transport and binding proteins	Cytoplasmic Membrane	NO
159370000	272690000	339710000	2.57257e+08	A0A0H2XGG6	SAUSA300_1285	SAUSA300_1285	ABC transporter, ATP-binding protein	Transport and binding proteins	Cytoplasmic	NO
123190000	263180000	362170000	2.49513e+08	A0A0H2XHI2	nuc	SAUSA300_0776	Thermonuclease (EC 3.1.31.1)	Transport and binding proteins	Extracellular	NO
211300000	237310000	297720000	2.48777e+08	A0A0H2XJ25	SAUSA300_0941	SAUSA300_0941	Putative ferrichrome ABC transporter	Transport and binding proteins	Cytoplasmic Membrane	NO
237570000	201340000	240440000	226450000	A0A0H2XIR7	SAUSA300_0073	SAUSA300_0073	Peptide ABC transporter, peptide-binding protein	Transport and binding proteins	Cellwall	NO
210850000	246270000	213590000	223570000	A0A0H2XDP9	tcyC	SAUSA300_2357	ABC transporter, ATP-binding protein	Transport and binding proteins	Cytoplasmic Membrane	NO
176610000	240250000	59012000	158624000	A0A0H2XKK1	SAUSA300_1852	SAUSA300_1852	Putative ABC transporter, ATP-binding protein	Transport and binding proteins	no significant prediction	NO
170520000	166170000	115020000	150570000	A0A0H2XHW1	mntA	SAUSA300_0620	ABC transporter ATP-binding protein	Transport and binding proteins	Cytoplasmic Membrane	NO
144370000	118400000	99162000	120644000	A0A0H2XJ57	opp-3F	SAUSA300_0890	Oligopeptide ABC transporter, ATP-binding protein	Transport and binding proteins	Cytoplasmic Membrane	NO
124980000	89513000	125270000	1.13254e+08	Q2FHU8	isdE	SAUSA300_1032	High-affinity heme uptake system protein IsdE	Transport and binding proteins	Cytoplasmic	NO
100940000	105900000	118140000	1.08327e+08	Q2FHY1	potA	SAUSA300_0999	Spermidine/putrescine import ATP-binding protein PotA	Transport and binding proteins	Cytoplasmic Membrane	NO
73351000	115290000	125780000	104807000	A0A0H2XHM3	opuCA	SAUSA300_2393	Glycine betaine/carnitine/choline ABC transporter ATP-binding protein (EC 3.6.3.32)	Transport and binding proteins	Cytoplasmic Membrane	NO
145630000	78639000	48999000	9.10893e+07	A0A0H2XIT5	treP	SAUSA300_0448	PTS system, trehalose-specific IIBC component (EC 2.7.1.69)	Transport and binding proteins	Cytoplasmic Membrane	NO
89053000	92474100	87952000	8.98264e+07	A0A0H2XH88	SAUSA300_0352	SAUSA300_0352	ABC transporter, ATP-binding protein	Transport and binding proteins	Cytoplasmic Membrane	NO
69435000	96315000	95403100	8.7051e+07	A0A0H2XGA6	lctP2	SAUSA300_2313	L-lactate permease	Transport and binding proteins	Cytoplasmic Membrane	NO
102400000	114900000	41926000	8.64087e+07	A0A0H2XKF0	nupC	SAUSA300_0506	Pyrimidine nucleoside transport protein	Transport and binding proteins	Cytoplasmic Membrane	NO
139750000	63247000	55644000	8.62137e+07	A0A0H2XI70	ktrA	SAUSA300_0988	Potassium uptake protein	Transport and binding proteins	Cytoplasmic	NO
123100000	46885000	47573000	7.25193e+07	A0A0H2XIN9	alsT	SAUSA300_1252	Amino acid carrier protein	Transport and binding proteins	Cytoplasmic Membrane	NO
55191000	91238100	62968000	6.9799e+07	A0A0H2XJ10	opp-3D	SAUSA300_0889	Oligopeptide ABC transporter, ATP-binding protein	Transport and binding proteins	Cytoplasmic Membrane	NO
71221000	74066000	61128000	68805000	A0A0H2XIN4	dtpT	SAUSA300_0712	Amino acid/peptide transporter (Peptide:H+ symporter)	Transport and binding proteins	Cytoplasmic Membrane	NO
70023000	65209000	67489000	6.75737e+07	Q2FH48	pstS	SAUSA300_1283	Phosphate-binding protein PstS	Transport and binding proteins	Cytoplasmic Membrane	NO
100230000	45123000	51451000	6.56013e+07	A0A0H2XHT0	SAUSA300_2453	SAUSA300_2453	ABC transporter, ATP-binding protein	Transport and binding proteins	Cytoplasmic Membrane	NO
63132000	65760000	54880000	6.12573e+07	A0A0H2XGB6	tcyB	SAUSA300_2358	ABC transporter, permease protein	Transport and binding proteins	Cytoplasmic Membrane	NO
53948000	58538000	63574000	5.86867e+07	A0A0H2XIQ8	uhpT	SAUSA300_0216	Hexose phosphate transport protein	Transport and binding proteins	Cytoplasmic Membrane	NO
83774000	38261000	36273000	5.27693e+07	A0A0H2XF16	SAUSA300_2299	SAUSA300_2299	Multidrug resistance protein A, drug resistance transporter	Transport and binding proteins	Cytoplasmic Membrane	NO
57028000	50041000	48110000	5.17263e+07	A0A0H2XET0	opuBA	SAUSA300_0706	Putative osmoprotectant ABC transporter, ATP-binding protein	Transport and binding proteins	Cytoplasmic Membrane	NO
62037000	48476000	37003000	49172000	A0A0H2XK79	opuBB	SAUSA300_0707	Osmoprotectant ABC transporter, permease (EC 3.6.3.32)	Transport and binding proteins	Cytoplasmic Membrane	NO
52701000	49862000	41498000	4.80203e+07	A0A0H2XGF4	tcyP	SAUSA300_0382	Sodium:dicarboxylate symporter family protein	Transport and binding proteins	Cytoplasmic Membrane	NO
44855000	54919000	21846000	40540000	A0A0H2XHV2	opuD1	SAUSA300_1245	Glycine betaine transporter opuD	Transport and binding proteins	Cytoplasmic Membrane	NO
48805000	33581000	27488000	3.66247e+07	A0A0H2XE83	scrA	SAUSA300_2324	PTS system, sucrose-specific IIBC component	Transport and binding proteins	Cytoplasmic Membrane	NO
31328000	31007000	37166000	33167000	A0A0H2XIB6	SAUSA300_2288	SAUSA300_2288	ABC transporter, ATP-binding protein	Transport and binding proteins	Cytoplasmic Membrane	NO
38003000	18727000	32516000	2.97487e+07	A0A0H2XGM6	znuC	SAUSA300_1516	ABC transporter, ATP-binding protein	Transport and binding proteins	Cytoplasmic Membrane	NO
37363000	27928000	20636000	2.86423e+07	A0A0H2XHQ7	SAUSA300_2627	SAUSA300_2627	2-oxoglutarate/malate translocator	Transport and binding proteins	Cytoplasmic Membrane	NO
29793000	27112000	28078000	2.83277e+07	A0A0H2XEU4	opp-3C	SAUSA300_0888	Oligopeptide ABC transporter, permease protein	Transport and binding proteins	Cytoplasmic Membrane	NO
40114000	22872000	21930000	2.83053e+07	A0A0H2XJV3	pmtA	SAUSA300_1913	ABC transporter, ATP-binding protein	Transport and binding proteins	Cytoplasmic Membrane	NO
25549000	31434000	27113000	28032000	A0A0H2XFL7	SAUSA300_0308	SAUSA300_0308	ABC transporter, permease protein	Transport and binding proteins	Cytoplasmic Membrane	NO
61906000	9224190	9381810	2.68373e+07	A0A0H2XDI1	SAUSA300_2351	SAUSA300_2351	Zn-binding lipoprotein adcA-like protein	Transport and binding proteins	Cytoplasmic Membrane	NO
26109000	24187000	24062000	24786000	A0A0H2XGL3	potD	SAUSA300_1002	Spermidine/putrescine ABC transporter, spermidine/putrescine-binding protein	Transport and binding proteins	no significant prediction	NO
21351000	39955000	10855000	2.40537e+07	A0A0H2XES0	nupG	SAUSA300_0631	Putative nucleoside transporter	Transport and binding proteins	Cytoplasmic Membrane	NO
28749000	16395000	15685000	2.02763e+07	A0A0H2XES1	gntP	SAUSA300_2442	Gluconate permease	Transport and binding proteins	Cytoplasmic Membrane	NO
11398000	20253000	23775000	1.84753e+07	A0A0H2XJD3	ecsA	SAUSA300_1786	ABC transporter, ATP-binding protein EcsA	Transport and binding proteins	Cytoplasmic Membrane	NO
25910000	12800000	12915000	1.72083e+07	A0A0H2XHJ7	brnQ1	SAUSA300_0188	Branched-chain amino acid transport system carrier protein	Transport and binding proteins	Cytoplasmic Membrane	NO
20861000	14771000	9998900	15210300	A0A0H2XJ46	nanT	SAUSA300_0314	Sodium:solute symporter family protein	Transport and binding proteins	Cytoplasmic Membrane	NO
10992000	16370000	17006000	1.47893e+07	A0A0H2XGQ8	ssuB	SAUSA300_0174	ABC transporter domain-containing protein	Transport and binding proteins	Cytoplasmic Membrane	NO
776280000	787830000	988580000	8.50897e+08	Q2FEW1	SAUSA300_2130	SAUSA300_2130	Probable uridylyltransferase SAUSA300_2130 (EC 2.7.7.-)	Unknown function	Cytoplasmic	NO
111280000	128890000	154610000	1.31593e+08	A0A0H2XGS0	SAUSA300_1336	SAUSA300_1336	THUMP domain-containing protein	Unknown function	Cytoplasmic	NO
61269000	200520000	119330000	1.2704e+08	Q2FIM4	SAUSA300_0753	SAUSA300_0753	Epimerase family protein SAUSA300_0753	Unknown function	no significant prediction	NO
74759000	58878000	102280000	78639000	A0A0H2XED3	pitR	SAUSA300_0649	Uncharacterized protein	Unknown function	Cytoplasmic	NO
96334000	53591000	36927000	62284000	A0A0H2XIU4	dacA	SAUSA300_2113	Diadenylate cyclase (DAC) (EC 2.7.7.85) (Cyclic-di-AMP synthase) (c-di-AMP synthase)	Unknown function	Cytoplasmic Membrane	NO
53016000	54033000	39766000	4.89383e+07	A0A0H2XJF7	SAUSA300_2398	SAUSA300_2398	Putative membrane protein	Unknown function	Cytoplasmic Membrane	NO
24731000	42772000	26731000	3.14113e+07	A0A0H2XFM5	SAUSA300_1566	SAUSA300_1566	AHS1 domain-containing protein	Unknown function	Cytoplasmic	NO
13401000	17430000	10540000	1.37903e+07	A0A0H2XIZ7	SAUSA300_2272	SAUSA300_2272	Uncharacterized protein	Unknown function	Cytoplasmic	NO
4925400000	3305400000	3452800000	3.89453e+09	A0A0H2XI39	amaP	SAUSA300_2144	Uncharacterized protein	Unknown function	Cytoplasmic Membrane	NO
4035000000	3364200000	3601300000	3.66683e+09	A0A0H2XDX3	SAUSA300_0274	SAUSA300_0274	Uncharacterized protein	Unknown function	no significant prediction	NO
3613400000	2746700000	2780300000	3046800000	A0A0H2XJ64	SAUSA300_2328	SAUSA300_2328	Uncharacterized protein	Unknown function	no significant prediction	NO
1706700000	2611800000	3078900000	2465800000	A0A0H2XJW8	kbl	SAUSA300_0535	Putative pyridoxal phosphate-dependent acyltransferase	Unknown function	Cytoplasmic	NO
1573300000	1912400000	2500900000	1.99553e+09	Q2FIS2	ltaS	SAUSA300_0703	Lipoteichoic acid synthase [Cleaved into: Glycerol phosphate lipoteichoic acid synthase (LTA synthase) (EC 2.7.8.-) (Polyglycerol phosphate synthase); Processed glycerol phosphate lipoteichoic acid synthase]	Unknown function	Cytoplasmic Membrane	NO
1180500000	1564300000	2400400000	1.71507e+09	A0A0H2XG24	SAUSA300_0602	SAUSA300_0602	Uncharacterized protein	Unknown function	no significant prediction	NO
1971600000	1456100000	1551700000	1659800000	A0A0H2XIB2	SAUSA300_2378	SAUSA300_2378	Uncharacterized protein	Unknown function	no significant prediction	NO
1466800000	1356200000	1964700000	1595900000	A0A0H2XG62	SAUSA300_1118	SAUSA300_1118	Uncharacterized protein	Unknown function	no significant prediction	NO
669880000	1917700000	1484700000	1.35743e+09	Q2FID4	ndh2	SAUSA300_0844	NADH dehydrogenase-like protein SAUSA300_0844 (EC 1.6.99.-)	Unknown function	Cytoplasmic Membrane	NO
527480000	1455200000	1458100000	1.14693e+09	A0A0H2XFW2	uspA2	SAUSA300_1652	Usp domain-containing protein	Unknown function	no significant prediction	NO
793870000	995440000	1570100000	1.1198e+09	A0A0H2XKH6	SAUSA300_0067	SAUSA300_0067	Universal stress protein family	Unknown function	Cytoplasmic	NO
875030000	884250000	1136000000	9.65093e+08	A0A0H2XII4	SAUSA300_1728	SAUSA300_1728	Oxidoreductase, aldo/keto reductase family	Unknown function	Cytoplasmic	NO
439720000	997900000	1424700000	9.54107e+08	A0A0H2XHA0	SAUSA300_2094	SAUSA300_2094	EVE domain-containing protein	Unknown function	no significant prediction	NO
199060000	1105300000	1549000000	951120000	A0A0H2XEI1	SAUSA300_1236	SAUSA300_1236	Uncharacterized protein	Unknown function	no significant prediction	NO
924980000	822681000	851880000	8.66514e+08	A0A0H2XHD3	SAUSA300_1729	SAUSA300_1729	NERD domain-containing protein	Unknown function	no significant prediction	NO
1312700000	623130000	595270000	843700000	A0A0H2XE09	SAUSA300_2112	SAUSA300_2112	Uncharacterized protein	Unknown function	no significant prediction	NO
885000000	684150000	770800000	7.79983e+08	A0A0H2XGK8	SAUSA300_1740	SAUSA300_1740	DUF4352 domain-containing protein	Unknown function	no significant prediction	NO
503090000	972410000	847070000	774190000	Q2FDT8	isaA	SAUSA300_2506	Probable transglycosylase IsaA (EC 3.2.-.-) (Immunodominant staphylococcal antigen A)	Unknown function	Extracellular	NO
774910000	695180000	842380000	7.70823e+08	A0A0H2XHR6	SAUSA300_2542	SAUSA300_2542	Putative AMP-binding enzyme	Unknown function	Cytoplasmic	NO
541960000	752580000	926419000	7.4032e+08	Q2FGD9	lepA	SAUSA300_1544	Elongation factor 4 (EF-4) (EC 3.6.5.n1) (Ribosomal back-translocase LepA)	Unknown function	Cytoplasmic Membrane	NO
499650000	564420000	993730000	6.85933e+08	A0A0H2XK09	SAUSA300_0841	SAUSA300_0841	Pyr_redox_2 domain-containing protein	Unknown function	Cytoplasmic Membrane	NO
250890000	613570000	998810000	621090000	Q2FDM1	isaB	SAUSA300_2573	Immunodominant staphylococcal antigen B	Unknown function	Extracellular	NO
1077400000	406470000	316750000	6.00207e+08	Q2FIA7	SAUSA300_0871	SAUSA300_0871	Uncharacterized protein SAUSA300_0871	Unknown function	Cytoplasmic	NO
511780000	575650000	586500000	5.57977e+08	A0A0H2XHG7	SAUSA300_2404	SAUSA300_2404	Glu_synthase domain-containing protein	Unknown function	Cytoplasmic	NO
535470000	519840000	591140000	5.48817e+08	A0A0H2XGH4	SAUSA300_2517	SAUSA300_2517	Amidohydrolase family protein	Unknown function	Cytoplasmic	NO
425190000	470760000	714900000	536950000	A0A0H2XI23	fakB2	SAUSA300_1318	DegV family protein	Unknown function	Cytoplasmic	NO
530840000	461370000	501530000	4.97913e+08	A0A0H2XG28	ychF	SAUSA300_0364	Ribosome-binding ATPase YchF	Unknown function	Cytoplasmic	NO
367390000	390130000	552900000	4.36807e+08	A0A0H2XFE1	SAUSA300_1692	SAUSA300_1692	PepSY domain-containing protein	Unknown function	Cytoplasmic Membrane	NO
590800000	333680000	360790000	4.28423e+08	A0A0H2XKN2	SAUSA300_pUSA010004	SAUSA300_pUSA010004	Uncharacterized protein	Unknown function	#N/A	NO
270440000	490370000	498890000	419900000	Q2FHX4	SAUSA300_1006	SAUSA300_1006	UPF0637 protein SAUSA300_1006	Unknown function	Cytoplasmic	NO
567170000	350080000	319640000	4.12297e+08	Q2FHL2	fakA	SAUSA300_1119	Uncharacterized protein SAUSA300_1119	Unknown function	no significant prediction	NO
407320000	332800000	364930000	368350000	A0A0H2XK77	saeQ	SAUSA300_0692	Uncharacterized protein	Unknown function	Cytoplasmic Membrane	NO
495310000	280170000	310420000	3.61967e+08	A0A0H2XE91	SAUSA300_2330	SAUSA300_2330	Uncharacterized protein	Unknown function	no significant prediction	NO
321380000	357810000	366900000	3.48697e+08	A0A0H2XIH4	SAUSA300_1474	SAUSA300_1474	Uncharacterized protein	Unknown function	no significant prediction	NO
630430000	230900000	123980000	3.28437e+08	A0A0H2XFG6	SAUSA300_1698	SAUSA300_1698	Uncharacterized protein	Unknown function	no significant prediction	NO
114610000	273220000	501300000	2.96377e+08	A0A0H2XH59	SAUSA300_2482	SAUSA300_2482	Peptidase C51 domain-containing protein	Unknown function	Extracellular	NO
205820000	268700000	381030000	2.85183e+08	A0A0H2XG74	SAUSA300_0688	SAUSA300_0688	Oxidoreductase, aldo/keto reductase family	Unknown function	Cytoplasmic	NO
303090000	222530000	278630000	2.68083e+08	A0A0H2XJD9	SAUSA300_1003	SAUSA300_1003	DUF4064 domain-containing protein	Unknown function	Cytoplasmic Membrane	NO
279360000	225740000	275470000	260190000	A0A0H2XJ93	SAUSA300_2148	SAUSA300_2148	Uncharacterized protein	Unknown function	no significant prediction	NO
235720000	198200000	264150000	232690000	Q2FFH4	SAUSA300_1902	SAUSA300_1902	Uncharacterized protein SAUSA300_1902	Unknown function	Cytoplasmic	NO
176900000	188710000	291700000	2.19103e+08	A0A0H2XHK4	SAUSA300_0081	SAUSA300_0081	Uncharacterized protein	Unknown function	Cytoplasmic	NO
114130000	195540000	345750000	2.18473e+08	A0A0H2XI52	SAUSA300_1863	SAUSA300_1863	Uncharacterized protein	Unknown function	Cytoplasmic	NO
156480000	221800000	265510000	2.14597e+08	A0A0H2XI51	SAUSA300_2261	SAUSA300_2261	HTH deoR-type domain-containing protein	Unknown function	Cytoplasmic Membrane	NO
204000000	216060000	198770000	2.06277e+08	A0A0H2XKB1	SAUSA300_2257	SAUSA300_2257	Uncharacterized protein	Unknown function	no significant prediction	NO
103580000	217990000	290890000	2.04153e+08	A0A0H2XFN8	SAUSA300_2580	SAUSA300_2580	Isochorismatase family protein	Unknown function	no significant prediction	NO
135750000	183260000	289810000	202940000	A0A0H2XEX3	SAUSA300_0982	SAUSA300_0982	Uncharacterized protein	Unknown function	no significant prediction	NO
177170000	165210000	229090000	190490000	Q2FIR4	bmrU	SAUSA300_0711	Putative lipid kinase SAUSA300_0711 (EC 2.7.1.-)	Unknown function	no significant prediction	NO
169930000	254020000	133690000	185880000	A0A0H2XE66	SAUSA300_1534	SAUSA300_1534	NfeD domain-containing protein	Unknown function	Cytoplasmic Membrane	NO
138020000	168820000	231150000	179330000	Q2FFZ5	SAUSA300_1689	SAUSA300_1689	UPF0354 protein SAUSA300_1689	Unknown function	Cytoplasmic	NO
125410000	219640000	188620000	177890000	A0A0H2XEM2	SAUSA300_0793	SAUSA300_0793	Uncharacterized protein	Unknown function	Cytoplasmic	NO
183200000	158720000	163180000	1.68367e+08	A0A0H2XIC0	SAUSA300_1720	SAUSA300_1720	LYZ2 domain-containing protein	Unknown function	Extracellular	NO
130130000	257310000	88754900	1.58732e+08	A0A0H2XJ20	SAUSA300_2592	SAUSA300_2592	Uncharacterized protein	Unknown function	no significant prediction	NO
132680000	131570000	173090000	145780000	A0A0H2XGT1	SAUSA300_0339	SAUSA300_0339	Bac_luciferase domain-containing protein	Unknown function	Cytoplasmic	NO
112720000	137480000	167220000	139140000	A0A0H2XGK3	recD2	SAUSA300_1576	ATP-dependent RecD-like DNA helicase	Unknown function	Cytoplasmic	NO
47996000	144170000	223360000	1.38509e+08	A0A0H2XIL0	SAUSA300_2164	SAUSA300_2164	MAP domain-containing protein	Unknown function	Cytoplasmic Membrane	NO
125690000	127470000	160900000	138020000	A0A0H2XFE3	SAUSA300_1247	SAUSA300_1247	4HBT domain-containing protein	Unknown function	Cytoplasmic	NO
298070000	57547000	51640000	1.35752e+08	A0A0H2XJW7	SAUSA300_1788	SAUSA300_1788	Uncharacterized protein	Unknown function	no significant prediction	NO
144540000	138710000	122360000	1.35203e+08	A0A0H2XKJ6	SAUSA300_2289	SAUSA300_2289	Uncharacterized protein	Unknown function	Cytoplasmic Membrane	NO
125830000	112540000	144320000	1.27563e+08	A0A0H2XF07	SAUSA300_2317	SAUSA300_2317	Putative zinc-binding dehydrogenase	Unknown function	Cytoplasmic	NO
121050000	94793000	147880000	121241000	A0A0H2XED7	fakB1	SAUSA300_0733	DegV family protein	Unknown function	Cytoplasmic	NO
73096000	101330000	185980000	1.20135e+08	A0A0H2XHV6	SAUSA300_1174	SAUSA300_1174	DUF3388 domain-containing protein	Unknown function	Cytoplasmic	NO
102500000	100960000	150160000	1.17873e+08	A0A0H2XFU2	SAUSA300_0198	SAUSA300_0198	Uncharacterized protein	Unknown function	no significant prediction	NO
130150000	136320000	82642000	1.16371e+08	A0A0H2XH78	SAUSA300_2252	SAUSA300_2252	Uncharacterized protein	Unknown function	Cytoplasmic Membrane	NO
186820000	82249000	75853000	114974000	Q2FFI4	SAUSA300_1892	SAUSA300_1892	UPF0316 protein SAUSA300_1892	Unknown function	Cytoplasmic Membrane	NO
104910000	99857000	134520000	1.13096e+08	Q2FFJ7	dgkB	SAUSA300_1879	Diacylglycerol kinase (DAG kinase) (DAGK) (EC 2.7.1.107)	Unknown function	Cytoplasmic	NO
155750000	86396000	95895000	1.1268e+08	A0A0H2XFS7	SAUSA300_0128	SAUSA300_0128	Uncharacterized protein	Unknown function	Cytoplasmic Membrane	NO
175330000	88089000	63812000	109077000	A0A0H2XDZ5	SAUSA300_2527	SAUSA300_2527	Uncharacterized protein	Unknown function	Cytoplasmic	NO
91546000	135000000	77024000	101190000	Q2FEV9	SAUSA300_2132	SAUSA300_2132	UPF0457 protein SAUSA300_2132	Unknown function	no significant prediction	NO
95205000	82018000	114590000	97271000	A0A0H2XGD8	iolS	SAUSA300_0589	Aldo/keto reductase family protein	Unknown function	Cytoplasmic	NO
70838000	94756900	121400000	9.5665e+07	A0A0H2XEY5	SAUSA300_0384	SAUSA300_0384	Uncharacterized protein	Unknown function	Cytoplasmic	NO
135100000	71539000	72023000	9.28873e+07	A0A0H2XIU5	SAUSA300_1175	SAUSA300_1175	HTH cro/C1-type domain-containing protein	Unknown function	no significant prediction	NO
91137000	69196000	100630000	8.69877e+07	A0A0H2XF74	SAUSA300_2578	SAUSA300_2578	Putative phage infection protein	Unknown function	Cytoplasmic Membrane	NO
130490000	63139000	50758000	8.14623e+07	A0A0H2XFD2	SAUSA300_0761	SAUSA300_0761	Uncharacterized protein	Unknown function	Cytoplasmic Membrane	NO
64653000	89921000	88933000	81169000	A0A0H2XFU3	SAUSA300_1171	SAUSA300_1171	Peptidase_M16_C domain-containing protein	Unknown function	Cytoplasmic	NO
49737000	73246000	112320000	7.84343e+07	A0A0H2XHV5	mupG	SAUSA300_0192	Uncharacterized protein	Unknown function	Cytoplasmic	NO
130310000	50043000	47276000	7.58763e+07	A0A0H2XDY4	SAUSA300_1908	SAUSA300_1908	Uncharacterized protein	Unknown function	no significant prediction	NO
18076000	129730000	48618000	6.54747e+07	Q2FGG0	SAUSA300_1523	SAUSA300_1523	Putative pyruvate, phosphate dikinase regulatory protein (PPDK regulatory protein) (EC 2.7.11.32) (EC 2.7.4.27)	Unknown function	Cytoplasmic	NO
61836000	61980000	72365000	6.53937e+07	Q2FFM8	SAUSA300_1848	SAUSA300_1848	UPF0374 protein SAUSA300_1848	Unknown function	Cytoplasmic	NO
43231000	89218000	55470000	6.26397e+07	A0A0H2XEE1	SAUSA300_0544	SAUSA300_0544	Hydrolase, haloacid dehalogenase-like family	Unknown function	Cytoplasmic	NO
84412000	64511000	35001000	61308000	A0A0H2XGA4	SAUSA300_1606	SAUSA300_1606	Uncharacterized protein	Unknown function	Cytoplasmic Membrane	NO
23652000	65141000	80495000	5.64293e+07	A0A0H2XJ73	SAUSA300_1701	SAUSA300_1701	Uncharacterized protein	Unknown function	no significant prediction	NO
85142100	40252000	39810000	5.5068e+07	A0A0H2XJ77	SAUSA300_2101	SAUSA300_2101	SAP domain protein	Unknown function	Cytoplasmic	NO
37145000	56529000	69311000	5.43283e+07	A0A0H2XIG7	SAUSA300_1181	SAUSA300_1181	Uncharacterized protein	Unknown function	Cytoplasmic	NO
54796000	46144000	61653000	5.41977e+07	A0A0H2XF36	SAUSA300_2169	SAUSA300_2169	Uncharacterized protein	Unknown function	Cytoplasmic	NO
45833000	49908000	66702000	5.41477e+07	A0A0H2XJN5	nanK	SAUSA300_0316	ROK family protein	Unknown function	Cytoplasmic	NO
74637000	35580000	49975000	5.33973e+07	Q2FJ60	SAUSA300_0565	SAUSA300_0565	UPF0382 membrane protein	Unknown function	Cytoplasmic Membrane	NO
52207000	49614000	52686000	5.15023e+07	A0A0H2XFR9	ywpF	SAUSA300_2053	Uncharacterized protein	Unknown function	Cytoplasmic	NO
58956000	43061000	51587000	5.12013e+07	Q2FIE5	nagD	SAUSA300_0833	Acid sugar phosphatase (EC 3.1.3.-)	Unknown function	no significant prediction	NO
53000000	47008000	50814000	50274000	Q2FGC1	pxpA	SAUSA300_1562	5-oxoprolinase subunit A (5-OPase subunit A) (EC 3.5.2.9) (5-oxoprolinase (ATP-hydrolyzing) subunit A)	Unknown function	Cytoplasmic	NO
46178000	56456000	45294000	4.93093e+07	A0A0H2XET3	SAUSA300_1440	SAUSA300_1440	Uncharacterized protein	Unknown function	no significant prediction	NO
29997000	67718000	36475000	44730000	Q2FIG2	SAUSA300_0816	SAUSA300_0816	UPF0337 protein SAUSA300_0816	Unknown function	no significant prediction	NO
54061000	39356000	34747000	4.27213e+07	A0A0H2XJS2	SAUSA300_0362	SAUSA300_0362	Uncharacterized protein	Unknown function	Cytoplasmic Membrane	NO
83312000	24275000	17249000	41612000	A0A0H2XFD4	SAUSA300_1335	SAUSA300_1335	Uncharacterized protein	Unknown function	Cytoplasmic Membrane	NO
37274000	38259000	45035000	4.01893e+07	A0A0H2XGV6	SAUSA300_0732	SAUSA300_0732	Uncharacterized protein	Unknown function	Cytoplasmic	NO
23735000	40578000	55038000	3.97837e+07	A0A0H2XIC2	SAUSA300_1214	SAUSA300_1214	Beta_elim_lyase domain-containing protein	Unknown function	Cytoplasmic	NO
30268000	32686000	51835000	38263000	A0A0H2XKJ0	SAUSA300_0874	SAUSA300_0874	Uncharacterized protein	Unknown function	Cytoplasmic	NO
27646000	35279000	49089000	37338000	A0A0H2XJ78	SAUSA300_pUSA010001	SAUSA300_pUSA010001	Replication protein	Unknown function	#N/A	NO
45986000	34418000	30557000	36987000	A0A0H2XFI2	SAUSA300_0321	SAUSA300_0321	Abhydrolase_3 domain-containing protein	Unknown function	Cytoplasmic	NO
30793000	35645000	43692000	36710000	A0A0H2XE54	SAUSA300_1552	SAUSA300_1552	HD domain-containing protein	Unknown function	Cytoplasmic	NO
36547000	33170000	39606000	36441000	A0A0H2XGB4	SAUSA300_1905	SAUSA300_1905	Uncharacterized protein	Unknown function	no significant prediction	NO
33726000	30614000	42632000	3.56573e+07	A0A0H2XEM8	SAUSA300_0462	SAUSA300_0462	PSP1 C-terminal domain-containing protein	Unknown function	Cytoplasmic	NO
22333000	30103000	53464000	35300000	Q2FIC1	ppiB	SAUSA300_0857	Putative peptidyl-prolyl cis-trans isomerase (PPIase) (EC 5.2.1.8) (Rotamase)	Unknown function	Cytoplasmic	NO
47424000	44005000	14407000	3.52787e+07	A0A0H2XI83	SAUSA300_1351	SAUSA300_1351	Uncharacterized protein	Unknown function	Cytoplasmic Membrane	NO
20867000	36528000	45687000	3.43607e+07	A0A0H2XHL1	SAUSA300_1354	SAUSA300_1354	TPR_REGION domain-containing protein	Unknown function	Cytoplasmic	NO
22751000	34631000	45288000	3.42233e+07	A0A0H2XEM0	SAUSA300_2593	SAUSA300_2593	Flavin_Reduct domain-containing protein	Unknown function	no significant prediction	NO
24987000	30508000	34774000	3.00897e+07	A0A0H2XG39	hflX	SAUSA300_1198	GTPase HflX	Unknown function	Cytoplasmic	NO
39003000	22258000	25080000	2.87803e+07	Q2FGL9	SAUSA300_1463	SAUSA300_1463	UPF0403 protein SAUSA300_1463	Unknown function	Cytoplasmic	NO
25895000	23342000	31197000	2.68113e+07	A0A0H2XET9	SAUSA300_2167	SAUSA300_2167	Uncharacterized protein	Unknown function	Cytoplasmic	NO
48505000	15138000	15924000	2.65223e+07	A0A0H2XIV9	esaD	SAUSA300_0288	Type VII secretion system protein EssD (Ess-associated gene D) (Nuclease toxin EssD)	Unknown function	Cytoplasmic	NO
19286000	26189000	33930000	2.64683e+07	A0A0H2XGJ0	speG	SAUSA300_0053	Spermidine N(1)-acetyltransferase (EC 2.3.1.57)	Unknown function	Cytoplasmic	NO
41261000	14861000	20444000	25522000	Q2FDH4	SAUSA300_2620	SAUSA300_2620	UPF0312 protein SAUSA300_2620	Unknown function	no significant prediction	NO
22919000	25454000	24663000	2.43453e+07	A0A0H2XGV2	SAUSA300_0483	SAUSA300_0483	Tetrapyrrole methylase family protein	Unknown function	Cytoplasmic	NO
19624000	19016000	32918000	2.38527e+07	A0A0H2XHB3	SAUSA300_1081	SAUSA300_1081	Polyphenol oxidase	Unknown function	no significant prediction	NO
23863000	25483000	22135000	23827000	A0A0H2XI67	SAUSA300_1361	SAUSA300_1361	Uncharacterized protein	Unknown function	Cytoplasmic	NO
18753000	21746000	29325000	2.32747e+07	A0A0H2XJC6	psuG	SAUSA300_0312	Pseudouridine-5'-phosphate glycosidase	Unknown function	Cytoplasmic	NO
32655000	17178000	14953000	2.15953e+07	A0A0H2XHT5	SAUSA300_1084	SAUSA300_1084	Uncharacterized protein	Unknown function	Cytoplasmic Membrane	NO
28573000	15461000	18588000	20874000	A0A0H2XH25	esaG	SAUSA300_0289	Uncharacterized protein	Unknown function	no significant prediction	NO
18551000	24026000	17193000	1.99233e+07	A0A0H2XFV0	SAUSA300_0215	SAUSA300_0215	Uncharacterized protein	Unknown function	Cytoplasmic Membrane	NO
21864000	12474000	12030000	15456000	A0A0H2XDF9	esxD	SAUSA300_0287	Type VII secretion system extracellular protein D (Ess extracellular protein D)	Unknown function	no significant prediction	NO
54095000000	31081000000	40033000000	4.17363e+10	A0A0H2XI72	gehB	SAUSA300_0320	Triacylglycerol lipase (EC 3.1.1.3)	Virulence factors	Extracellular	NO
1802800000	6233200000	9354990000	5.797e+09	A0A0H2XIG9	hlgA	SAUSA300_2365	Gamma-hemolysin component A	Virulence factors	Extracellular	NO
2830600000	6903900000	6932490000	5.55566e+09	Q2FIL7	eno	SAUSA300_0760	Enolase (EC 4.2.1.11) (2-phospho-D-glycerate hydro-lyase) (2-phosphoglycerate dehydratase)	Virulence factors	Cytoplasmic	NO
2708400000	4214400000	5480200000	4.13433e+09	A0A0H2XEW5	hla	SAUSA300_1058	Alpha-hemolysin	Virulence factors	Extracellular	NO
4952100000	1216800000	858270000	2342390000	P0C817	psmα4	SAUSA300_0424.1	Phenol-soluble modulin alpha 4 peptide	Virulence factors	Extracellular	NO
2219200000	1933000000	2090400000	2.08087e+09	A0A0H2XG41	gehA	SAUSA300_2603	Triacylglycerol lipase (EC 3.1.1.3)	Virulence factors	Extracellular	NO
792290000	3477600000	1070300000	1.78006e+09	A0A0H2XH16	hld	SAUSA300_1988	Delta-hemolysin	Virulence factors	no significant prediction	NO
984000000	1755400000	2597700000	1.77903e+09	Q2FFA2	lukH	SAUSA300_1975	Uncharacterized leukocidin-like protein 2	Virulence factors	Extracellular	NO
627790000	1247900000	2131000000	1.33556e+09	Q2FFA3	lukG	SAUSA300_1974	Uncharacterized leukocidin-like protein 1	Virulence factors	Extracellular	NO
392770000	417860000	353440000	3.88023e+08	Q2FJN4	ahpC	SAUSA300_0380	Alkyl hydroperoxide reductase C (EC 1.11.1.15) (Peroxiredoxin) (Thioredoxin peroxidase)	Virulence factors	Cytoplasmic	NO
107990000	441060000	612430000	387160000	A0A0H2XFE4	oatA	SAUSA300_2504	Acyltransferase	Virulence factors	Cytoplasmic Membrane	NO
390880000	345560000	364990000	3.67143e+08	Q2FIE3	dltA	SAUSA300_0835	D-alanine--D-alanyl carrier protein ligase (DCL) (EC 6.2.1.54) (D-alanine--poly(phosphoribitol) ligase subunit 1) (D-alanine-activating enzyme) (DAE)	Virulence factors	Cytoplasmic	NO
190000000	294400000	453480000	3.12627e+08	A0A0H2XH48	hlgB	SAUSA300_2367	Gamma-hemolysin component B	Virulence factors	Extracellular	NO
146770000	418260000	253550000	272860000	Q2FH99	katA	SAUSA300_1232	Catalase (EC 1.11.1.6)	Virulence factors	Cytoplasmic	NO
330760000	32780000	25322000	1.29621e+08	P0C7Y0	psmα1	SAUSA300_0424.4	Phenol-soluble modulin alpha 1 peptide	Virulence factors	Extracellular	NO
73050000	124880000	144380000	1.14103e+08	Q2FIK4	emp	SAUSA300_0774	Extracellular matrix protein-binding protein emp	Virulence factors	Cellwall	NO
171810000	81363000	69283000	1.07485e+08	Q2FGW1	ebpS	SAUSA300_1370	Elastin-binding protein EbpS	Virulence factors	Cytoplasmic Membrane	NO
62011000	75428000	107210000	8.15497e+07	A0A0H2XI46	lukS-PV	SAUSA300_1382	Panton-Valentine leukocidin, LukS-PV	Virulence factors	Extracellular	NO
23072000	97920100	96661000	7.2551e+07	A0A0H2XIH9	efb	SAUSA300_1055	Fibrinogen-binding protein	Virulence factors	Extracellular	NO
54660000	64332000	92682000	70558000	A0A0H2XFX2	SAUSA300_0277	SAUSA300_0277	Putative staphyloxanthin biosynthesis protein	Virulence factors	Extracellular	NO
29614000	57585000	98189100	6.1796e+07	A0A0H2XFC3	sspA	SAUSA300_0951	Serine protease	Virulence factors	Extracellular	NO
51827000	23025000	18318000	3.10567e+07	Q2FHV1	isdA	SAUSA300_1029	Iron-regulated surface determinant protein A (Fur-regulated protein A) (Staphylococcal transferrin-binding protein A)	Virulence factors	Cellwall	NO
21299000	28592000	40329000	3.00733e+07	Q2FE79	sbi	SAUSA300_2364	Immunoglobulin-binding protein Sbi	Virulence factors	no significant prediction	NO
22465000	25928000	26132000	2.48417e+07	A0A0H2XFK0	lukF-PV	SAUSA300_1381	Panton-Valentine leukocidin, LukF-PV	Virulence factors	Extracellular	NO
21806000	22362000	22988000	2.23853e+07	A0A0H2XG16	clfA	SAUSA300_0772	Clumping factor A	Virulence factors	Cellwall	NO
18294000	11802000	17684000	1.59267e+07	A0A0H2XJH7	spa	SAUSA300_0113	Immunoglobulin G binding protein A	Virulence factors	Cellwall	NO

## Sheet: 37C
LFQ intensity 37-1	LFQ intensity 37-2	LFQ intensity 37-3	Mean LFQ	Protein ID	Gene	USA300 number	Description	COG	Localization	Unique
54507000	18365000	55552000	42808000	Q2FH01	ilvA1	SAUSA300_1330	L-threonine dehydratase catabolic TdcB (EC 4.3.1.19) (Threonine deaminase)	Amino acid biosynthesis	Cytoplasmic Membrane	YES
10769000	19377000	18795000	1.63137e+07	A0A0H2XFL1	ilvB	SAUSA300_2007	Acetolactate synthase (EC 2.2.1.6)	Amino acid biosynthesis	Cytoplasmic	YES
8468500	7328800	15650000	1.04824e+07	A0A0H2XFU8	metX	SAUSA300_0012	Putative homoserine O-acetyltransferase	Amino acid biosynthesis	Cytoplasmic	YES
9018400	8502900	12206000	9909100	A0A0H2XDY8	pheA	SAUSA300_1896	Prephenate dehydratase	Amino acid biosynthesis	Cytoplasmic	YES
34877000	30957000	29863000	31899000	A0A0H2XGC1	SAUSA300_2256	SAUSA300_2256	Putative N-acetylmuramoyl-L-alanine amidase	Cell envelope	Extracellular	YES
26771000	32099000	31796000	30222000	A0A0H2XIW0	SAUSA300_0883	SAUSA300_0883	Putative surface protein	Cell envelope	Cytoplasmic Membrane	YES
8670400	8604100	9042500	8.77233e+06	A0A0H2XI95	alr2	SAUSA300_1292	Alanine racemase	Cell envelope	Cytoplasmic	YES
56954000	36468000	68552000	5.39913e+07	A0A0H2XGM5	SAUSA300_1739	SAUSA300_1739	Excalibur domain-containing protein	Cellular processes	no significant prediction	YES
21251000	24655000	9757800	18554600	A0A0H2XHS7	SAUSA300_1844	SAUSA300_1844	Bacterioferritin comigratory protein (EC 1.11.1.-)	Cellular processes	Cellwall	YES
13073000	22445000	18989000	18169000	A0A0H2XH53	SAUSA300_0579	SAUSA300_0579	LXG domain-containing protein	Cellular processes	no significant prediction	YES
10335000	9457500	10484000	1.00922e+07	A0A0H2XGE1	parB	SAUSA300_0361	ParB-like partition protein	Cellular processes	Cytoplasmic	YES
17557000	19786000	14964000	1.74357e+07	A0A0H2XGE3	nuc2	SAUSA300_1222	Micrococcal nuclease	DNA metabolism	Extracellular	YES
8638500	8036200	6696800	7790500	Q2FHU1	rnhC	SAUSA300_1039	Ribonuclease HIII	DNA metabolism	no significant prediction	YES
261970000	104420000	161400000	175930000	A0A0H2XG10	adhE	SAUSA300_0151	Aldehyde-alcohol dehydrogenase	Energy metabolism	Cytoplasmic	YES
20980000	22636000	15467000	1.96943e+07	A0A0H2XHT2	manA	SAUSA300_2096	Mannose-6-phosphate isomerase (EC 5.3.1.8)	Energy metabolism	Cytoplasmic	YES
14316000	18297000	12336000	14983000	Q2FHT6	trxA	SAUSA300_1044	Thioredoxin (Trx)	Energy metabolism	Cytoplasmic	YES
8884100	10619000	9455000	9652700	A0A0H2XEL6	SAUSA300_1272	SAUSA300_1272	SWIM superfamily; zinc finger domain-containing protein	Energy metabolism	Cytoplasmic	YES
7850200	8247700	5492100	7.19667e+06	A0A0H2XGD2	sdaAB	SAUSA300_2470	L-serine dehydratase, iron-sulfur-dependent, beta subunit	Energy metabolism	Cytoplasmic	YES
119890000	134020000	102040000	118650000	Q2FF36	yidC	SAUSA300_2046	Membrane protein insertase YidC (Foldase YidC) (Membrane integrase YidC) (Membrane protein YidC)	Protein fate	Cytoplasmic Membrane	YES
20324000	80772000	122700000	7.45987e+07	A0A0H2XI69	SAUSA300_1261	SAUSA300_1261	Putative glutamyl aminopeptidase	Protein fate	Cytoplasmic	YES
67999000	58674000	50646000	5.91063e+07	A0A0H2XIL9	SAUSA300_2168	SAUSA300_2168	AAA ATPase domain protein. ClpA/B S14 protease homolog?	Protein fate	Cytoplasmic	YES
59296000	22186000	34318000	38600000	A0A0H2XKA6	SAUSA300_1976	SAUSA300_1976	Probable succinyl-diaminopimelate desuccinylase	Protein fate	Cytoplasmic	YES
18885000	15108000	19441000	1.78113e+07	A0A0H2XIP4	lipL	SAUSA300_0571	lipoate-protein ligase A	Protein fate	no significant prediction	YES
10580000	15018000	24835000	16811000	Q2FHI5	clpQ	SAUSA300_1146	ATP-dependent protease subunit HslV (EC 3.4.25.2)	Protein fate	Cytoplasmic	YES
40691000	28516000	26086000	3.17643e+07	A0A0H2XE18	cspR	SAUSA300_1805	Putative tRNA (cytidine(34)-2'-O)-methyltransferase (EC 2.1.1.207) (tRNA (cytidine/uridine-2'-O-)-methyltransferase)	Protein synthesis	no significant prediction	YES
17840000	16662000	16472000	1.69913e+07	A0A0H2XIY2	ybaK	SAUSA300_0682	Cys-tRNA(Pro)/Cys-tRNA(Cys) deacylase (EC 4.2.-.-)	Protein synthesis	no significant prediction	YES
40998000	29570000	54587000	4.17183e+07	Q2FHM9	gmk	SAUSA300_1102	Guanylate kinase (EC 2.7.4.8) (GMP kinase)	Purines, pyrimidines, nucleosides, and nucleotides	Cytoplasmic	YES
20759000	21901000	19445000	2.07017e+07	A0A0H2XI33	SAUSA300_0147	SAUSA300_0147	5' nucleotidase family protein	Purines, pyrimidines, nucleosides, and nucleotides	Cellwall	YES
24433000	13257000	13875000	1.71883e+07	A0A0H2XHN7	SAUSA300_1651	SAUSA300_1651	CBS domain containing protein - variety of functions. Putative regulatory protein. Has weak N- WHTH domain (E-4), as well as C-hotdog domain, and internal DRTGG-CBS domain	Purines, pyrimidines, nucleosides, and nucleotides	Cytoplasmic	YES
44136000	18990000	38788000	3.39713e+07	A0A0H2XK28	mtlF	SAUSA300_2105	EIICB-Mtl	Signal transduction	Cytoplasmic Membrane	YES
17044000	22734000	15180000	1.83193e+07	A0A0H2XEI4	nusG	SAUSA300_0521	Transcription termination/antitermination protein NusG	Transcription	Cytoplasmic	YES
32724000	31400000	32952000	3.23587e+07	A0A0H2XID7	opp-3B	SAUSA300_0887	Oligopeptide ABC transporter, permease protein	Transport and binding proteins	Cytoplasmic Membrane	YES
25369000	26050000	19392000	2.36037e+07	Q2FJI0	metN2	SAUSA300_0435	methionine ABC transporter ATP-binding protein	Transport and binding proteins	Cytoplasmic Membrane	YES
12554000	18346000	37188000	22696000	A0A0H2XK78	malK	SAUSA300_0208	Putative maltose ABC transporter, ATP-binding protein	Transport and binding proteins	Cytoplasmic Membrane	YES
17312000	19901000	16614000	1.79423e+07	A0A0H2XH31	SAUSA300_1808	SAUSA300_1808	Amino acid ABC transporter, permease/substrate-binding protein	Transport and binding proteins	Cytoplasmic Membrane	YES
14224000	17531000	11996000	1.45837e+07	A0A0H2XFJ8	pyrP	SAUSA300_1092	Uracil permease	Transport and binding proteins	Cytoplasmic Membrane	YES
13355000	9621600	15299000	1.27585e+07	Q2FDW8	glcB	SAUSA300_2476	PTS system glucoside-specific EIICBA component [Includes: Glucoside permease IIC component (PTS system glucoside-specific EIIC component); Glucoside-specific phosphotransferase enzyme IIB component (EC 2.7.1.-) (PTS system glucoside-specific EIIB component); Glucoside-specific phosphotransferase enzyme IIA component (PTS system glucoside-specific EIIA component)]	Transport and binding proteins	Cytoplasmic Membrane	YES
11427000	7532600	15407000	1.14555e+07	A0A0H2XHC0	pbuG	SAUSA300_2207	Xanthine/uracil/vitamin C permease family protein. Perhaps also hypoxanthine/guanine?	Transport and binding proteins	Cytoplasmic Membrane	YES
6748200	9784800	14354000	1.02957e+07	A0A0H2XHC9	metP2	SAUSA300_0436	methionine ABC transporter permease	Transport and binding proteins	Cytoplasmic Membrane	YES
6117700	6624500	7714700	6.81897e+06	A0A0H2XFZ7	SAUSA300_1785	SAUSA300_1785	Putative ABC transporter protein EcsB	Transport and binding proteins	Cytoplasmic Membrane	YES
52122000	63444000	44643000	53403000	A0A0H2XJ11	SAUSA300_1057	SAUSA300_1057	Uncharacterized protein	Unknown function	no significant prediction	YES
30484000	31824000	22774000	2.83607e+07	A0A0H2XH96	SAUSA300_2085	SAUSA300_2085	Uncharacterized protein	Unknown function	Cytoplasmic	YES
25149000	24547000	20019000	2.32383e+07	A0A0H2XF63	SAUSA300_1906	SAUSA300_1906	DUF 4097. No other homologies. BLAST reference to exported protein, weak signalP maybe?	Unknown function	no significant prediction	YES
23935000	20126000	21572000	2.18777e+07	A0A0H2XH61	SAUSA300_2045	SAUSA300_2045	HD domain protein	Unknown function	Cytoplasmic	YES
13502000	12467000	15553000	1.38407e+07	A0A0H2XHA6	SAUSA300_2522	SAUSA300_2522	Uncharacterized protein	Unknown function	Cytoplasmic	YES
10666000	9830210	9092590	9.86293e+06	A0A0H2XE12	SAUSA300_0832	SAUSA300_0832	Uncharacterized protein	Unknown function	Cytoplasmic	YES
4178000	5059300	6801100	5.34613e+06	A0A0H2XGZ4	SAUSA300_0089	SAUSA300_0089	tRNA-dihydrouridine synthase (EC 1.3.1.-)	Unknown function	Cytoplasmic	YES
62123000	60213000	48507000	5.69477e+07	A0A0H2XG88	map	SAUSA300_1869	Methionine aminopeptidase (MAP) (MetAP) (EC 3.4.11.18) (Peptidase M)	Virulence factors	Cytoplasmic	YES
33445000	20522000	32618000	2.88617e+07	A0A0H2XHC5	dltB	SAUSA300_0836	Teichoic acid D-alanyltransferase	Virulence factors	Cytoplasmic Membrane	YES
23508000000	38262000000	35382000000	32384000000	A0A0H2XHM8	glnA	SAUSA300_1201	Glutamine synthetase (EC 6.3.1.2)	Amino acid biosynthesis	Cytoplasmic	NO
7137600000	6426300000	6731800000	6.76523e+09	A0A0H2XIK4	rocD	SAUSA300_0860	Ornithine aminotransferase (OAT) (EC 2.6.1.13) (Ornithine--oxo-acid aminotransferase)	Amino acid biosynthesis	Cytoplasmic	NO
4532400000	5799610000	5713800000	5.3486e+09	Q2FG06	fhs	SAUSA300_1678	Formate--tetrahydrofolate ligase (EC 6.3.4.3) (Formyltetrahydrofolate synthetase) (FHS) (FTHFS)	Amino acid biosynthesis	Cytoplasmic	NO
2234900000	1653300000	1611100000	1833100000	Q2FEI9	SAUSA300_2254	SAUSA300_2254	Putative 2-hydroxyacid dehydrogenase SAUSA300_2254 (EC 1.1.1.-)	Amino acid biosynthesis	Cytoplasmic	NO
1639300000	1251000000	1205800000	1.36537e+09	Q2FEI5	fdhA	SAUSA300_2258	Putative formate dehydrogenase SAUSA300_2258 (EC 1.17.1.9)	Amino acid biosynthesis	Cytoplasmic	NO
592450000	506020000	488300000	5.28923e+08	Q2FH32	SAUSA300_1299	SAUSA300_1299	TelA-like protein SAUSA300_1299	Amino acid biosynthesis	no significant prediction	NO
538260000	545200000	474790000	5.19417e+08	A0A0H2XFD9	lysA	SAUSA300_1293	Diaminopimelate decarboxylase (DAP decarboxylase) (DAPDC) (EC 4.1.1.20)	Amino acid biosynthesis	Cytoplasmic	NO
699950000	359950000	360450000	473450000	A0A0H2XH62	ddh	SAUSA300_2463	D-lactate dehydrogenase (EC 1.1.1.28)	Amino acid biosynthesis	Cytoplasmic	NO
395020000	476030000	539570000	4.70207e+08	A0A0H2XFQ3	cysK	SAUSA300_0491	Cysteine synthase (EC 2.5.1.47)	Amino acid biosynthesis	Cytoplasmic	NO
476710000	482810000	435780000	465100000	A0A0H2XIS2	ilvE	SAUSA300_0539	Branched-chain-amino-acid aminotransferase (EC 2.6.1.42)	Amino acid biosynthesis	Cytoplasmic	NO
410260000	490160000	431160000	443860000	A0A0H2XK24	cysE	SAUSA300_0514	Serine acetyltransferase (EC 2.3.1.30)	Amino acid biosynthesis	Cytoplasmic	NO
267430000	227760000	200760000	2.31983e+08	Q2FGX4	aroC	SAUSA300_1357	Chorismate synthase (CS) (EC 4.2.3.5) (5-enolpyruvylshikimate-3-phosphate phospholyase)	Amino acid biosynthesis	Cytoplasmic	NO
229090000	230560000	221160000	2.26937e+08	A0A0H2XH24	thrC	SAUSA300_1227	Threonine synthase (EC 4.2.3.1)	Amino acid biosynthesis	Cytoplasmic	NO
225710000	204530000	233170000	2.21137e+08	A0A0H2XGB3	proC	SAUSA300_1452	Pyrroline-5-carboxylate reductase (P5C reductase) (P5CR) (EC 1.5.1.2) (PCA reductase)	Amino acid biosynthesis	Cytoplasmic	NO
207940000	171460000	169990000	183130000	A0A0H2XJE4	glpP	SAUSA300_1190	Glycerol uptake operon antiterminator regulatory protein	Amino acid biosynthesis	Cytoplasmic	NO
190300000	196270000	148100000	1.78223e+08	Q2FH41	dapD	SAUSA300_1290	2,3,4,5-tetrahydropyridine-2,6-dicarboxylate N-acetyltransferase (EC 2.3.1.89) (Tetrahydrodipicolinate N-acetyltransferase) (THP acetyltransferase) (Tetrahydropicolinate acetylase)	Amino acid biosynthesis	Cytoplasmic	NO
152780000	168540000	185920000	169080000	Q2FGL3	argR	SAUSA300_1469	Arginine repressor	Amino acid biosynthesis	Cytoplasmic	NO
161500000	123330000	111870000	1.32233e+08	Q2FF68	ilvC	SAUSA300_2009	Ketol-acid reductoisomerase (NADP(+)) (KARI) (EC 1.1.1.86) (Acetohydroxy-acid isomeroreductase) (AHIR) (Alpha-keto-beta-hydroxylacyl reductoisomerase) (Ketol-acid reductoisomerase type 1) (Ketol-acid reductoisomerase type I)	Amino acid biosynthesis	Cytoplasmic	NO
125850000	88754900	110110000	108238300	Q2FJI9	mpsB	SAUSA300_0426	UPF0753 protein SAUSA300_0426	Amino acid biosynthesis	Cytoplasmic	NO
89912000	78655000	78943000	8.25033e+07	A0A0H2XFA8	patA	SAUSA300_0952	Aminotransferase (EC 2.6.1.-)	Amino acid biosynthesis	Cytoplasmic	NO
82174000	73081000	89209000	81488000	A0A0H2XEQ7	malE	SAUSA300_0209	Maltodextrin-binding protein	Amino acid biosynthesis	no significant prediction	NO
67578000	80275000	73995000	7.39493e+07	A0A0H2XFT0	SAUSA300_2547	SAUSA300_2547	HTH-type transcriptional regulator	Amino acid biosynthesis	Cytoplasmic	NO
35767000	48254000	53164000	4.57283e+07	A0A0H2XHH2	argF	SAUSA300_1062	Ornithine carbamoyltransferase (OTCase) (EC 2.1.3.3)	Amino acid biosynthesis	Cytoplasmic	NO
51102000	31702000	38646000	4.04833e+07	A0A0H2XII0	SAUSA300_2271	SAUSA300_2271	Phosphosugar-binding transcriptional regulator	Amino acid biosynthesis	no significant prediction	NO
25927000	38491000	51219000	3.85457e+07	Q2FF63	ilvA2	SAUSA300_2014	threonine dehydratase	Amino acid biosynthesis	Cytoplasmic	NO
58553000	29806000	23880000	37413000	A0A0H2XHI3	imp	SAUSA300_1007	Inositol monophosphatase family protein (EC 3.1.3.25)	Amino acid biosynthesis	Cytoplasmic	NO
34205000	35778000	25134000	3.17057e+07	A0A0H2XKG7	thrD	SAUSA300_1225	aspartate kinase	Amino acid biosynthesis	Cytoplasmic	NO
25814000	31256000	35633000	30901000	Q2FIJ1	aroD	SAUSA300_0787	LysR Regulator - Monocistronic. CitR homolog? Divergent to isopropylmalate synthase involved in Leu and Pyruvate metabolism	Amino acid biosynthesis	Cytoplasmic	NO
23307000	28581000	25692000	25860000	Q2FIR7	hisC	SAUSA300_0708	Histidinol-phosphate aminotransferase (EC 2.6.1.9) (Imidazole acetol-phosphate transaminase)	Amino acid biosynthesis	no significant prediction	NO
24980000	20882000	30371000	25411000	A0A0H2XI55	SAUSA300_2260	SAUSA300_2260	Inositol monophosphatase family protein (EC 3.1.3.25)	Amino acid biosynthesis	Cytoplasmic	NO
16219000000	9084290000	8692000000	1.13318e+10	A0A0H2XFH8	pdhB	SAUSA300_0994	Pyruvate dehydrogenase E1 component, beta subunit (EC 1.2.4.1)	Biosynthesis of cofactors, prosthetic groups, and carriers	Cytoplasmic	NO
7123800000	5801710000	5501500000	6.14234e+09	A0A0H2XKC1	SAUSA300_0307	SAUSA300_0307	5'-nucleotidase, lipoprotein e(P4) family	Biosynthesis of cofactors, prosthetic groups, and carriers	no significant prediction	NO
1787400000	1265000000	1478400000	1.51027e+09	Q2FIF6	sufB	SAUSA300_0822	UPF0051 protein SAUSA300_0822	Biosynthesis of cofactors, prosthetic groups, and carriers	Cytoplasmic	NO
1649300000	1388500000	1166700000	1401500000	A0A0H2XF86	moeA	SAUSA300_2224	Molybdopterin molybdenumtransferase (EC 2.10.1.1)	Biosynthesis of cofactors, prosthetic groups, and carriers	Cytoplasmic	NO
1540300000	1009300000	1092600000	1.21407e+09	Q2FJC1	pdxS	SAUSA300_0504	Pyridoxal 5'-phosphate synthase subunit PdxS (PLP synthase subunit PdxS) (EC 4.3.3.6) (Pdx1)	Biosynthesis of cofactors, prosthetic groups, and carriers	Cytoplasmic	NO
1221700000	1320600000	957640000	1.16665e+09	Q2FI15	folD	SAUSA300_0965	Bifunctional protein FolD [Includes: Methylenetetrahydrofolate dehydrogenase (EC 1.5.1.5); Methenyltetrahydrofolate cyclohydrolase (EC 3.5.4.9)]	Biosynthesis of cofactors, prosthetic groups, and carriers	Cytoplasmic	NO
1113300000	1059500000	1056900000	1.07657e+09	A0A0H2XFD1	mvaS	SAUSA300_2484	Hydroxymethylglutaryl-CoA synthase (EC 2.3.3.10)	Biosynthesis of cofactors, prosthetic groups, and carriers	Cytoplasmic	NO
867390000	737520000	792120000	799010000	A0A0H2XHJ5	sufS	SAUSA300_0820	Cysteine desulfurase (EC 2.8.1.7)	Biosynthesis of cofactors, prosthetic groups, and carriers	Cytoplasmic	NO
770450000	615040000	672780000	686090000	A0A0H2XGY0	sufD	SAUSA300_0819	FeS assembly protein SufD	Biosynthesis of cofactors, prosthetic groups, and carriers	Cytoplasmic	NO
674030000	588490000	678730000	6.47083e+08	A0A0H2XG15	sufC	SAUSA300_0818	FeS assembly ATPase SufC	Biosynthesis of cofactors, prosthetic groups, and carriers	Cytoplasmic	NO
659750000	494170000	520200000	558040000	Q2FFN1	gsaB	SAUSA300_1845	Glutamate-1-semialdehyde 2,1-aminomutase 2 (GSA 2) (EC 5.4.3.8) (Glutamate-1-semialdehyde aminotransferase 2) (GSA-AT 2)	Biosynthesis of cofactors, prosthetic groups, and carriers	Cytoplasmic	NO
720820000	506270000	443020000	5.56703e+08	Q2FG69	hemL	SAUSA300_1614	Glutamate-1-semialdehyde 2,1-aminomutase 1 (GSA 1) (EC 5.4.3.8) (Glutamate-1-semialdehyde aminotransferase 1) (GSA-AT 1)	Biosynthesis of cofactors, prosthetic groups, and carriers	Cytoplasmic	NO
547840000	493850000	502960000	5.14883e+08	Q2FK15	tarI	SAUSA300_0249	Ribitol-5-phosphate cytidylyltransferase 1 (EC 2.7.7.40)	Biosynthesis of cofactors, prosthetic groups, and carriers	no significant prediction	NO
1185000000	169730000	168520000	507750000	Q2FFX3	ribH	SAUSA300_1712	6,7-dimethyl-8-ribityllumazine synthase (DMRL synthase) (LS) (Lumazine synthase) (EC 2.5.1.78)	Biosynthesis of cofactors, prosthetic groups, and carriers	Cytoplasmic	NO
387930000	526410000	604850000	5.06397e+08	A0A0H2XH50	menB	SAUSA300_0948	1,4-dihydroxy-2-naphthoyl-CoA synthase (DHNA-CoA synthase) (EC 4.1.3.36)	Biosynthesis of cofactors, prosthetic groups, and carriers	Cytoplasmic	NO
577960000	472370000	445590000	498640000	Q2FDY2	frp	SAUSA300_2462	Putative NAD(P)H nitroreductase SAUSA300_2462 (EC 1.-.-.-)	Biosynthesis of cofactors, prosthetic groups, and carriers	Cytoplasmic	NO
393370000	420740000	485320000	4.33143e+08	A0A0H2XI81	pncB	SAUSA300_1894	Nicotinate phosphoribosyltransferase (EC 6.3.4.21)	Biosynthesis of cofactors, prosthetic groups, and carriers	Cytoplasmic	NO
432950000	327100000	227010000	329020000	A0A0H2XK99	folP	SAUSA300_0492	Dihydropteroate synthase (DHPS) (EC 2.5.1.15) (Dihydropteroate pyrophosphorylase)	Biosynthesis of cofactors, prosthetic groups, and carriers	Cytoplasmic	NO
274150000	273640000	240340000	262710000	Q2FJC0	pdxT	SAUSA300_0505	Pyridoxal 5'-phosphate synthase subunit PdxT (EC 4.3.3.6) (Pdx2) (Pyridoxal 5'-phosphate synthase glutaminase subunit) (EC 3.5.1.2)	Biosynthesis of cofactors, prosthetic groups, and carriers	Cytoplasmic	NO
278860000	225360000	222100000	2.42107e+08	A0A0H2XIY9	moaB	SAUSA300_2226	Molybdenum cofactor biosynthesis protein B	Biosynthesis of cofactors, prosthetic groups, and carriers	Cytoplasmic	NO
189810000	200970000	206540000	1.99107e+08	Q2FI34	menD	SAUSA300_0946	2-succinyl-5-enolpyruvyl-6-hydroxy-3-cyclohexene-1-carboxylate synthase (SEPHCHC synthase) (EC 2.2.1.9) (Menaquinone biosynthesis protein MenD)	Biosynthesis of cofactors, prosthetic groups, and carriers	no significant prediction	NO
206110000	149270000	196680000	184020000	A0A0H2XGZ0	pdxK	SAUSA300_0562	Phosphomethylpyrimidine kinase (EC 2.7.4.7)	Biosynthesis of cofactors, prosthetic groups, and carriers	no significant prediction	NO
187610000	132530000	142400000	154180000	A0A0H2XEF1	bfmBAB	SAUSA300_1465	2-oxoisovalerate dehydrogenase, E1 component, beta subunit (EC 1.2.4.1)	Biosynthesis of cofactors, prosthetic groups, and carriers	Cytoplasmic	NO
155740000	125410000	149710000	143620000	A0A0H2XIF3	tcaD	SAUSA300_1585	ThiF domain-containing protein	Biosynthesis of cofactors, prosthetic groups, and carriers	Cytoplasmic	NO
131110000	122950000	157400000	1.37153e+08	A0A0H2XJR5	SAUSA300_1710	SAUSA300_1710	Putative lysophospholipase	Biosynthesis of cofactors, prosthetic groups, and carriers	Cytoplasmic	NO
151050000	143830000	114810000	1.36563e+08	Q2FI70	ppnK	SAUSA300_0908	NAD kinase (EC 2.7.1.23) (ATP-dependent NAD kinase)	Biosynthesis of cofactors, prosthetic groups, and carriers	Cytoplasmic	NO
138700000	157740000	100170000	1.32203e+08	Q2FHR0	bshC	SAUSA300_1071	Putative cysteine ligase BshC (EC 6.-.-.-)	Biosynthesis of cofactors, prosthetic groups, and carriers	Cytoplasmic	NO
117190000	103840000	91876000	104302000	Q2FFI3	nadE	SAUSA300_1893	NH(3)-dependent NAD(+) synthetase (EC 6.3.1.5)	Biosynthesis of cofactors, prosthetic groups, and carriers	Cytoplasmic	NO
136710000	103570000	61776000	1.00685e+08	Q2FH83	SAUSA300_1248	SAUSA300_1248	Uncharacterized protein SAUSA300_1248	Biosynthesis of cofactors, prosthetic groups, and carriers	Cytoplasmic	NO
105790000	111550000	63572000	9.36373e+07	Q2FFR2	hemE	SAUSA300_1783	Uroporphyrinogen decarboxylase (UPD) (URO-D) (EC 4.1.1.37)	Biosynthesis of cofactors, prosthetic groups, and carriers	Cytoplasmic	NO
100900000	95827000	82016000	9.29143e+07	Q2FDU3	crtP	SAUSA300_2501	4,4'-diaponeurosporene oxygenase (EC 1.14.99.-) (4,4'-diaponeurosporene oxidase) (Carotenoid oxidase)	Biosynthesis of cofactors, prosthetic groups, and carriers	Cytoplasmic	NO
96032000	73835000	92933000	87600000	A0A0H2XIE0	bshA	SAUSA300_1349	Glycosyl transferase, group 1 family protein (EC 2.4.1.-)	Biosynthesis of cofactors, prosthetic groups, and carriers	Cytoplasmic	NO
68328000	91075000	88002000	8.24683e+07	Q2FHV6	coaD	SAUSA300_1024	Phosphopantetheine adenylyltransferase (EC 2.7.7.3) (Dephospho-CoA pyrophosphorylase) (Pantetheine-phosphate adenylyltransferase) (PPAT)	Biosynthesis of cofactors, prosthetic groups, and carriers	Cytoplasmic	NO
78427000	65295000	64917000	6.95463e+07	A0A0H2XGS5	hemH	SAUSA300_1782	Ferrochelatase (EC 4.99.1.1) (Heme synthase) (Protoheme ferro-lyase)	Biosynthesis of cofactors, prosthetic groups, and carriers	Cytoplasmic	NO
83454000	58459000	66456000	6.94563e+07	Q2FDU6	crtN	SAUSA300_2498	4,4'-diapophytoene desaturase (4,4'-diaponeurosporene-forming) (EC 1.3.8.-) (Dehydrosqualene desaturase)	Biosynthesis of cofactors, prosthetic groups, and carriers	no significant prediction	NO
67057000	66093000	65949000	6.63663e+07	Q2FDQ4	fdaB	SAUSA300_2540	Fructose-bisphosphate aldolase class 1 (EC 4.1.2.13) (Fructose-bisphosphate aldolase class I) (FBP aldolase)	Biosynthesis of cofactors, prosthetic groups, and carriers	no significant prediction	NO
59278000	52485000	51205000	5.43227e+07	A0A0H2XII1	ubiE	SAUSA300_1360	Menaquinone biosynthesis methyltransferase ubiE (EC 2.1.1.-)	Biosynthesis of cofactors, prosthetic groups, and carriers	no significant prediction	NO
36070000	57522000	58574000	50722000	A0A0H2XI02	adsA	SAUSA300_0025	5'-nucleotidase family protein	Biosynthesis of cofactors, prosthetic groups, and carriers	Cellwall	NO
56139000	45722000	43658000	4.85063e+07	Q2FJ74	folE2	SAUSA300_0551	GTP cyclohydrolase FolE2 (EC 3.5.4.16)	Biosynthesis of cofactors, prosthetic groups, and carriers	Cytoplasmic	NO
43661000	38481000	40835000	4.09923e+07	A0A0H2XJU5	panE	SAUSA300_2388	2-dehydropantoate 2-reductase (EC 1.1.1.169) (Ketopantoate reductase)	Biosynthesis of cofactors, prosthetic groups, and carriers	Cytoplasmic	NO
59314000	36680000	24737000	4.02437e+07	A0A0H2XI82	menC	SAUSA300_1735	o-succinylbenzoate synthase (OSB synthase) (OSBS) (EC 4.2.1.113) (4-(2'-carboxyphenyl)-4-oxybutyric acid synthase) (o-succinylbenzoic acid synthase)	Biosynthesis of cofactors, prosthetic groups, and carriers	Cytoplasmic	NO
43726000	33189000	39326000	38747000	A0A0H2XHJ8	SAUSA300_1172	SAUSA300_1172	Peptidase, M16 family (EC 3.4.24.56)	Biosynthesis of cofactors, prosthetic groups, and carriers	no significant prediction	NO
29088000	39206000	42515000	3.69363e+07	A0A0H2XJQ7	gatD	SAUSA300_1872	GATase cobBQ-type domain-containing protein	Biosynthesis of cofactors, prosthetic groups, and carriers	Cytoplasmic	NO
35866000	33566000	35408000	3.49467e+07	A0A0H2XIF7	tarI'	SAUSA300_0245	Ribitol-5-phosphate cytidylyltransferase (EC 2.7.7.40)	Biosynthesis of cofactors, prosthetic groups, and carriers	Cytoplasmic	NO
30130000	28992000	40930000	3.33507e+07	Q2FDR1	panC	SAUSA300_2533	Pantothenate synthetase (PS) (EC 6.3.2.1) (Pantoate--beta-alanine ligase) (Pantoate-activating enzyme)	Biosynthesis of cofactors, prosthetic groups, and carriers	Cytoplasmic	NO
37043000	26827000	34941000	32937000	A0A0H2XG61	thiN	SAUSA300_1116	Thiamine pyrophosphokinase (EC 2.7.6.2)	Biosynthesis of cofactors, prosthetic groups, and carriers	Cytoplasmic	NO
30436000	27246000	27520000	2.84007e+07	A0A0H2XI41	SAUSA300_2234	SAUSA300_2234	purine nucleosidase	Biosynthesis of cofactors, prosthetic groups, and carriers	Cytoplasmic	NO
26264000	21424000	19935000	22541000	Q2FJN3	nfrA	SAUSA300_0381	NADPH-dependent oxidoreductase (EC 1.6.-.-)	Biosynthesis of cofactors, prosthetic groups, and carriers	Cytoplasmic	NO
24286000	20365000	19724000	2.14583e+07	Q2FIE9	lipA	SAUSA300_0829	Lipoyl synthase (EC 2.8.1.8) (Lip-syn) (LS) (Lipoate synthase) (Lipoic acid synthase) (Sulfur insertion protein LipA)	Biosynthesis of cofactors, prosthetic groups, and carriers	Cytoplasmic	NO
21055000	19747000	21553000	20785000	A0A0H2XEM6	menA	SAUSA300_0944	1,4-dihydroxy-2-naphthoate octaprenyltransferase (DHNA-octaprenyltransferase) (EC 2.5.1.74)	Biosynthesis of cofactors, prosthetic groups, and carriers	Cytoplasmic Membrane	NO
19513000	17332000	15787000	17544000	A0A0H2XHA4	ribD	SAUSA300_1715	Riboflavin biosynthesis protein RibD [Includes: Diaminohydroxyphosphoribosylaminopyrimidine deaminase (DRAP deaminase) (EC 3.5.4.26) (Riboflavin-specific deaminase); 5-amino-6-(5-phosphoribosylamino)uracil reductase (EC 1.1.1.193) (HTP reductase)]	Biosynthesis of cofactors, prosthetic groups, and carriers	Cytoplasmic	NO
18146000	13711000	18026000	1.66277e+07	Q2FIR2	queF	SAUSA300_0713	NADPH-dependent 7-cyano-7-deazaguanine reductase (EC 1.7.1.13) (7-cyano-7-carbaguanine reductase) (NADPH-dependent nitrile oxidoreductase) (PreQ(0) reductase)	Biosynthesis of cofactors, prosthetic groups, and carriers	Cytoplasmic	NO
18961000	15712000	12112000	15595000	A0A0H2XJ08	ribB	SAUSA300_1714	Riboflavin synthase, alpha subunit (EC 2.5.1.9)	Biosynthesis of cofactors, prosthetic groups, and carriers	Cytoplasmic	NO
13182000	12501000	15225000	13636000	Q2FG23	thiI	SAUSA300_1661	thiamine biosynthesis protein	Biosynthesis of cofactors, prosthetic groups, and carriers	Cytoplasmic	NO
29057000000	25833000000	23755000000	26215000000	A0A0H2XHY4	mecA	SAUSA300_0032	Penicillin-binding protein 2 (EC 3.4.16.4)	Cell envelope	Cytoplasmic Membrane	NO
18362000000	20021000000	15281000000	17888000000	A0A0H2XH45	saeP	SAUSA300_0693	Putative lipoprotein	Cell envelope	no significant prediction	NO
13117000000	11047000000	11625000000	1.19297e+10	A0A0H2XH82	SAUSA300_0372	SAUSA300_0372	Putative lipoprotein	Cell envelope	no significant prediction	NO
9520110000	5113290000	6813610000	7.149e+09	A0A0H2XI01	SAUSA300_2579	SAUSA300_2579	N-acetylmuramoyl-L-alanine amidase domain protein	Cell envelope	Extracellular	NO
4780500000	3509200000	4474900000	4.25487e+09	Q2FEC8	SAUSA300_2315	SAUSA300_2315	Uncharacterized lipoprotein SAUSA300_2315	Cell envelope	Cytoplasmic Membrane	NO
3466300000	2519400000	2956600000	2.98077e+09	Q2FEX1	glmM	SAUSA300_2111	Phosphoglucosamine mutase (EC 5.4.2.10)	Cell envelope	Cytoplasmic	NO
2881800000	2751300000	2786700000	2806600000	A0A0H2XFA9	glmS	SAUSA300_2104	Glutamine--fructose-6-phosphate aminotransferase [isomerizing] (EC 2.6.1.16) (D-fructose-6-phosphate amidotransferase) (GFAT) (Glucosamine-6-phosphate synthase) (Hexosephosphate aminotransferase) (L-glutamine--D-fructose-6-phosphate amidotransferase)	Cell envelope	Cytoplasmic	NO
2557000000	2157100000	2065800000	2.25997e+09	A0A0H2XEA1	metQ1	SAUSA300_0798	Lipoprotein	Cell envelope	Cytoplasmic Membrane	NO
2072700000	1703300000	1694400000	1.82347e+09	A0A0H2XHH5	SAUSA300_1478	SAUSA300_1478	Putative lipoprotein	Cell envelope	no significant prediction	NO
1968600000	1750000000	1703300000	1807300000	A0A0H2XFT9	metQ2	SAUSA300_0437	Lipoprotein	Cell envelope	Cytoplasmic Membrane	NO
1818800000	1794600000	1387600000	1667000000	A0A0H2XHH4	SAUSA300_0769	SAUSA300_0769	Putative lipoprotein	Cell envelope	Cytoplasmic Membrane	NO
1165200000	2048000000	1762000000	1658400000	A0A0H2XF10	tarS	SAUSA300_0252	Glycosyl transferase, group 2 family protein	Cell envelope	Cytoplasmic	NO
1632400000	1389500000	1389500000	1.47047e+09	Q2FJJ6	lpl9	SAUSA300_0419	Uncharacterized lipoprotein SAUSA300_0419	Cell envelope	no significant prediction	NO
1022100000	905020000	919520000	948880000	A0A0H2XI32	pbp2	SAUSA300_1341	Penicillin binding protein 2 (EC 2.4.2.-)	Cell envelope	Cytoplasmic Membrane	NO
1033300000	854600000	929010000	938970000	A0A0H2XHE2	SAUSA300_0377	SAUSA300_0377	Putative lipoprotein	Cell envelope	no significant prediction	NO
970531000	829190000	814420000	8.7138e+08	Q2FF43	ddl	SAUSA300_2039	D-alanine--D-alanine ligase (EC 6.3.2.4) (D-Ala-D-Ala ligase) (D-alanylalanine synthetase)	Cell envelope	Cytoplasmic	NO
812490000	732460000	861100000	8.02017e+08	A0A0H2XHK0	sirA	SAUSA300_0117	Iron compound ABC transporter, iron compound-binding protein SirA	Cell envelope	Cytoplasmic Membrane	NO
675690000	764810000	865800000	7.68767e+08	Q2FHQ4	murD	SAUSA300_1077	UDP-N-acetylmuramoylalanine--D-glutamate ligase (EC 6.3.2.9) (D-glutamic acid-adding enzyme) (UDP-N-acetylmuramoyl-L-alanyl-D-glutamate synthetase)	Cell envelope	Cytoplasmic	NO
630780000	608810000	678600000	6.39397e+08	A0A0H2XJ39	pbp3	SAUSA300_1512	Penicillin-binding protein 3	Cell envelope	Cytoplasmic Membrane	NO
606800000	510830000	677630000	598420000	A0A0H2XFT6	murA2	SAUSA300_2078	UDP-N-acetylglucosamine 1-carboxyvinyltransferase (EC 2.5.1.7) (Enoylpyruvate transferase) (UDP-N-acetylglucosamine enolpyruvyl transferase) (EPT)	Cell envelope	Cytoplasmic	NO
590280000	464090000	488910000	5.14427e+08	A0A0H2XGP3	murA1	SAUSA300_2055	UDP-N-acetylglucosamine 1-carboxyvinyltransferase (EC 2.5.1.7) (Enoylpyruvate transferase) (UDP-N-acetylglucosamine enolpyruvyl transferase) (EPT)	Cell envelope	Cytoplasmic	NO
461170000	421320000	406200000	4.29563e+08	Q2FEM9	femX	SAUSA300_2214	Lipid II:glycine glycyltransferase (EC 2.3.2.16) (Factor essential for expression of methicillin resistance X)	Cell envelope	Cytoplasmic	NO
423550000	358410000	392630000	391530000	A0A0H2XGW7	SAUSA300_1492	SAUSA300_1492	Putative lipoprotein	Cell envelope	no significant prediction	NO
346870000	304140000	353040000	3.34683e+08	A0A0H2XFS3	dsbA	SAUSA300_2354	Putative lipoprotein	Cell envelope	Cellwall	NO
307440000	340400000	317140000	321660000	A0A0H2XFP1	esaA	SAUSA300_0279	Type VII secretion system accessory factor EsaA	Cell envelope	Cytoplasmic Membrane	NO
322170000	267530000	241900000	277200000	A0A0H2XJ22	srtA	SAUSA300_2467	Sortase	Cell envelope	Cytoplasmic Membrane	NO
255900000	185760000	172370000	2.04677e+08	Q2FIQ3	murB	SAUSA300_0722	UDP-N-acetylenolpyruvoylglucosamine reductase (EC 1.3.1.98) (UDP-N-acetylmuramate dehydrogenase)	Cell envelope	Cytoplasmic	NO
153890000	181030000	207400000	1.80773e+08	A0A0H2XKA0	tarF	SAUSA300_0248	Putative teichoic acid biosynthesis protein F	Cell envelope	Cytoplasmic Membrane	NO
232610000	140660000	129270000	1.67513e+08	Q2FE05	gtaB	SAUSA300_2439	UTP--glucose-1-phosphate uridylyltransferase (EC 2.7.7.9) (Alpha-D-glucosyl-1-phosphate uridylyltransferase) (UDP-glucose pyrophosphorylase) (UDPGP) (Uridine diphosphoglucose pyrophosphorylase)	Cell envelope	Cytoplasmic	NO
177720000	137390000	162000000	1.59037e+08	A0A0H2XG99	mreC	SAUSA300_1605	Cell shape-determining protein MreC (Cell shape protein MreC)	Cell envelope	no significant prediction	NO
171540000	146620000	156610000	1.58257e+08	A0A0H2XHZ8	divIB	SAUSA300_1078	Cell division protein DivIB	Cell envelope	Cellwall	NO
157880000	126340000	114680000	1.32967e+08	A0A0H2XGF2	uppS	SAUSA300_1153	Isoprenyl transferase (EC 2.5.1.-)	Cell envelope	Cytoplasmic	NO
131370000	156040000	107690000	131700000	Q2FFM1	sgtB	SAUSA300_1855	Monofunctional glycosyltransferase (MGT) (EC 2.4.1.129) (Peptidoglycan TGase)	Cell envelope	Cytoplasmic Membrane	NO
50143000	103140000	240370000	1.31218e+08	A0A0H2XIV4	SAUSA300_1561	SAUSA300_1561	Mn2+ and Fe2+ transporter of the NRAMP family	Cell envelope	Cytoplasmic Membrane	NO
137510000	119160000	96795000	1.17822e+08	Q2FK71	murQ	SAUSA300_0193	N-acetylmuramic acid 6-phosphate etherase (MurNAc-6-P etherase) (EC 4.2.1.126) (N-acetylmuramic acid 6-phosphate hydrolase) (N-acetylmuramic acid 6-phosphate lyase)	Cell envelope	Cytoplasmic	NO
122650000	100640000	124300000	1.15863e+08	A0A0H2XEN6	SAUSA300_1864	SAUSA300_1864	Putative membrane protein	Cell envelope	Cytoplasmic Membrane	NO
135170000	79211000	129900000	1.1476e+08	Q2FHT1	murI	SAUSA300_1049	Glutamate racemase (EC 5.1.1.3)	Cell envelope	no significant prediction	NO
131500000	95386000	107410000	111432000	Q2FEG1	lyrA	SAUSA300_2282	Lysostaphin resistance protein A	Cell envelope	Cytoplasmic Membrane	NO
83286000	139000000	106720000	1.09669e+08	A0A0H2XFT2	SAUSA300_1240	SAUSA300_1240	UPF0154 protein SAUSA300_1240	Cell envelope	Cytoplasmic Membrane	NO
124550000	92926000	100340000	1.05939e+08	A0A0H2XIF6	SAUSA300_0203	SAUSA300_0203	Putative lipoprotein	Cell envelope	no significant prediction	NO
107300000	99968000	108020000	105096000	A0A0H2XHG8	pmtD	SAUSA300_1910	Putative membrane protein	Cell envelope	Cytoplasmic Membrane	NO
92528000	95861000	79708000	8.93657e+07	A0A0H2XGB8	SAUSA300_0303	SAUSA300_0303	Putative lipoprotein	Cell envelope	Cytoplasmic	NO
[truncated: 724 more rows]

## Sheet: 40C
LFQ intensity 40-1	LFQ intensity 40-2	LFQ intensity 40-3	Mean LFQ	Protein IDs	Gene	USA300 number	Description	COG	Localisation	Unique
[truncated: 645 more rows]
