# Supplementary material for: Temperature Influences the Composition and Cytotoxicity of Extracellular Vesicles in Staphylococcus aureus
Source: mSphere. 2021 Oct 6;6(5):e00676-21. doi: 10.1128/mSphere.00676-21 (PMC8510519; doi:10.1128/mSphere.00676-21)
Supplement: DATA SET S2 [file msphere.00676-21-sd002.xlsx]

## Sheet: Lipoproteins
34C		37C		40C
USA300 Tag	Gene name	USA300 Tag	Gene name	USA300 Tag	Gene name
SAUSA300_0100	csa1A	SAUSA300_0307	SAUSA300_0307	SAUSA300_2403	SAUSA300_2403
SAUSA300_2355	SAUSA300_2355	SAUSA300_0693	saeP	SAUSA300_2351	SAUSA300_2351
SAUSA300_0102	SAUSA300_0102	SAUSA300_0372	SAUSA300_0372	SAUSA300_1106	SAUSA300_1106
SAUSA300_2430	SAUSA300_2430	SAUSA300_2315	SAUSA300_2315	SAUSA300_0079	SAUSA300_0079
SAUSA300_0418	lpl8	SAUSA300_0798	metQ1	SAUSA300_0992	SAUSA300_0992
	SAUSA300_0307	SAUSA300_1478	SAUSA300_1478	SAUSA300_0693	saeP
SAUSA300_0693	saeP	SAUSA300_0437	metQ2	SAUSA300_0372	SAUSA300_0372
SAUSA300_2315	SAUSA300_2315	SAUSA300_0769	SAUSA300_0769	SAUSA300_0798	metQ1
SAUSA300_0372	SAUSA300_0372	SAUSA300_0419	lpl9	SAUSA300_2315	SAUSA300_2315
SAUSA300_0798	metQ1	SAUSA300_0377	SAUSA300_0377	SAUSA300_0437	metQ2
SAUSA300_1478	SAUSA300_1478	SAUSA300_1492	SAUSA300_1492	SAUSA300_1478	SAUSA300_1478
SAUSA300_0419	lpl9	SAUSA300_2354	dsbA	SAUSA300_0769	SAUSA300_0769
SAUSA300_0437	metQ2	SAUSA300_0203	SAUSA300_0203	SAUSA300_1492	SAUSA300_1492
SAUSA300_0769	SAUSA300_0769	SAUSA300_0303	SAUSA300_0303	SAUSA300_0377	SAUSA300_0377
SAUSA300_0377	SAUSA300_0377	SAUSA300_0724	SAUSA300_0724	SAUSA300_2354	dsbA
SAUSA300_1492	SAUSA300_1492	SAUSA300_0101	SAUSA300_0101	SAUSA300_0419	lpl9
SAUSA300_2354	dsbA	SAUSA300_0079	SAUSA300_0079	SAUSA300_0303	SAUSA300_0303
SAUSA300_0303	SAUSA300_0303	SAUSA300_0992	SAUSA300_0992	SAUSA300_0724	SAUSA300_0724
SAUSA300_0203	SAUSA300_0203	SAUSA300_1106	SAUSA300_1106	SAUSA300_0203	SAUSA300_0203
SAUSA300_0101	SAUSA300_0101	SAUSA300_0744	lgt	SAUSA300_0307	SAUSA300_0307
SAUSA300_0079	SAUSA300_0079	SAUSA300_2403	SAUSA300_2403
SAUSA300_0992	SAUSA300_0992	SAUSA300_2351	SAUSA300_2351
SAUSA300_1106	SAUSA300_1106
SAUSA300_0744	lgt
SAUSA300_2403	SAUSA300_2403
SAUSA300_2351	SAUSA300_2351
