# Supplementary material for: Temperature Influences the Composition and Cytotoxicity of Extracellular Vesicles in Staphylococcus aureus
Source: mSphere. 2021 Oct 6;6(5):e00676-21. doi: 10.1128/mSphere.00676-21 (PMC8510519; doi:10.1128/mSphere.00676-21)
Supplement: DATA SET S3 [file msphere.00676-21-sd003.xlsx]

## Sheet: Comparison to others
Common proteins	Unique to Schlaterrer et al 2018 (6h, TSB)	Unique to our study (15h, TSB)
SAUSA300_2542	SAUSA300_2581	SAUSA300_1330
SAUSA300_2517	SAUSA300_2529	SAUSA300_2007
SAUSA300_2504	SAUSA300_2518	SAUSA300_0012
SAUSA300_2484	SAUSA300_2503	SAUSA300_1896
SAUSA300_2482	SAUSA300_2436	SAUSA300_2256
SAUSA300_2462	SAUSA300_2425	SAUSA300_1292
SAUSA300_2453	SAUSA300_2387	SAUSA300_1739
SAUSA300_2403	SAUSA300_2097	SAUSA300_1844
SAUSA300_2400	SAUSA300_1961	SAUSA300_0579
SAUSA300_2378	SAUSA300_1960	SAUSA300_0361
SAUSA300_2359	SAUSA300_1940	SAUSA300_1222
SAUSA300_2351	SAUSA300_1934	SAUSA300_1039
SAUSA300_2330	SAUSA300_1930	SAUSA300_0151
SAUSA300_2299	SAUSA300_1909	SAUSA300_2096
SAUSA300_2259	SAUSA300_1795	SAUSA300_1272
SAUSA300_2258	SAUSA300_1759	SAUSA300_2470
SAUSA300_2257	SAUSA300_1702	SAUSA300_2046
SAUSA300_2254	SAUSA300_1683	SAUSA300_2168
SAUSA300_2251	SAUSA300_1653	SAUSA300_1976
SAUSA300_2236	SAUSA300_1466	SAUSA300_0571
SAUSA300_2235	SAUSA300_1451	SAUSA300_1146
SAUSA300_2164	SAUSA300_1070	SAUSA300_1805
SAUSA300_2148	SAUSA300_1052	SAUSA300_0682
SAUSA300_2147	SAUSA300_1031	SAUSA300_1102
SAUSA300_2136	SAUSA300_0964	SAUSA300_0147
SAUSA300_2130	SAUSA300_0940	SAUSA300_1651
SAUSA300_2100	SAUSA300_0789	SAUSA300_2105
SAUSA300_2094	SAUSA300_0569	SAUSA300_0521
SAUSA300_2087	SAUSA300_0409	SAUSA300_0887
SAUSA300_2076	SAUSA300_0408	SAUSA300_0435
SAUSA300_2021	SAUSA300_0404	SAUSA300_0208
SAUSA300_1974	SAUSA300_0402	SAUSA300_1808
SAUSA300_1969	SAUSA300_0399	SAUSA300_1092
SAUSA300_1938	SAUSA300_0395	SAUSA300_2476
SAUSA300_1916	SAUSA300_0146	SAUSA300_2207
SAUSA300_1911	SAUSA300_0099	SAUSA300_0436
SAUSA300_1902	SAUSA300_0224	SAUSA300_1785
SAUSA300_1894	SAUSA300_0815	SAUSA300_1057
SAUSA300_1890	SAUSA300_1327	SAUSA300_2085
SAUSA300_1797	SAUSA300_1358	SAUSA300_1906
SAUSA300_1793	SAUSA300_1922	SAUSA300_2045
SAUSA300_1740	SAUSA300_2027	SAUSA300_2522
SAUSA300_1728	SAUSA300_2183	SAUSA300_0832
SAUSA300_1725	SAUSA300_2292	SAUSA300_0089
SAUSA300_1697	SAUSA300_2572	SAUSA300_1869
SAUSA300_1692	SAUSA300_0008	SAUSA300_0836
SAUSA300_1691	SAUSA300_0135	SAUSA300_0860
SAUSA300_1685	SAUSA300_0140	SAUSA300_1299
SAUSA300_1674	SAUSA300_0141	SAUSA300_0514
SAUSA300_1656	SAUSA300_0270	SAUSA300_1357
SAUSA300_1652	SAUSA300_0285	SAUSA300_1227
SAUSA300_1648	SAUSA300_0477	SAUSA300_1452
SAUSA300_1579	SAUSA300_0490	SAUSA300_1190
SAUSA300_1533	SAUSA300_0513	SAUSA300_1290
SAUSA300_1492	SAUSA300_0546	SAUSA300_1469
SAUSA300_1491	SAUSA300_0547	SAUSA300_2009
SAUSA300_1478	SAUSA300_0548	SAUSA300_0426
SAUSA300_1465	SAUSA300_0669	SAUSA300_0952
SAUSA300_1460	SAUSA300_0737	SAUSA300_0209
SAUSA300_1369	SAUSA300_0845	SAUSA300_2547
SAUSA300_1318	SAUSA300_0891	SAUSA300_1062
SAUSA300_1304	SAUSA300_0919	SAUSA300_2271
SAUSA300_1285	SAUSA300_0983	SAUSA300_2014
SAUSA300_1261	SAUSA300_1125	SAUSA300_1225
SAUSA300_1240	SAUSA300_1257	SAUSA300_0787
SAUSA300_1236	SAUSA300_1295	SAUSA300_0708
SAUSA300_1226	SAUSA300_1513	SAUSA300_2260
SAUSA300_1183	SAUSA300_1541	SAUSA300_0505
SAUSA300_1182	SAUSA300_1567	SAUSA300_2226
SAUSA300_1172	SAUSA300_1615	SAUSA300_0562
SAUSA300_1119	SAUSA300_1617	SAUSA300_1585
SAUSA300_1118	SAUSA300_1655	SAUSA300_1710
SAUSA300_1112	SAUSA300_1704	SAUSA300_0908
SAUSA300_1086	SAUSA300_1753	SAUSA300_1071
SAUSA300_1084	SAUSA300_1757	SAUSA300_1893
SAUSA300_1067	SAUSA300_1763	SAUSA300_1248
SAUSA300_1058	SAUSA300_1769	SAUSA300_1783
SAUSA300_1007	SAUSA300_1865	SAUSA300_2501
SAUSA300_1006	SAUSA300_1992	SAUSA300_1349
SAUSA300_0992	SAUSA300_2061	SAUSA300_1024
SAUSA300_0958	SAUSA300_2082	SAUSA300_1782
SAUSA300_0916	SAUSA300_2091	SAUSA300_2498
SAUSA300_0912	SAUSA300_2110	SAUSA300_1360
SAUSA300_0883	SAUSA300_2161	SAUSA300_2388
SAUSA300_0871	SAUSA300_2281	SAUSA300_1735
SAUSA300_0844	SAUSA300_2441	SAUSA300_1872
SAUSA300_0822	SAUSA300_2534	SAUSA300_0245
SAUSA300_0812	SAUSA300_2565	SAUSA300_2533
SAUSA300_0798	SAUSA300_2589	SAUSA300_1116
SAUSA300_0769	SAUSA300_1677	SAUSA300_2234
SAUSA300_0761	SAUSA300_1030	SAUSA300_0381
SAUSA300_0721	SAUSA300_0467	SAUSA300_0829
SAUSA300_0717	SAUSA300_1983	SAUSA300_0944
SAUSA300_0693		SAUSA300_1715
SAUSA300_0688		SAUSA300_0713
SAUSA300_0672		SAUSA300_1714
SAUSA300_0651		SAUSA300_1661
SAUSA300_0649		SAUSA300_2579
SAUSA300_0620		SAUSA300_2315
SAUSA300_0618		SAUSA300_1077
SAUSA300_0598		SAUSA300_2214
SAUSA300_0589		SAUSA300_2354
SAUSA300_0555		SAUSA300_0722
SAUSA300_0550		SAUSA300_0248
SAUSA300_0535		SAUSA300_2439
SAUSA300_0517		SAUSA300_1605
SAUSA300_0483		SAUSA300_1078
SAUSA300_0437		SAUSA300_1153
SAUSA300_0420		SAUSA300_1855
SAUSA300_0419		SAUSA300_1561
SAUSA300_0383		SAUSA300_0193
SAUSA300_0377		SAUSA300_1864
SAUSA300_0372		SAUSA300_1049
SAUSA300_0370		SAUSA300_2282
SAUSA300_0355		SAUSA300_1910
SAUSA300_0320		SAUSA300_0303
SAUSA300_0307		SAUSA300_1004
SAUSA300_0279		SAUSA300_2065
SAUSA300_0277		SAUSA300_0538
SAUSA300_0274		SAUSA300_1984
SAUSA300_0252		SAUSA300_0230
SAUSA300_0203		SAUSA300_1075
SAUSA300_0129		SAUSA300_0922
SAUSA300_0114		SAUSA300_1650
SAUSA300_0113		SAUSA300_0724
SAUSA300_0079		SAUSA300_1809
SAUSA300_0070		SAUSA300_2500
SAUSA300_0025		SAUSA300_0101
SAUSA300_0386		SAUSA300_1079
SAUSA300_0478		SAUSA300_0194
SAUSA300_0488		SAUSA300_1590
SAUSA300_0570		SAUSA300_1792
SAUSA300_0736		SAUSA300_1884
SAUSA300_0756		SAUSA300_1113
SAUSA300_0757		SAUSA300_0078
SAUSA300_0760		SAUSA300_1532
SAUSA300_0774		SAUSA300_1254
SAUSA300_0800		SAUSA300_0023
SAUSA300_0801		SAUSA300_0022
SAUSA300_0865		SAUSA300_1101
SAUSA300_0873		SAUSA300_1223
SAUSA300_0955		SAUSA300_2494
SAUSA300_1014		SAUSA300_1479
SAUSA300_1055		SAUSA300_2213
SAUSA300_1109		SAUSA300_1751
SAUSA300_1150		SAUSA300_1762
SAUSA300_1239		SAUSA300_0485
SAUSA300_1362		SAUSA300_1244
SAUSA300_1454		SAUSA300_0913
SAUSA300_1459		SAUSA300_2564
SAUSA300_1507		SAUSA300_2643
SAUSA300_1622		SAUSA300_0907
SAUSA300_1640		SAUSA300_0406
SAUSA300_1644		SAUSA300_2446
SAUSA300_1659		SAUSA300_0750
SAUSA300_1678		SAUSA300_0825
SAUSA300_1696		SAUSA300_1700
SAUSA300_1919		SAUSA300_0959
SAUSA300_1999		SAUSA300_2025
SAUSA300_2039		SAUSA300_2073
SAUSA300_2079		SAUSA300_2433
SAUSA300_2092		SAUSA300_1679
SAUSA300_2364		SAUSA300_1450
SAUSA300_2455		SAUSA300_0177
SAUSA300_2463		SAUSA300_1854
SAUSA300_2540		SAUSA300_2396
SAUSA300_2541		SAUSA300_0554
SAUSA300_0002		SAUSA300_0574
SAUSA300_0005		SAUSA300_1565
SAUSA300_0009		SAUSA300_2422
SAUSA300_0017		SAUSA300_1804
SAUSA300_0032		SAUSA300_2554
SAUSA300_0117		SAUSA300_2561
SAUSA300_0170		SAUSA300_0674
SAUSA300_0190		SAUSA300_0318
SAUSA300_0235		SAUSA300_1667
SAUSA300_0249		SAUSA300_1665
SAUSA300_0364		SAUSA300_0573
SAUSA300_0379		SAUSA300_2255
SAUSA300_0380		SAUSA300_0006
SAUSA300_0388		SAUSA300_1251
SAUSA300_0389		SAUSA300_0367
SAUSA300_0405		SAUSA300_1105
SAUSA300_0424.4		SAUSA300_1143
SAUSA300_0475		SAUSA300_0196
SAUSA300_0489		SAUSA300_0097
SAUSA300_0491		SAUSA300_1250
SAUSA300_0492		SAUSA300_1791
SAUSA300_0496		SAUSA300_1468
SAUSA300_0504		SAUSA300_2431
SAUSA300_0510		SAUSA300_0452
SAUSA300_0515		SAUSA300_1517
SAUSA300_0523		SAUSA300_0870
SAUSA300_0524		SAUSA300_1157
SAUSA300_0525		SAUSA300_1630
SAUSA300_0527		SAUSA300_1243
SAUSA300_0528		SAUSA300_0869
SAUSA300_0530		SAUSA300_2001
SAUSA300_0531		SAUSA300_1518
SAUSA300_0532		SAUSA300_1344
SAUSA300_0536		SAUSA300_1624
SAUSA300_0539		SAUSA300_1472
SAUSA300_0551		SAUSA300_1631
SAUSA300_0596		SAUSA300_1635
SAUSA300_0605		SAUSA300_2432
SAUSA300_0685		SAUSA300_1592
SAUSA300_0727		SAUSA300_0995
SAUSA300_0741		SAUSA300_0220
SAUSA300_0742		SAUSA300_1047
SAUSA300_0743		SAUSA300_1048
SAUSA300_0747		SAUSA300_1801
SAUSA300_0752		SAUSA300_1645
SAUSA300_0758		SAUSA300_0594
SAUSA300_0759		SAUSA300_2277
SAUSA300_0772		SAUSA300_2477
SAUSA300_0791		SAUSA300_0726
SAUSA300_0818		SAUSA300_1904
SAUSA300_0819		SAUSA300_2114
SAUSA300_0820		SAUSA300_0262
SAUSA300_0833		SAUSA300_0250
SAUSA300_0835		SAUSA300_0601
SAUSA300_0861		SAUSA300_2483
SAUSA300_0862		SAUSA300_0055
SAUSA300_0868		SAUSA300_1711
SAUSA300_0877		SAUSA300_2166
SAUSA300_0885		SAUSA300_2062
SAUSA300_0886		SAUSA300_1331
SAUSA300_0897		SAUSA300_1498
SAUSA300_0902		SAUSA300_2057
SAUSA300_0946		SAUSA300_1456
SAUSA300_0948		SAUSA300_1464
SAUSA300_0950		SAUSA300_1046
SAUSA300_0962		SAUSA300_2146
SAUSA300_0963		SAUSA300_0684
SAUSA300_0965		SAUSA300_2443
SAUSA300_0966		SAUSA300_2090
SAUSA300_0967		SAUSA300_1633
SAUSA300_0968		SAUSA300_2343
SAUSA300_0970		SAUSA300_0260
SAUSA300_0971		SAUSA300_1680
SAUSA300_0973		SAUSA300_0394
SAUSA300_0975		SAUSA300_0638
SAUSA300_0976		SAUSA300_2064
SAUSA300_0984		SAUSA300_1434
SAUSA300_0989		SAUSA300_2342
SAUSA300_0993		SAUSA300_2275
SAUSA300_0994		SAUSA300_1124
SAUSA300_0996		SAUSA300_0227
SAUSA300_1009		SAUSA300_0226
SAUSA300_1037		SAUSA300_1563
SAUSA300_1038		SAUSA300_1646
SAUSA300_1044		SAUSA300_1176
SAUSA300_1080		SAUSA300_0225
SAUSA300_1087		SAUSA300_1363
SAUSA300_1091		SAUSA300_1269
SAUSA300_1094		SAUSA300_1437
SAUSA300_1096		SAUSA300_1971
SAUSA300_1122		SAUSA300_2143
SAUSA300_1123		SAUSA300_0939
SAUSA300_1128		SAUSA300_1687
SAUSA300_1131		SAUSA300_0923
SAUSA300_1138		SAUSA300_2297
SAUSA300_1139		SAUSA300_1106
SAUSA300_1147		SAUSA300_0282
SAUSA300_1148		SAUSA300_1593
SAUSA300_1149		SAUSA300_1654
SAUSA300_1151		SAUSA300_2184
SAUSA300_1156		SAUSA300_1155
SAUSA300_1159		SAUSA300_0930
SAUSA300_1162		SAUSA300_1509
SAUSA300_1168		SAUSA300_1130
SAUSA300_1178		SAUSA300_0744
SAUSA300_1192		SAUSA300_0534
SAUSA300_1193		SAUSA300_1856
SAUSA300_1201		SAUSA300_1291
SAUSA300_1232		SAUSA300_0533
SAUSA300_1235		SAUSA300_1627
SAUSA300_1246		SAUSA300_2202
SAUSA300_1270		SAUSA300_1166
SAUSA300_1278		SAUSA300_2181
SAUSA300_1284		SAUSA300_2200
SAUSA300_1293		SAUSA300_1535
SAUSA300_1306		SAUSA300_1601
SAUSA300_1313		SAUSA300_1027
SAUSA300_1341		SAUSA300_1333
SAUSA300_1345		SAUSA300_1595
SAUSA300_1346		SAUSA300_1800
SAUSA300_1365		SAUSA300_1073
SAUSA300_1370		SAUSA300_1134
SAUSA300_1467		SAUSA300_0368
SAUSA300_1475		SAUSA300_1527
SAUSA300_1496		SAUSA300_0522
SAUSA300_1497		SAUSA300_1716
SAUSA300_1512		SAUSA300_1036
SAUSA300_1525		SAUSA300_1556
SAUSA300_1531		SAUSA300_0470
SAUSA300_1539		SAUSA300_1164
SAUSA300_1540		SAUSA300_0026
SAUSA300_1558		SAUSA300_1530
SAUSA300_1575		SAUSA300_1136
SAUSA300_1578		SAUSA300_1495
SAUSA300_1586		SAUSA300_1694
SAUSA300_1587		SAUSA300_2644
SAUSA300_1594		SAUSA300_0015
SAUSA300_1598		SAUSA300_2204
SAUSA300_1603		SAUSA300_1620
SAUSA300_1611		SAUSA300_1878
SAUSA300_1614		SAUSA300_1443
SAUSA300_1621		SAUSA300_1090
SAUSA300_1625		SAUSA300_2089
SAUSA300_1629		SAUSA300_1098
SAUSA300_1636		SAUSA300_2066
SAUSA300_1641		SAUSA300_1095
SAUSA300_1647		SAUSA300_1093
SAUSA300_1657		SAUSA300_1097
SAUSA300_1664		SAUSA300_1320
SAUSA300_1666		SAUSA300_0716
SAUSA300_1675		SAUSA300_0592
SAUSA300_1682		SAUSA300_0972
SAUSA300_1712		SAUSA300_2526
SAUSA300_1730		SAUSA300_1591
SAUSA300_1731		SAUSA300_0925
SAUSA300_1784		SAUSA300_0541
SAUSA300_1790		SAUSA300_1568
SAUSA300_1860		SAUSA300_0974
SAUSA300_1874		SAUSA300_0459
SAUSA300_1880		SAUSA300_0969
SAUSA300_1881		SAUSA300_1442
SAUSA300_1885		SAUSA300_0020
SAUSA300_1889		SAUSA300_0621
SAUSA300_1900		SAUSA300_2302
SAUSA300_1901		SAUSA300_0509
SAUSA300_1985		SAUSA300_2156
SAUSA300_1994		SAUSA300_1639
SAUSA300_2023		SAUSA300_1457
SAUSA300_2054		SAUSA300_0691
SAUSA300_2055		SAUSA300_0137
SAUSA300_2058		SAUSA300_2279
SAUSA300_2059		SAUSA300_0637
SAUSA300_2060		SAUSA300_1308
SAUSA300_2067		SAUSA300_2264
SAUSA300_2072		SAUSA300_2490
SAUSA300_2078		SAUSA300_0093
SAUSA300_2081		SAUSA300_1441
SAUSA300_2104		SAUSA300_0014
SAUSA300_2108		SAUSA300_1866
SAUSA300_2111		SAUSA300_0690
SAUSA300_2142		SAUSA300_1179
SAUSA300_2171		SAUSA300_0486
SAUSA300_2172		SAUSA300_2075
SAUSA300_2177		SAUSA300_1126
SAUSA300_2178		SAUSA300_0764
SAUSA300_2179		SAUSA300_1684
SAUSA300_2180		SAUSA300_0112
SAUSA300_2185		SAUSA300_0191
SAUSA300_2186		SAUSA300_0506
SAUSA300_2187		SAUSA300_0890
SAUSA300_2188		SAUSA300_0748
SAUSA300_2189		SAUSA300_2313
SAUSA300_2190		SAUSA300_0889
SAUSA300_2192		SAUSA300_2357
SAUSA300_2194		SAUSA300_2411
SAUSA300_2195		SAUSA300_0448
SAUSA300_2197		SAUSA300_0941
SAUSA300_2198		SAUSA300_0145
SAUSA300_2199		SAUSA300_2324
SAUSA300_2201		SAUSA300_0630
SAUSA300_2203		SAUSA300_0776
SAUSA300_2205		SAUSA300_0352
SAUSA300_2224		SAUSA300_1252
SAUSA300_2230		SAUSA300_1852
SAUSA300_2245		SAUSA300_0706
SAUSA300_2249		SAUSA300_2393
SAUSA300_2253		SAUSA300_0999
SAUSA300_2278		SAUSA300_0988
SAUSA300_2331		SAUSA300_0073
SAUSA300_2362		SAUSA300_1245
SAUSA300_2365		SAUSA300_1283
SAUSA300_2367		SAUSA300_0707
SAUSA300_2391		SAUSA300_2358
SAUSA300_2440		SAUSA300_2288
SAUSA300_2467		SAUSA300_0888
SAUSA300_2486		SAUSA300_0631
SAUSA300_2491		SAUSA300_0216
SAUSA300_2506		SAUSA300_1913
SAUSA300_2537		SAUSA300_1516
SAUSA300_2546		SAUSA300_2627
SAUSA300_2573		SAUSA300_1032
SAUSA300_2599		SAUSA300_0382
SAUSA300_1920		SAUSA300_0308
SAUSA300_1167		SAUSA300_0712
SAUSA300_1381		SAUSA300_1786
SAUSA300_1382		SAUSA300_0188
SAUSA300_1982		SAUSA300_1002
SAUSA300_1029		SAUSA300_0314
SAUSA300_1521		SAUSA300_0174
SAUSA300_1845		SAUSA300_1336
SAUSA300_0479		SAUSA300_2113
SAUSA300_1305		SAUSA300_2398
SAUSA300_2645		SAUSA300_0753
SAUSA300_0438		SAUSA300_0666
		SAUSA300_0740
		SAUSA300_1566
		SAUSA300_2272
		SAUSA300_2144
		SAUSA300_0703
		SAUSA300_0602
		SAUSA300_1698
		SAUSA300_2328
		SAUSA300_2112
		SAUSA300_pUSA010004
		SAUSA300_0841
		SAUSA300_1788
		SAUSA300_0982
		SAUSA300_0067
		SAUSA300_1544
		SAUSA300_1474
		SAUSA300_1729
		SAUSA300_2580
		SAUSA300_0711
		SAUSA300_1003
		SAUSA300_0857
		SAUSA300_0793
		SAUSA300_0692
		SAUSA300_0198
		SAUSA300_0339
		SAUSA300_2261
		SAUSA300_1247
		SAUSA300_2404
		SAUSA300_1863
		SAUSA300_1689
		SAUSA300_1879
		SAUSA300_1576
		SAUSA300_1892
		SAUSA300_0081
		SAUSA300_2578
		SAUSA300_0384
		SAUSA300_0192
		SAUSA300_2252
		SAUSA300_2132
		SAUSA300_1174
		SAUSA300_0316
		SAUSA300_2317
		SAUSA300_1171
		SAUSA300_2527
		SAUSA300_1214
		SAUSA300_1534
		SAUSA300_1082
		SAUSA300_0128
		SAUSA300_0874
		SAUSA300_1701
		SAUSA300_1181
		SAUSA300_1337
		SAUSA300_1175
		SAUSA300_1848
		SAUSA300_1562
		SAUSA300_0289
		SAUSA300_1440
		SAUSA300_0462
		SAUSA300_2169
		SAUSA300_2167
		SAUSA300_1905
		SAUSA300_1552
		SAUSA300_0816
		SAUSA300_1198
		SAUSA300_1720
		SAUSA300_1351
		SAUSA300_0288
		SAUSA300_0362
		SAUSA300_2620
		SAUSA300_2101
		SAUSA300_0544
		SAUSA300_2394
		SAUSA300_1081
		SAUSA300_2289
		SAUSA300_2053
		SAUSA300_0321
		SAUSA300_0053
		SAUSA300_1361
		SAUSA300_1908
		SAUSA300_0312
		SAUSA300_1354
		SAUSA300_0732
		SAUSA300_1463
		SAUSA300_0215
		SAUSA300_0287
		SAUSA300_1335
		SAUSA300_2593
		SAUSA300_0733
		SAUSA300_2592
		SAUSA300_1523
		SAUSA300_1581
		SAUSA300_pUSA010001
		SAUSA300_2603
		SAUSA300_0424.1
		SAUSA300_1975
		SAUSA300_1988
		SAUSA300_0951
