# Supplementary material for: Temperature Influences the Composition and Cytotoxicity of Extracellular Vesicles in Staphylococcus aureus
Source: mSphere. 2021 Oct 6;6(5):e00676-21. doi: 10.1128/mSphere.00676-21 (PMC8510519; doi:10.1128/mSphere.00676-21)
Supplement: DATA SET S4 [file msphere.00676-21-sd004.xlsx]

## Sheet: 34C raw data
Feature ID	Chromosome region start	Chromosome region end	34A	Unique gene reads	Total gene reads	34B	Unique gene reads	Total gene reads	34C	Unique gene reads	Total gene reads	Means
rrsD	2179466	2181021	108877	161592	555114	108099	62453	218407	112220	142581	457908	109732
rrsA	512889	514444	105729	0	539062	99829.2	0	201698	108754	0	443765	104770
rrsB	556520	558075	105581	0	538310	99964.8	0	201972	108567	0	443005	104704
rrsE	2296020	2297575	104660	0	533612	99050.6	0	200125	107444	0	438423	103718
rrsC	2001169	2002724	73085.7	20565	372631	69556.4	8285	140534	69293.9	13852	282751	70645.3
rrlC	1997773	2000696	13176.1	10789	126279	15172.1	5254	57622	12465.6	8441	95614	13604.6
rrlA	514808	517731	10664.3	2577	102206	13845.8	1454	52585	9567.52	1793	73385	11359.2
rrlB	558411	561334	10135.1	0	97134	13587	0	51602	8646.95	0	66324	10789.7
rrlD	2175997	2178920	10106.2	0	96857	13570.2	0	51538	8605.1	0	66003	10760.5
rrlE	2292551	2295474	9970.41	0	95556	13340.3	1	50665	8372.25	0	64217	10561
tuf	596724	597909	2569.11	9982	9982	2031.58	3128	3128	2877.27	8947	8947	2492.65
SAUSA300s084	2499821	2501038	2348.94	9373	9373	1515.88	2397	2397	2548.6	8139	8139	2137.81
secY_1	2360862	2362155	1781.58	7553	7553	1441.06	2421	2421	2378.17	8069	8069	1866.94
rplJ	583644	584145	1307.62	2148	2148	1053.83	686	686	1697.76	2232	2232	1353.07
ssb	419089	419593	1148.55	1898	1898	1059.78	694	694	1133.42	1499	1499	1113.92
SAUSA300_1602	1755663	1755984	1081.24	1138	1138	772.04	322	322	1209.74	1019	1019	1021
rpsF	418772	419069	901.62	878	878	914.75	353	353	1032.91	805	805	949.76
fba	2241428	2242289	808.7	2283	2283	693.66	776	776	1264.08	2856	2856	922.15
SAUSA300_0875	959942	960209	831.58	728	728	593.8	206	206	997.67	699	699	807.68
hup	1528981	1529254	869.16	383	778	462.35	84	164	882.22	340	632	737.91
SAUSA300_1026	1121386	1121944	708.91	1297	1297	529.64	384	384	814.07	1192	1192	684.21
rpsJ	2371044	2371353	589.25	597	597	398.52	160	160	853.43	692	692	613.73
SAUSA300_0113	128166	129693	583.41	2921	2921	615.41	1221	1221	626.41	2510	2510	608.41
rplL	584187	584556	628.99	761	761	358.75	172	172	787.99	763	763	591.91
gap_1	843346	844357	570.76	1892	1892	516.9	679	679	686.03	1820	1820	591.23
SAUSA300_1012	1106565	1106841	476.27	431	431	175.68	63	63	1068.69	774	774	573.55
rplA	582680	583373	541.32	1230	1230	458.67	413	413	675.28	1228	1228	558.43
hrcA	1691969	1692947	672.66	2157	2157	389.54	495	495	536.17	1376	1376	532.79
pyk	1804762	1806520	524.8	3025	3025	479.82	1096	1096	574.88	2652	2652	526.5
glnR	1322390	1322759	513.27	621	621	446.35	214	214	570.08	552	552	509.9
efp	1644417	1644975	501.76	918	918	353.1	256	256	637.87	934	934	497.57
SAUSA300_0964	1057263	1057581	529.41	552	552	384.82	159	159	529.68	442	442	481.31
rplP	2366722	2367157	393.33	561	561	537.86	304	304	498.48	569	569	476.56
adk	2360198	2360846	422.65	898	898	363.44	306	306	523.99	891	891	436.7
rpmF	1122023	1122197	510.07	291	291	340.59	77	77	442.41	202	202	431.02
SAUSA300_0755	842280	843294	393.72	1309	1309	428.84	565	565	378.45	1007	1007	400.34
SAUSA300_1935	2103266	2103671	384.06	510	510	524.49	276	276	239.94	255	255	382.83
eno	848218	849523	383.05	1639	1639	262.44	445	445	499.64	1711	1711	381.71
spxA	986969	987365	435.15	565	565	167.14	86	86	530.25	551	551	377.51
grpE	1691311	1691938	440.7	906	906	268.82	219	219	391.42	644	644	366.98
isaA	2712054	2712756	330.19	760	760	247.78	226	226	477.17	879	879	351.71
rpsL	593353	593767	335.19	455	455	377.38	203	203	330.46	359	359	347.68
SAUSA300_0805	886051	886324	492.67	441	441	197.34	70	70	347.58	249	249	345.87
SAUSA300_0844	921936	923145	349.14	1384	1384	259.73	408	408	414.5	1315	1315	341.12
fusA	594426	596508	300.45	630	2051	304.23	262	823	406.16	687	2219	336.95
SAUSA300_1351	1518220	1518901	380.68	850	850	230.55	204	204	387.24	692	692	332.82
SAUSA300_0672	746322	746766	283.69	413	413	136.94	79	79	538.15	627	627	319.6
SAUSA300_1685	1857696	1858188	342.18	552	552	208.05	133	133	355.52	459	459	301.92
tgt	1749411	1750551	308.2	1152	1152	267.35	396	396	323.25	967	967	299.6
SAUSA300_0529	593001	593256	330.11	276	276	268.62	89	89	277.97	186	186	292.23
yajC	1749132	1749393	355.24	304	304	200.52	68	68	316.84	217	217	290.86
pdhB	1089647	1090625	269.44	864	864	286.45	364	364	287.18	737	737	281.02
tsf	1261714	1262596	256.92	743	743	215.53	247	247	289.49	670	670	253.98
SAUSA300s014	1502012	1502445	209.2	297	297	170.64	96	96	364.36	414	414	248.06
oxaA	2211425	2212298	243.15	696	696	171.03	194	194	322.15	738	738	245.45
SAUSA300s218	594301	596061	235.15	246	1357	222.58	94	509	246.84	206	1140	234.86
infA	2359787	2360006	220.04	158	158	263.57	75	75	212.29	122	122	231.97
sufC	897768	898530	214.93	537	537	178.77	177	177	296.57	593	593	230.09
rplK	582050	582473	261.01	362	362	163.75	90	90	254.96	283	283	226.57
SAUSA300_2540	2743026	2743917	248.85	727	727	163.26	189	189	263.47	616	616	225.19
SAUSA300_0531	593923	594304	204.93	256	256	199.98	99	99	270.06	270	270	224.99
ptsI	1078515	1080234	221.78	1250	1250	165.21	369	369	280.88	1267	1267	222.62
SAUSA300_1926	2091019	2091307	229.8	217	217	248.53	93	93	187.9	142	142	222.08
rplT	1779245	1779602	254.58	298	298	174.62	81	81	234.84	220	220	221.35
rpsD	1831373	1831976	227.1	449	449	119.98	94	94	314.73	498	498	220.6
prmA	1687193	1688132	230.28	709	709	140.98	172	172	283.28	698	698	218.18
SAUSA300_0839	918768	919011	204.58	163	163	139.36	44	44	285.42	182	182	209.79
tpiA	845807	846569	177.71	444	444	203.01	201	201	245.55	491	491	208.76
SAUSA300_0235	283070	283880	201.44	535	535	220.44	232	232	203.24	432	432	208.38
dnaN	2182	3316	206.28	767	767	177.82	262	262	215.75	642	642	199.95
mqo_2	2744109	2745606	199.05	977	977	171.2	333	333	219.18	861	861	196.48
ftsZ	1181548	1182721	183.05	704	704	167.97	256	256	230.66	710	710	193.89
rplU	1755989	1756298	209.25	212	212	151.93	61	61	218.29	177	177	193.16
rpsB	1260765	1261533	186.25	469	469	145.31	145	145	247.11	498	498	192.89
SAUSA300_0479	536260	536914	185.14	397	397	174.17	148	148	215.6	370	370	191.64
SAUSA300_1939	2105760	2106498	178.94	433	433	185.63	178	178	196.22	380	380	186.93
clpP	838575	839163	186.21	359	359	99.48	76	76	274.8	424	424	186.83
dnaK	1689410	1691243	192.68	1158	1158	151.58	361	361	195.84	942	942	180.03
atpC	2220516	2220921	177.72	236	236	136.82	72	72	224.89	239	239	179.81
SAUSA300_0033	41232	42219	203.94	660	660	159.85	205	205	173.75	450	450	179.18
SAUSA300_0871	955803	956706	178.67	529	529	151.71	178	178	206.37	489	489	178.92
rpsT	1696902	1697154	187.59	155	155	164.92	54	54	182.98	121	121	178.5
pfkA	1806541	1807465	179.23	543	543	164.92	198	198	190.54	462	462	178.23
mraW	1172510	1173425	178.33	535	535	150.56	179	179	201.58	484	484	176.82
atpA	2223271	2224780	175.64	869	869	173.92	341	341	178.8	708	708	176.12
SAUSA300_2256	2423260	2424037	188.02	479	479	142.64	144	144	196.67	401	401	175.78
SAUSA300_0899	987735	988455	217.73	514	514	126.14	118	118	183.13	346	346	175.67
SAUSA300_0035	42235	42451	165.2	117	117	171.03	48	48	181.72	103	103	172.65
rplF	2363718	2364255	167.55	295	295	133.29	93	93	210.06	296	296	170.3
SAUSA300_1458	1612528	1612900	170.53	208	208	97.24	47	47	236.64	231	231	168.14
rpoA	2357822	2358767	149.75	464	464	160.44	197	197	193.16	479	479	167.79
rpsR	419644	419887	156.89	125	125	60.18	19	19	277.58	177	177	164.88
SAUSA300_0460	520784	521114	150.65	163	163	111.95	48	48	226.34	196	196	162.98
SAUSA300_0995	1090715	1092008	159.45	676	676	156.55	263	263	156.21	530	530	157.4
gyrA	7031	9695	150.09	1311	1311	149.94	519	519	171.66	1200	1200	157.23
groEL	2139833	2141450	164.66	873	873	123.75	260	260	182.65	775	775	157.02
rpsM	2359254	2359620	137.49	165	165	147.2	70	70	185.34	178	178	156.68
asp23	2319312	2319822	163.26	273	273	123.75	82	82	180.08	241	241	155.7
SAUSA300_1888	2052514	2052817	183.19	182	182	129.54	51	51	152.18	121	121	154.97
rpsH	2364279	2364678	132.24	173	173	125.38	65	65	207.26	217	217	154.96
SAUSA300_1862	2023229	2023694	157.41	240	240	147.31	89	89	159.81	195	195	154.84
rpmA	1755367	1755652	148.75	139	139	81.01	30	30	231.32	173	173	153.7
glyS	1676272	1677664	164.11	749	749	108.37	196	196	179.04	654	654	150.51
SAUSA300_2357	2533450	2534182	143.33	225	344	138.79	90	132	166.07	215	319	149.4
rpoC	589268	592865	143.89	1697	1697	153.2	716	716	150.76	1423	1423	149.28
SAUSA300_2245	2410699	2411047	201.57	230	230	68.56	31	31	174.12	159	159	148.08
msrB	1448835	1449264	168.49	237	237	91.5	51	51	171.44	193	193	143.81
srrA	1596905	1597631	136.11	324	324	98.59	93	93	193.17	368	368	142.62
rot	1890755	1891256	174.71	287	287	112.14	73	73	130.83	172	172	139.23
rpsI	2352540	2352939	120.77	158	158	111.88	58	58	179.56	187	188	137.4
rplB	2368563	2369397	118.85	325	325	139.35	151	151	153.53	336	336	137.24
rplS	1241486	1241837	134.68	155	155	116.21	53	53	159.6	147	147	136.83
rplN	2365836	2366205	123.98	150	150	125.14	60	60	158.01	153	153	135.71
SAUSA300_0252	303315	305040	148.34	839	839	120.46	270	270	138.07	625	625	135.63
ahpC	429410	429980	131.63	246	246	141.78	105	105	129.7	194	194	134.37
rplE	2364917	2365457	135.55	240	240	98.34	69	69	168.67	239	239	134.19
SAUSA300_0790	875682	876039	123.88	145	145	137.97	64	64	137.7	129	129	133.18
SAUSA300_1943	2109816	2110116	141.31	139	139	146.23	57	57	109.24	86	86	132.26
SAUSA300_2144	2320136	2320685	130	234	234	113.55	81	81	152.71	220	220	132.09
gnd	1613118	1614525	147.4	680	680	91.9	168	168	156.01	576	576	131.77
SAUSA300_1921	2087439	2087736	147.87	144	144	134.75	52	52	106.5	83	83	129.71
SAUSA300_0912	1000167	1000938	140.43	355	355	76.86	77	77	166.57	337	337	127.95
clpX	1774670	1775933	133.54	553	553	95.06	156	156	151.77	503	503	126.79
rpsK	2358841	2359231	128.25	164	164	102.62	52	52	147.55	151	151	126.14
gatB	2041047	2042475	116.4	545	545	115.88	215	215	136.64	512	512	122.97
rpsU	1684617	1684794	168.86	98	98	73.92	17	17	124.88	58	58	122.55
tpx	1824694	1825189	118.91	193	193	94.84	61	61	153.2	199	199	122.32
vraR	2025586	2026216	139.42	288	288	103.84	85	85	120.37	199	199	121.21
pgi	944996	946328	130.51	570	570	93.03	161	161	138.76	485	485	120.77
ddh	2659356	2660412	118.99	412	412	96.93	133	133	143.63	398	398	119.85
lpdA_1	1092011	1093418	108.6	501	501	108.85	199	199	141.65	523	523	119.7
SAUSA300_1653	1818094	1818784	125.53	284	284	85.89	77	77	147.46	267	267	119.63
SAUSA300_1121	1228038	1228611	125.61	236	236	118.2	88	88	115.06	173	173	119.62
SAUSA300_1295	1425892	1426093	106.22	70	70	80.41	21	21	170.63	90	90	119.09
rpmC	2366523	2366745	116.77	85	85	124.81	36	36	115.01	67	67	118.86
mraZ	1172042	1172474	124.96	177	177	83.73	47	47	144.67	164	164	117.79
SAUSA300_1936	2103667	2104030	136.11	162	162	125.09	59	59	91.33	87	87	117.51
ahpF	427871	429395	107.87	539	539	110.09	218	218	131.78	527	527	116.58
guaA	439846	441388	114.32	578	578	103.82	208	208	130.24	527	527	116.13
pgk	844495	845686	96.8	378	378	124.72	193	193	126.07	394	394	115.86
SAUSA300_0807	886680	887064	146.93	185	185	98.21	49	49	100.23	101	101	115.13
SAUSA300_1118	1223550	1223925	93.53	115	115	127.25	62	62	123.98	122	122	114.92
SAUSA300_0683	757236	757998	116.47	291	291	99.99	99	99	123.53	247	247	113.33
SAUSA300_1966	2121486	2122239	97.61	241	241	136.96	134	134	105.27	208	208	113.28
SAUSA300s113	691375	691666	121.58	67	116	74.05	13	28	138.81	55	106	111.48
rplD	2369704	2370328	94.33	193	193	94.97	77	77	142.91	234	234	110.74
ppaC	2066319	2067249	105.93	323	323	78.62	95	95	147.52	360	360	110.69
SAUSA300_0980	1074604	1075900	119.55	505	508	95.02	159	160	114.09	385	388	109.55
SAUSA300_0453	511116	511434	104.54	109	109	116.17	48	48	104.26	87	87	108.32
glpD	1314904	1316578	110.59	607	607	87.35	190	190	126.12	554	554	108.02
SAUSA300_0571	645339	646104	106.05	266	266	94.57	94	94	123.04	247	247	107.89
SAUSA300_1720	1903090	1903945	114.86	322	322	94.52	105	105	113.21	254	254	107.53
SAUSA300_1787	1969132	1969555	128.34	178	178	78.24	43	43	112.61	125	125	106.4
recR	511440	512037	114.43	224	224	95.4	74	74	109.15	171	171	106.33
pdhA	1088531	1089644	98.37	359	359	91.97	133	133	128.4	375	375	106.25
eutD	644278	645265	114.64	371	371	78.76	101	101	124.71	323	323	106.04
SAUSA300_0509	567598	568606	118.3	391	391	90.1	118	118	109.64	290	290	106.01
SAUSA300_0814	893371	894340	121.81	387	387	102.46	129	129	92.42	235	235	105.56
SAUSA300s162	2533646	2533893	108.66	0	88	46.74	0	15	154.29	0	100	103.23
crr	1448323	1448824	115.06	189	189	69.13	45	45	122.46	161	161	102.22
atpB	2226314	2227043	92.88	222	222	108.74	103	103	104.03	199	199	101.88
SAUSA300_2068	2230656	2231181	106.31	183	183	98.22	67	67	98.72	136	136	101.08
SAUSA300_0858	935713	936058	116.69	132	132	80.31	36	36	106.04	96	96	101.01
SAUSA300s136	1084070	1084374	108.35	104	108	93.67	35	37	96.52	72	77	99.52
SAUSA300s229	1005488	1005738	112.24	4	92	83.12	1	27	102.13	2	67	99.16
SAUSA300_0649	724233	724851	113.01	229	229	69.74	56	56	114.08	185	185	98.94
rpoB	585553	589105	89.9	1047	1047	89.7	414	414	114.9	1071	1071	98.17
infC	1779877	1780405	96.46	167	167	84.54	58	58	111.15	154	154	97.39
rplR	2363328	2363688	94.89	112	112	87.65	41	41	106.92	101	101	96.48
dltD	917330	918506	114.63	442	442	71.99	110	110	100.46	310	310	95.69
SAUSA300_2359	2534878	2535658	114.18	292	292	66.11	67	67	104.55	214	214	94.95
SAUSA300_2358	2534178	2534898	96.16	227	227	68.41	64	64	119.09	225	225	94.55
SAUSA300_2077	2239279	2239615	89.86	99	99	77.88	34	34	114.55	101	101	94.1
SAUSA300_1931	2101363	2101525	118.61	63	63	104.52	22	22	58.81	25	25	93.98
SAUSA300_0508	567120	567609	107.9	173	173	80.27	51	51	93.52	120	120	93.9
SAUSA300_1932	2101551	2101902	106.01	122	122	109.63	50	50	65.14	60	60	93.6
tig	1776083	1777385	102.37	437	437	68.57	116	116	109.17	373	373	93.37
SAUSA300_0569	643358	644111	101.26	250	250	53.15	52	52	122.98	243	243	92.46
SAUSA300_1784	1966415	1966919	99.24	164	164	80.93	53	53	96.78	128	128	92.32
ftsA	1180103	1181516	105.98	491	491	76.8	141	141	93.32	346	346	92.03
SAUSA300_1938	2104591	2105737	78.24	294	294	118.87	177	177	78.81	237	237	91.97
clpC	568619	571076	103.65	835	835	67.97	217	217	102.21	659	659	91.28
atpF	2225340	2225862	82.97	142	142	92.89	63	63	97.83	134	134	91.23
SAUSA300_1937	2104287	2104572	96.31	90	90	102.62	38	38	69.53	52	52	89.49
rplV	2367836	2368190	84.43	98	98	78.27	36	36	105.5	98	98	89.4
SAUSA300_1314	1448102	1448324	98.92	72	72	65.87	19	19	101.28	59	59	88.69
rplM	2352952	2353390	89.83	129	129	75.56	43	43	100.06	115	115	88.48
gltT	2504949	2506227	99.04	415	415	66.24	110	110	99	332	332	88.09
rpsA	1531971	1533147	98.29	379	379	67.41	103	103	97.86	302	302	87.85
SAUSA300_2484	2682928	2684095	85.98	329	329	58.04	88	88	117.56	360	360	87.19
cysK	550845	551778	75.51	231	231	61.04	74	74	116	284	284	84.18
SAUSA300_1788	1969696	1970062	76.66	92	92	65.19	31	31	109.33	105	105	83.73
rplW	2369429	2369705	101.66	92	92	75.29	27	27	71.8	52	52	82.92
SAUSA300_1923	2089106	2089862	83.11	206	206	105.88	104	104	59.48	118	118	82.82
rplC	2370354	2371017	79.58	173	173	88.22	76	76	80.47	140	140	82.76
SAUSA300_1373	1541132	1541357	69.13	51	51	58.15	17	17	116.87	69	69	81.38
trx	1142049	1142364	84.24	87	87	31.76	13	13	127.03	105	105	81.01
SAUSA300_1856	2018561	2019077	82.75	140	140	68.61	46	46	88.62	120	120	79.99
ccpA	1853103	1854093	86.57	281	281	66.86	86	86	85.46	222	222	79.63
SAUSA300_1965	2121058	2121298	72.43	31	57	76.96	16	24	87.33	34	55	78.91
glyA	2229391	2230630	73.85	300	300	78.89	127	127	82.43	268	268	78.39
qoxB	1053603	1055592	74.98	489	489	73.52	190	190	85.83	448	448	78.11
SAUSA300_1339	1503416	1503767	90.37	104	104	61.4	28	28	79.26	73	73	77.01
SAUSA300_2423	2608828	2609020	81.01	51	51	68.14	17	17	81.38	41	41	76.85
atpG	2222374	2223241	70.35	200	200	74.57	84	84	84.83	193	193	76.58
ptsH	1078246	1078513	71.96	63	63	46.12	16	16	111.33	78	78	76.47
mnhE	928956	929436	81.97	129	129	72.15	45	45	73.04	92	92	75.72
atpH	2224801	2225341	73.99	131	131	69.84	49	49	83.27	118	118	75.7
SAUSA300_0556	629523	630072	72.22	130	130	65.89	47	47	88.16	127	127	75.42
rpsE	2362807	2363308	75.49	124	124	67.59	44	44	82.15	108	108	75.08
SAUSA300_1119	1223939	1225586	79.26	428	428	69.63	149	149	73.58	318	318	74.15
glnA	1322777	1324118	76.42	336	336	61.98	108	108	83.83	295	295	74.08
SAUSA300_0726	805968	807093	80.79	298	298	66.36	97	97	73.85	218	218	73.66
rpoZ	1207419	1207638	75.2	54	54	45.69	13	13	97.45	56	56	72.78
SAUSA300_1338	1502860	1503424	67.05	124	124	57.31	42	42	93.24	138	138	72.54
SAUSA300_1967	2122289	2122619	65.62	71	71	74.63	32	32	76.22	66	66	72.16
SAUSA300_0505	564422	564983	81	149	149	54.88	40	40	79.48	117	117	71.79
ackA	1822334	1823537	76.82	303	303	53.74	84	84	83.95	265	265	71.5
rpsC	2367159	2367813	64.82	139	139	55.31	47	47	93.81	161	161	71.32
SAUSA300_0932	1021520	1022123	92.05	182	182	44.67	35	35	77.1	122	122	71.28
SAUSA300s139	1756307	1756465	65.63	34	34	92.55	19	19	55.47	23	23	71.22
ctsR	566562	567024	81.86	124	124	59.97	36	36	70.11	85	85	70.65
SAUSA300_0712	789739	791245	68.45	338	338	56.73	111	111	86.54	342	342	70.57
SAUSA300_0618	691510	692440	81	215	247	68.69	70	83	59.42	128	145	69.7
SAUSA300_0812	891410	892268	78.2	220	220	68.17	76	76	61.74	139	139	69.37
SAUSA300_1963	2120175	2120436	67.78	58	58	70.77	24	24	68.62	47	47	69.06
SAUSA300_1082	1183795	1184464	68.38	150	150	65.57	57	57	71.77	126	126	68.58
rplO	2362154	2362595	69.16	100	100	76.79	44	44	59.63	69	69	68.52
SAUSA300_1223	1340002	1340857	73.13	205	205	33.31	37	37	98.06	220	220	68.16
SAUSA300_1003	1098402	1099422	81.93	274	274	60.36	80	80	62.02	166	166	68.1
dnaB	20786	22187	67.05	308	308	54.93	100	100	80.24	295	295	67.41
SAUSA300_0474	532548	532929	59.24	74	74	80.8	40	40	61.01	61	61	67.02
SAUSA300_2065	2227583	2228711	74.9	277	277	70.96	104	104	53.72	159	159	66.52
sufD	898627	899935	61.79	265	265	67.08	114	114	70.22	241	241	66.36
greA	1716721	1717198	73.53	115	115	45.18	28	28	79.89	100	100	66.2
SAUSA300_0593	666453	666975	67.19	115	115	50.13	34	34	80.31	110	110	65.88
pbp2	1504929	1507113	69.13	495	495	49.34	140	140	78.35	449	449	65.6
murA_1	2218345	2219611	61.19	254	254	65.05	107	107	69.84	232	232	65.36
lytM	322342	323293	74.72	233	233	50.18	62	62	70.13	175	175	65.01
dps	2256073	2256517	68.69	100	100	32.93	19	19	91.84	107	107	64.49
gpmI	846571	848089	59.47	296	296	59.83	118	118	73.05	291	291	64.12
SAUSA300_1930	2096777	2101307	63.96	950	950	79.34	467	467	47.45	564	564	63.58
SAUSA300_0489	547463	549557	62.92	432	432	59.91	163	163	67.52	371	371	63.45
fabG	1230513	1231248	65.98	159	159	47.12	45	45	75.18	145	145	62.76
rplQ	2357437	2357806	50.42	61	61	64.66	31	31	72.29	70	70	62.46
SAUSA300s006	854459	854818	76.46	0	90	38.59	0	18	71.12	0	67	62.06
SAUSA300_1940	2106481	2107669	68.55	267	267	60.25	93	93	57.1	178	178	61.96
dnaJ	1688135	1689275	67.95	254	254	43.88	65	65	71.87	215	215	61.24
SAUSA300_1692	1866564	1866876	70.38	72	72	41.94	17	17	70.84	58	58	61.05
SAUSA300_1924	2089873	2090128	56.21	47	47	81.49	27	27	44.83	30	30	60.85
SAUSA300_1086	1186238	1186856	70.57	143	143	34.87	28	28	77.08	125	125	60.84
ssrA	854459	854818	82.41	0	97	21.44	0	10	77.49	0	73	60.45
SAUSA300_1197	1319064	1319541	56.91	89	89	29.04	18	18	95.07	119	119	60.34
prsA	1971556	1972519	74.11	234	234	36.76	46	46	69.25	175	175	60.04
pyrB	1195627	1196509	62.24	180	180	67.19	77	77	50.55	117	117	60
atpD	2220940	2222353	55.26	256	256	56.1	103	103	67.69	251	251	59.68
SAUSA300_1229	1346710	1347514	62.59	165	165	42.12	44	44	72.99	154	154	59.23
SAUSA300_1964	2120688	2121009	57.01	60	60	71.93	30	30	47.49	40	40	58.81
deoC_1	159223	159886	58.42	60	127	44.11	18	38	73.57	66	128	58.7
SAUSA300_1933	2101951	2102092	56.24	26	26	92.79	17	17	27.03	10	10	58.69
fabZ	2217871	2218312	65.01	94	94	54.1	31	31	56.17	65	65	58.43
SAUSA300_0916	1005221	1005731	66.38	53	111	40.75	15	27	67.25	47	90	58.13
SAUSA300_0177	198826	199858	55.86	189	189	50.71	68	68	67.21	182	182	57.92
tkt	1356634	1358512	59.76	368	368	50	122	122	62.91	310	310	57.56
SAUSA300_0555	628889	629522	58.78	122	122	42.55	35	35	71.04	118	118	57.46
agrB	2146941	2147511	47.62	89	89	59.41	44	44	61.51	92	92	56.18
SAUSA300_1928	2091495	2095281	49.7	617	617	74.61	367	367	43.68	434	434	56
SAUSA300_0639	713279	713777	54.51	89	89	49.45	32	32	61.98	81	81	55.31
SAUSA300_1804	1987141	1987741	57.44	113	113	46.18	36	36	62.24	98	98	55.29
rpsQ	2366236	2366500	60.07	52	52	40.81	14	14	64.96	45	45	55.28
SAUSA300s122	2371400	2371538	57.46	26	26	44.62	8	8	63.51	23	23	55.2
SAUSA300_0014	18344	20312	48.04	310	310	47.32	121	121	67.58	349	349	54.31
SAUSA300_1956	2114412	2114631	48.74	35	35	70.29	20	20	41.76	24	24	53.6
SAUSA300s121	1831111	1831332	57.96	42	42	55.72	16	16	44.83	26	26	52.84
clpB	962772	965382	56.44	483	483	39.81	135	135	60.59	415	415	52.28
dnaA	543	1905	52.62	235	235	44.64	79	79	57.64	206	206	51.63
SAUSA300_0666	739922	740489	52.18	97	97	51.58	38	38	51.08	76	76	51.61
SAUSA300_0067	75564	75996	68.48	97	97	46.32	26	26	37.93	43	43	50.91
fruA	758920	760879	45.93	295	295	47.54	121	121	58.16	299	299	50.54
saeS	766185	767241	58.63	203	203	38.63	53	53	53.77	149	149	50.34
dat	1870312	1871161	52.81	147	147	50.77	56	56	46.68	104	104	50.08
SAUSA300_1941	2107684	2109346	53.58	292	292	64.83	140	140	31.41	137	137	49.94
SAUSA300_1534	1683690	1684374	55.74	125	125	43.88	39	39	49.59	89	89	49.73
secA	817414	819946	51.67	429	429	45.9	151	151	51.62	343	343	49.73
qoxC	1053008	1053614	47.31	94	94	40.64	32	32	61	97	97	49.65
SAUSA300_0931	1021329	1021506	63.75	37	37	34.79	8	8	49.52	23	23	49.35
SAUSA300_2037	2201244	2202765	45.32	226	226	48.07	95	95	53.62	214	214	49
SAUSA300_1551	1702433	1702787	47.39	55	55	39.13	18	18	60.28	56	56	48.93
msrA_2	1449256	1449790	56.54	99	99	41.8	29	29	47.81	67	67	48.72
SAUSA300_1725	1907470	1908184	56.81	133	133	34.49	32	32	54.44	102	102	48.58
pyrH	1262732	1263455	47.67	113	113	43.64	41	41	53.76	102	102	48.36
SAUSA300_1665	1830665	1831130	47.88	73	73	34.76	21	21	62.28	76	76	48.31
SAUSA300_0552	626737	627403	42.59	93	93	48.54	42	42	53.79	94	94	48.3
SAUSA300_1532	1681968	1682667	61.52	141	141	40.74	37	37	41.43	76	76	47.9
SAUSA300_1254	1379764	1380973	48.43	192	192	43.29	68	68	51.69	164	164	47.81
SAUSA300_2143	2319884	2320124	57.19	45	45	38.48	12	12	47.64	30	30	47.77
SAUSA300_0183	211874	212369	51.76	84	84	32.65	21	21	56.2	73	73	46.87
yfiA	816428	817001	44.71	84	84	18.8	14	14	75.82	114	114	46.44
menB	1036851	1037673	40.44	109	109	45.88	49	49	51.46	111	111	45.93
SAUSA300_0789	875218	875539	50.36	53	53	16.78	7	7	70.04	59	59	45.73
SAUSA300_1962	2119875	2120136	38.56	33	33	56.03	19	19	42.34	29	29	45.64
SAUSA300_1550	1701714	1702431	46.79	110	110	42.94	40	40	45.71	86	86	45.15
SAUSA300_1697	1871164	1872574	38.29	177	177	38.75	71	71	58.38	216	216	45.14
SAUSA300_0251	301594	303283	52.19	289	289	39.19	86	86	44	195	195	45.12
spsB	947880	948348	56.7	87	87	27.96	17	17	50.49	62	62	45.05
SAUSA300_2447	2642007	2642496	34.3	55	55	29.9	19	19	70.92	91	91	45.04
SAUSA300_2328	2504189	2504546	64.07	75	75	12.94	6	6	56.58	53	53	44.53
gatA	2042487	2043945	43.51	208	208	39.06	74	74	50.97	195	195	44.51
sufB	901895	903293	43.85	201	201	35.23	64	64	53.97	198	198	44.35
hemA	1772363	1773710	46.19	204	204	41.71	73	73	44.7	158	158	44.2
opuD	1364592	1366239	44.26	239	239	40.65	87	87	47.66	206	206	44.19
tetR	2825886	2826447	59.8	110	110	28.81	21	21	43.47	64	64	44.03
SAUSA300_1929	2095296	2096781	39.23	191	191	55.46	107	107	36.95	144	144	43.88
SAUSA300_1579	1729756	1730899	48.03	180	180	35.69	53	53	47.68	143	143	43.8
rpmD	2362611	2362791	35.58	21	21	42.76	10	10	52.93	25	25	43.76
SAUSA300_1573	1721300	1721729	49.77	70	70	26.91	15	15	54.19	61	61	43.62
tagH	696668	697463	51.79	135	135	30.01	31	31	48.89	102	102	43.57
SAUSA300s089	679024	679240	50.83	36	36	32.07	9	9	47.64	27	27	43.51
metK	1913877	1915071	44.19	173	173	36.74	57	57	49.47	155	155	43.47
dltB	915865	917080	53.22	212	212	31.67	50	50	44.22	141	141	43.04
rpoD	1671295	1672402	46.56	169	169	40.32	58	58	40.97	119	119	42.62
femA	1397006	1398308	44.04	188	188	31.92	54	54	50.34	172	172	42.1
sucC	1246831	1247998	48.35	185	185	34.95	53	53	42.78	131	131	42.03
ezrA	1828834	1830529	46.42	258	258	28.15	62	62	51.49	229	229	42.02
ispD	299838	300555	51.89	122	122	27.91	26	26	46.24	87	87	42.01
recU	1504306	1504933	44.75	92	92	31.91	26	26	48.62	80	80	41.76
trpS	985685	986675	38.82	126	126	38.87	50	50	46.96	122	122	41.55
SAUSA300_2529	2730608	2731058	32.53	0	48	37.63	0	22	54.2	0	64	41.45
serS	12812	14099	36.49	154	154	36.48	61	61	50.93	172	172	41.3
isaB	2786064	2786592	47.37	82	82	34.98	24	24	41.14	57	57	41.16
ilvE	605178	606255	41.63	147	147	30.01	42	42	51.31	145	145	40.98
SAUSA300_0669	741806	742682	41.08	118	118	34.26	39	39	46.98	108	108	40.78
lexA	1355028	1355652	32.26	66	66	29.6	24	24	60.46	99	99	40.77
recA	1296192	1297236	33.3	114	114	44.97	61	61	43.8	120	120	40.69
SAUSA300_1795	1978471	1978816	57.46	65	65	26.77	12	12	37.56	34	34	40.6
typA	1103786	1105634	37.96	230	230	26.65	64	64	57.12	277	277	40.58
gpmA	2537649	2538336	43.51	98	98	32.49	29	29	44.93	81	81	40.31
SAUSA300_0487	545367	546663	41.18	175	175	34.44	58	58	45.28	154	154	40.3
upp	2228734	2229364	38.24	79	79	39.09	32	32	43.55	72	72	40.3
SAUSA300_0989	1084422	1086120	37	199	206	32.18	67	71	51.62	225	230	40.27
SAUSA300_0788	874529	875069	35.58	63	63	39.91	28	28	45.17	64	64	40.22
sufS	900049	901291	39.29	160	160	35.94	58	58	45.41	148	148	40.21
SAUSA300_1179	1297589	1299149	41.25	211	211	40.46	82	82	37.62	154	154	39.78
rpmI	1779648	1779849	33.38	22	22	42.12	11	11	43.61	23	23	39.7
SAUSA300_0920	1010093	1010345	39.94	33	33	42.76	14	14	36.29	24	24	39.66
SAUSA300s286	1165483	1165865	40.72	51	51	44.32	22	22	33.92	34	34	39.65
SAUSA300_1695	1868971	1869697	41.17	98	98	39.22	37	37	38.32	73	73	39.57
dltA	914411	915869	38.49	184	184	40.65	77	77	39.47	151	151	39.53
SAUSA300_0621	694131	694776	46.34	98	98	22.67	19	19	49.04	83	83	39.35
SAUSA300_0781	870380	870617	43.75	0	34	16.24	0	5	57.89	0	36	39.29
SAUSA300_1583	1732928	1733351	41.82	58	58	32.75	18	18	43.24	48	48	39.27
SAUSA300_0504	563531	564419	37.09	108	108	42.47	49	49	37.77	88	88	39.11
fruB	757994	758915	35.76	108	108	32.59	39	39	48.83	118	118	39.06
cdr	957594	958911	34.74	150	150	39.74	68	68	42.25	146	146	38.91
SAUSA300_1859	2021003	2021534	40.78	71	71	37.68	26	26	38.04	53	53	38.83
SAUSA300_0703	777144	779085	45.72	291	291	26.96	68	68	43.78	223	223	38.82
glmM	2285969	2287325	43.63	194	194	39.16	69	69	33.44	119	119	38.75
nusB	1627941	1628331	46.14	59	59	17.76	9	9	51.79	53	53	38.56
SAUSA300_1944	2110347	2110683	38.12	42	42	43.52	19	19	34.03	30	30	38.56
SAUSA300_0650	724866	725874	36.31	120	120	32.07	42	42	46.88	124	124	38.42
lysS	554151	555639	36.07	176	176	36.72	71	71	42	164	164	38.27
SAUSA300_1448	1601371	1601821	44.05	65	65	27.36	16	16	43.19	51	51	38.2
SAUSA300_0687	762588	763938	44.28	196	196	27.93	49	49	42.34	150	150	38.19
atpE	2226059	2226272	37.23	26	26	36.13	10	10	41.15	23	23	38.17
mecA	39126	41133	43.92	289	289	34.9	91	91	35.13	185	185	37.98
SAUSA300s022	2146190	2146741	40.41	59	73	16.76	10	12	56.71	75	82	37.96
SAUSA300_1069	1168846	1169542	43.38	99	99	32.07	29	29	38.33	70	70	37.93
SAUSA300_0486	544786	545188	35.66	47	47	32.55	17	17	45.5	48	48	37.9
deoB	159913	161092	36.47	141	141	39.82	61	61	37.17	115	115	37.82
SAUSA300_2100	2263651	2264743	52.51	188	188	19.73	28	28	39.78	114	114	37.34
SAUSA300_1346	1511301	1513995	45.17	399	399	28.85	101	101	37.2	263	263	37.08
SAUSA300_2313	2485912	2487511	39.1	205	205	28.4	59	59	43.61	183	183	37.04
pyrE	1202870	1203482	33.39	67	67	32.7	26	26	44.83	72	72	36.97
SAUSA300_0640	714232	715300	36.84	129	129	25.94	36	36	47.81	134	134	36.87
rpsO	1281421	1281691	39.54	35	35	25.65	9	9	45.17	32	32	36.79
SAUSA300_2317	2491404	2492307	35.46	105	105	28.13	33	33	46	109	109	36.53
rsbU	2186666	2187668	37.13	122	122	34.56	45	45	37.65	99	99	36.45
SAUSA300_1083	1184460	1185024	32.99	61	61	36.84	27	27	39.19	58	58	36.34
SAUSA300_1656	1821588	1822089	35.92	59	59	19.97	13	13	52.48	69	69	36.12
SAUSA300_0694	769436	770021	44.84	86	86	25	19	19	37.78	58	58	35.87
proS	1267527	1269231	39.38	220	220	23.03	51	51	44.5	199	199	35.64
SAUSA300_2387	2569589	2570441	34.72	97	97	23.49	26	26	48.31	108	108	35.51
SAUSA300_0716	794133	796239	38.67	267	267	36.18	99	99	31.67	175	175	35.5
pflA	262850	263606	36.31	90	90	38.69	38	38	31.25	62	62	35.42
acnA	1367130	1369836	35.05	311	311	28.44	100	100	42.53	302	302	35.34
SAUSA300_1004	1099704	1100124	48.65	67	67	14.66	8	8	42.65	47	47	35.32
sucD	1248019	1248928	31.2	93	93	36.41	43	43	38.15	91	91	35.25
accB_1	1630122	1630587	37.39	57	57	28.14	17	17	40.16	49	49	35.23
frr	1263473	1264028	40.67	74	74	27.73	20	20	37.08	54	54	35.16
SAUSA300_1247	1370015	1370483	35.19	54	54	32.89	20	20	35.83	44	44	34.64
SAUSA300_0591	664614	665091	35.81	56	56	43.56	27	27	23.97	30	30	34.45
pyrC	1196526	1197801	34.45	144	144	33.8	56	56	34.97	117	117	34.41
SAUSA300_1536	1685086	1686433	34.87	154	154	28.57	50	50	38.76	137	137	34.07
trxB	833229	834165	38.12	117	117	23.02	28	28	40.71	100	100	33.95
nusG	581321	581870	32.22	58	58	36.45	26	26	32.62	47	47	33.76
SAUSA300_0468	527792	528566	28.37	72	72	28.84	29	29	43.33	88	88	33.51
gmk	1206796	1207420	32.26	66	66	28.37	23	23	39.7	65	65	33.44
SAUSA300_1909	2075261	2075825	33.53	62	62	28.66	21	21	37.84	56	56	33.34
SAUSA300s119	1652722	1652955	45.81	34	35	19.82	5	6	34.35	19	21	33.33
SAUSA300_0536	600989	601868	34	98	98	31.52	36	36	34.25	79	79	33.26
glmS	2270194	2272000	31.58	187	187	33.67	79	79	33.97	161	161	33.07
ffh	1237878	1239246	34.56	155	155	26.44	47	47	38.16	137	137	33.05
SAUSA300_1942	2109342	2109777	36.46	52	52	33.62	19	19	28.91	33	33	32.99
fabH	971281	972223	31.41	97	97	33.5	41	41	33.98	84	84	32.96
accC_1	1628767	1630123	33.51	149	149	27.81	49	49	37.38	133	133	32.9
deoD_2	2255242	2255953	27.88	65	65	21.65	20	20	48.77	91	91	32.77
murA_2	2239703	2240963	38.73	160	160	28.1	46	46	31.45	104	104	32.76
sarA	678505	678880	36.6	45	45	18.47	9	9	42.68	42	42	32.58
sak	2088424	2088916	35.33	57	57	35.98	23	23	26.34	34	34	32.55
SAUSA300_1533	1682683	1683673	36.35	118	118	24.88	32	32	35.8	93	93	32.34
fni	2464601	2465651	33.11	114	114	30.05	41	41	33.75	93	93	32.31
SAUSA300_0305	354435	355131	30.67	70	70	27.65	25	25	38.33	70	70	32.22
SAUSA300_2563	2772762	2773218	39.46	59	59	21.94	13	13	35.1	42	42	32.17
SAUSA300_1863	2023700	2023976	39.78	36	36	8.37	3	3	48.33	35	35	32.16
SAUSA300_1654	1818958	1820014	38.7	134	134	23.32	32	32	34.28	95	95	32.1
rpmB	1222919	1223108	27.43	17	17	28.51	7	7	40.33	20	20	32.09
rpoF	2184995	2185766	34.81	88	88	29.95	30	30	31.14	63	63	31.97
SAUSA300_2206	2371709	2372099	33.63	43	43	27.63	14	14	34.2	35	35	31.82
fabF	972234	973479	31.36	128	128	30.29	49	49	33.67	110	110	31.77
SAUSA300_0250	300547	301573	32.1	108	108	28.51	38	38	34.54	93	93	31.72
SAUSA300_0381	430471	431227	33.08	82	82	25.45	25	25	36.29	72	72	31.61
SAUSA300_1803	1986964	1987117	49.83	25	25	10.06	2	2	34.87	14	14	31.59
fur	1664811	1665222	45.27	61	61	18.73	10	10	30.6	33	33	31.53
SAUSA300_0566	639954	641439	26.7	130	130	30.06	58	58	37.72	147	147	31.49
SAUSA300_1007	1102512	1103340	19.89	54	54	36.25	39	39	38.2	83	83	31.45
zwf	1606987	1608472	30.19	147	147	30.58	59	59	33.36	130	130	31.38
prs	535145	536111	34.73	110	110	26.29	33	33	32.74	83	83	31.25
nrdF	796356	797328	33.89	108	108	22.96	29	29	36.85	94	94	31.23
pyrG	2243136	2244747	29.72	157	157	27.23	57	57	36.67	155	155	31.21
SAUSA300_2332	2507833	2508262	35.55	50	50	17.94	10	10	39.97	45	45	31.15
SAUSA300_0329	381546	382572	31.81	107	107	28.51	38	38	32.69	88	88	31
accA	1807778	1808723	30.66	95	95	25.25	31	31	37.1	92	92	31
hslO	549785	550667	30.78	89	89	21.82	25	25	40.18	93	93	30.92
purB	2052925	2054221	31.06	132	132	24.94	42	42	36.46	124	124	30.82
SAUSA300_2102	2268255	2269113	29.86	84	84	26.91	30	30	35.53	80	80	30.77
gyrB	5060	6995	27.74	176	176	32.62	82	82	31.9	162	162	30.75
SAUSA300_0526	584730	585339	35.56	71	71	25.28	20	20	31.29	50	50	30.71
SAUSA300s091	1165848	1166064	35.3	25	25	32.07	9	9	24.7	14	14	30.69
murC	1858261	1859575	35.28	152	152	19.33	33	33	37.41	129	129	30.67
SAUSA300_0806	886475	886679	29.9	20	20	37.73	10	10	24.28	13	13	30.64
ychF	417154	418252	29.72	102	107	35.05	49	50	27.07	76	78	30.61
SAUSA300_1642	1801076	1802438	34.71	155	155	28.82	51	51	28.26	101	101	30.6
apt	1743562	1744081	25.27	43	43	34.11	23	23	32.31	44	44	30.56
sdhB	1147224	1148040	29.53	79	79	29.24	31	31	32.69	70	70	30.49
SAUSA300_1495	1648031	1648418	33.1	42	42	19.89	10	10	38.4	39	39	30.46
dnaG	1672625	1674425	29.99	177	177	35.06	82	82	26.25	124	124	30.43
groES	2141525	2141810	27.82	26	26	35.11	13	13	28.08	21	21	30.34
SAUSA300_1842	2003463	2003910	30.7	45	45	20.66	12	12	39.22	46	46	30.19
SAUSA300_1934	2102217	2102862	30.26	64	64	42.96	36	36	17.13	29	29	30.12
SAUSA300_2259	2428548	2429472	37.63	114	114	20.82	25	25	31.34	76	76	29.93
def_1	1086818	1087370	33.15	60	60	15.34	11	11	40.73	59	59	29.74
SAUSA300_1707	1890072	1890636	30.82	57	57	27.29	20	20	31.08	46	46	29.73
SAUSA300_2580	2797832	2798393	30.44	0	56	20.58	0	15	38.04	0	56	29.69
SAUSA300_2218	2388216	2388567	36.49	42	42	19.73	9	9	32.57	30	30	29.6
SAUSA300_1084	1185035	1185326	32.49	31	31	23.8	9	9	31.43	24	24	29.24
SAUSA300_1100	1204160	1204562	38.69	51	51	22.97	12	12	25.6	27	27	29.09
hslV	1257611	1258157	26.25	47	47	25.37	18	18	35.6	51	51	29.07
rplX	2365483	2365801	36.45	38	38	21.78	9	9	28.76	24	24	29
SAUSA300s076	1030705	1030914	33.56	23	23	33.14	9	9	20.06	11	11	28.92
asnC	1509687	1510980	26.89	114	114	25	42	42	34.48	117	117	28.79
clfB	2774339	2777039	30.72	269	272	23.37	80	82	31.76	223	225	28.62
SAUSA300_0982	1077550	1078093	29.77	53	53	25.51	18	18	30.18	43	43	28.49
SAUSA300_1969	2123235	2123949	32.89	77	77	19.4	18	18	33.09	62	62	28.46
SAUSA300_0922	1012208	1013012	29.21	77	77	21.06	22	22	35.07	74	74	28.45
SAUSA300_0857	934671	935265	27.21	53	53	25.91	20	20	32.08	50	50	28.4
SAUSA300_1710	1892735	1893563	33.89	92	92	20.45	22	22	30.84	67	67	28.39
SAUSA300_0990	1086119	1086338	36.21	26	26	21.09	6	6	27.84	16	16	28.38
rpmE2	2235679	2235934	27.51	23	23	27.16	9	9	29.89	20	20	28.19
rimM	1240143	1240647	26.63	44	44	33.6	22	22	24.2	32	32	28.14
SAUSA300_2327	2503502	2503925	26.68	37	37	14.56	8	8	42.34	47	47	27.86
lipA	909753	910671	23.92	72	72	25.15	30	30	34.46	83	83	27.84
thiD_1	637281	638112	26.43	72	72	20.38	22	22	36.69	80	80	27.83
cdsA	1265177	1265960	29.21	75	75	18.68	19	19	35.04	72	72	27.64
SAUSA300_2349	2526276	2527101	29.57	80	80	17.72	19	19	35.57	77	77	27.62
gpsA	1529424	1530423	28.39	93	93	24.65	32	32	29.75	78	78	27.6
pyrD	2727852	2728917	23.77	83	83	29.63	41	41	29.34	82	82	27.58
SAUSA300_2265	2434968	2436348	30.5	138	138	22.31	40	40	29.27	106	106	27.36
rho	2236051	2237368	26.17	113	113	26.3	45	45	29.51	102	102	27.33
SAUSA300_1010	1105773	1105941	18.15	10	10	18.32	4	4	45.37	20	20	27.28
galU	2628194	2628977	24.54	63	63	23.59	24	24	33.58	69	69	27.24
SAUSA300_1070	1169650	1170091	33.89	49	49	26.18	15	15	21.6	25	25	27.22
SAUSA300s147	1739245	1739574	31.52	34	34	32.75	14	14	17.37	15	15	27.21
SAUSA300_2481	2678763	2678982	22.28	16	16	10.54	3	3	48.72	28	28	27.18
SAUSA300s217	574786	576028	20.87	0	85	29.12	0	47	31.3	0	102	27.1
SAUSA300_1477	1630941	1631962	31.66	106	106	28.64	38	38	20.9	56	56	27.07
folC	1761188	1762460	29.73	124	124	22.99	38	38	28.46	95	95	27.06
SAUSA300_1470	1625505	1626387	29.39	85	85	26.18	30	30	25.49	59	59	27.02
murF	2203281	2204640	26.93	120	120	28.32	50	50	25.24	90	90	26.83
SAUSA300_1068	1168588	1168723	18.07	8	8	17.1	3	3	45.17	16	16	26.78
SAUSA300_1925	2090665	2090962	30.81	30	30	38.87	15	15	10.26	8	8	26.65
SAUSA300s171	282759	282897	17.68	8	8	39.04	7	7	22.09	8	8	26.27
SAUSA300_1463	1617288	1617726	27.85	40	40	19.33	11	11	31.32	36	36	26.17
icd	1798290	1799559	29.56	123	123	24.26	40	40	24.02	80	80	25.95
SAUSA300_0483	542818	544012	25.03	98	98	28.36	44	44	24.26	76	76	25.88
SAUSA300_1304	1434504	1435314	25.6	68	68	25.65	27	27	26.35	56	56	25.87
SAUSA300_0709	787386	787929	23.03	41	41	24.1	17	17	30.18	43	43	25.77
SAUSA300s018	1784564	1784849	24.61	23	23	27	10	10	25.41	19	19	25.67
SAUSA300_0535	599536	600724	24.65	96	96	25.91	40	40	26.3	82	82	25.62
fabD	1229594	1230521	30.27	92	92	17.44	21	21	28.78	70	70	25.49
infB	1276381	1278499	24.91	173	173	22.17	61	61	29.15	162	162	25.41
SAUSA300_0847	926496	926871	34.16	42	42	16.42	8	8	25.41	25	25	25.33
truA	2353629	2354433	25.8	68	68	22.97	24	24	27.02	57	57	25.26
SAUSA300_1960	2116729	2117650	22.52	68	68	34.26	41	41	18.62	45	45	25.13
SAUSA300_2450	2646687	2647299	30.4	61	61	13.83	11	11	31.13	50	50	25.12
rplI	20308	20755	31.39	46	46	17.22	10	10	26.43	31	31	25.01
xseA	1626587	1627925	27.13	119	119	23.01	40	40	24.78	87	87	24.97
SAUSA300_1369	1535677	1536664	28.74	93	93	13.26	17	17	32.82	85	85	24.94
xerC	1256718	1257615	23.46	69	69	20.59	24	24	30.16	71	71	24.74
SAUSA300_1051	1149667	1150171	25.42	42	42	21.38	14	14	27.22	36	36	24.67
SAUSA300_2643	2866907	2867747	24.69	68	68	21.99	24	24	27.22	60	60	24.63
msrR	1384824	1385808	27.59	89	89	14.86	19	19	31.37	81	81	24.61
SAUSA300_1957	2114637	2115531	23.54	69	69	28.41	33	33	21.74	51	51	24.56
SAUSA300_0631	705261	706491	25.54	103	103	17.52	28	28	29.74	96	96	24.27
SAUSA300_1252	1376818	1378279	22.55	108	108	20.54	39	39	29.47	113	113	24.19
SAUSA300_1590	1740945	1743156	26.35	191	191	18.8	54	54	27.4	159	159	24.18
SAUSA300_0834	912872	913832	31.77	100	100	20.04	25	25	20.64	52	52	24.15
SAUSA300s285	1154826	1156001	28.81	104	111	19.65	27	30	24	67	74	24.15
SAUSA300_1318	1449875	1450715	25.05	69	69	21.07	23	23	26.31	58	58	24.15
SAUSA300_0558	631333	632734	26.56	122	122	21.42	39	39	24.21	89	89	24.06
tagG	697809	698622	23.26	62	62	17.99	19	19	30.94	66	66	24.06
SAUSA300s278	834339	834885	21.23	33	38	18.32	13	13	32.11	44	46	23.89
SAUSA300_1462	1616294	1617275	29.54	95	95	10.98	14	14	31.08	80	80	23.87
SAUSA300_0592	665130	666426	23.3	99	99	27.91	47	47	20.29	69	69	23.83
SAUSA300_0750	837057	838002	24.53	76	76	22.8	28	28	23.79	59	59	23.71
SAUSA300_1506	1657758	1658088	25.88	28	28	18.66	8	8	26.56	23	23	23.7
rpsP	1239680	1239956	21	19	19	22.31	8	8	27.61	20	20	23.64
plsX	1228615	1229602	27.81	90	90	16.38	21	21	26.64	69	69	23.61
SAUSA300_1158	1274094	1274562	22.16	34	34	31.25	19	19	17.1	21	21	23.5
SAUSA300_2214	2383647	2384913	22.65	94	94	21.28	35	35	26.19	87	87	23.37
SAUSA300_1958	2115560	2116031	19.43	30	30	29.41	18	18	21.04	26	26	23.29
SAUSA300_1831	1997064	1997153	13.71	4	4	34.59	4	4	21.41	5	5	23.24
SAUSA300_0947	1036055	1036859	25.8	68	68	22.02	23	23	21.8	46	46	23.21
SAUSA300_1902	2069167	2070196	23.12	78	78	18.7	25	25	27.78	75	75	23.2
SAUSA300_0602	675913	676420	23.46	39	39	21.25	14	14	24.8	33	33	23.17
SAUSA300_0643	717459	717966	29.48	49	49	15.18	10	10	24.8	33	33	23.15
SAUSA300_0918	1007011	1008187	24.12	93	93	21.6	33	33	23.33	72	72	23.02
accD	1808722	1809580	21.68	61	61	22.43	25	25	24.87	56	56	22.99
SAUSA300s200	870084	870734	21.11	12	45	20.13	3	17	27.56	12	47	22.93
SAUSA300_0803	885270	885603	27.48	30	30	9.24	4	4	32.04	28	28	22.92
SAUSA300s116	2580336	2580514	25.7	14	15	25.94	6	6	17.13	7	8	22.92
carB	1198895	1202069	22.29	232	232	20.37	84	84	26.05	217	217	22.91
argR_2	1624621	1625074	25.58	38	38	20.39	12	12	22.71	27	27	22.9
SAUSA300_0785	872267	872762	24.65	40	40	18.66	12	12	25.41	33	33	22.9
femB	1398326	1399586	27.59	114	114	19.55	32	32	21.47	71	71	22.87
SAUSA300_0619	692436	693273	25.14	69	69	20.23	22	22	23.22	51	51	22.86
map_1	2028564	2029323	20.9	52	52	26.36	26	26	21.09	42	42	22.78
SAUSA300_0174	196327	197068	23.87	58	58	18.7	18	18	25.71	50	50	22.76
SAUSA300_0937	1026479	1026770	31.44	30	30	10.58	4	4	26.19	20	20	22.74
SAUSA300_0841	919493	920558	20.05	70	70	18.07	25	25	30.06	84	84	22.72
hpt	546655	547207	26.52	48	48	15.34	11	11	26.23	38	38	22.7
SAUSA300_1168	1284341	1286066	21.57	122	122	15.62	35	35	30.93	140	140	22.7
smpB	853904	854369	20.33	31	31	19.86	12	12	27.86	34	34	22.69
SAUSA300_0107	119002	120664	24.04	128	131	16.67	36	36	27.29	115	119	22.67
SAUSA300_2272	2442710	2443217	25.87	43	43	25.81	17	17	15.78	21	21	22.49
SAUSA300_0175	197081	198056	20.65	66	66	19.73	25	25	26.97	69	69	22.45
SAUSA300_2490	2692634	2693183	29.44	53	53	8.41	6	6	29.15	42	42	22.34
SAUSA300_2136	2309729	2310713	23.87	77	77	17.99	23	23	25.17	65	65	22.34
SAUSA300_2269	2439358	2439889	24.12	42	42	15.94	11	11	26.55	37	37	22.21
gcvH	876196	876577	34.42	43	43	8.08	4	4	24.01	24	24	22.17
SAUSA300_0748	835044	835956	24.41	73	73	20.25	24	24	21.73	52	52	22.13
SAUSA300_2537	2737717	2738677	24.78	78	78	22.45	28	28	19.05	48	48	22.09
fmtC	1381453	1383976	23.21	192	192	16.47	54	54	26.58	176	176	22.09
mnhD	929437	930934	24.04	118	118	17.48	34	34	24.69	97	97	22.07
SAUSA300_1793	1976503	1977700	22.93	90	90	24.43	38	38	18.78	59	59	22.05
rpsN_2	2364709	2364895	22.96	14	14	8.28	2	2	34.83	17	17	22.02
SAUSA300s037	2090215	2090524	23.69	19	24	29.89	9	12	12.33	9	10	21.97
SAUSA300_1574	1721732	1721993	23.37	20	20	20.64	7	7	21.9	15	15	21.97
recF	3938	5051	22.2	81	81	20.74	30	30	22.94	67	67	21.96
SAUSA300_1231	1348338	1349793	26.62	127	127	19.57	37	37	19.64	75	75	21.95
trkA	1083411	1084074	22.54	49	49	18.57	16	16	24.72	43	43	21.94
folD	1058385	1059246	27.98	79	79	16.09	18	18	21.69	49	49	21.92
divIB	1178678	1179998	24.26	105	105	18.07	31	31	23.38	81	81	21.91
gltX	574579	576034	25.15	18	120	20.1	6	38	20.43	12	78	21.89
udk	1717225	1717849	23.95	49	49	17.27	14	14	24.43	40	40	21.88
SAUSA300_1585	1734870	1735644	24.82	63	63	14.92	15	15	25.6	52	52	21.78
hutG	2453107	2454043	23.13	71	71	16.45	20	20	25.65	63	63	21.74
SAUSA300_2056	2219721	2219955	27.37	21	21	16.45	5	5	21.17	13	13	21.66
SAUSA300_1129	1237520	1237853	24.73	27	27	18.49	8	8	21.74	19	19	21.65
SAUSA300_1729	1912844	1913753	25.5	76	76	18.63	22	22	20.54	49	49	21.56
adh	667473	668484	22.32	74	74	15.23	20	20	27.14	72	72	21.56
guaB	438355	439822	22.04	106	106	20.46	39	39	22.08	85	85	21.53
saeR	767240	767927	22.64	51	51	15.68	14	14	26.07	47	47	21.47
SAUSA300_1993	2150066	2151026	22.87	72	72	19.24	24	24	22.23	56	56	21.45
pyrF	1202178	1202871	20.68	47	47	17.77	16	16	25.85	47	47	21.43
frp	2658478	2659150	27.23	60	60	10.31	9	9	26.65	47	47	21.4
murD	1177313	1178663	21.91	97	97	20.52	36	36	21.45	76	76	21.3
SAUSA300_2085	2247941	2248613	22.24	49	49	19.47	17	17	22.12	39	39	21.28
codY	1259650	1260424	24.04	61	61	16.9	17	17	22.65	46	46	21.2
SAUSA300_2099	2262405	2263386	27.98	90	90	15.69	20	20	19.81	51	51	21.16
panB	2734898	2735690	19.25	50	50	28.18	29	29	15.88	33	33	21.1
folA	1450729	1451209	30.5	48	48	12.83	8	8	19.85	25	25	21.06
SAUSA300_0813	892502	892943	28.35	41	41	20.94	12	12	13.83	16	16	21.04
SAUSA300_1248	1370689	1370986	15.4	15	15	25.91	10	10	21.81	17	17	21.04
narK	2508368	2509538	18.51	71	71	19.73	30	30	24.75	76	76	21
SAUSA300_1606	1758229	1758703	28.31	44	44	8.12	5	5	26.53	33	33	20.99
SAUSA300_2264	2433700	2434582	25.59	74	74	13.09	15	15	24.2	56	56	20.96
rbfA	1278884	1279235	28.67	33	33	10.96	5	5	22.8	21	21	20.81
SAUSA300s009	1131723	1131947	23.15	17	17	13.74	4	4	25.52	15	15	20.8
SAUSA300_1864	2024253	2025471	23.04	92	92	22.75	36	36	16.58	53	53	20.79
valS	1762472	1765103	21.56	186	186	16.09	55	55	24.62	170	170	20.76
SAUSA300_1953	2113372	2113615	16.32	13	13	28.51	9	9	17.25	11	11	20.69
ileS	1187076	1189830	21.15	191	191	16.77	60	60	24.08	174	174	20.67
SAUSA300_0651	726461	727259	16.05	0	42	19.29	0	20	26.27	0	55	20.54
SAUSA300s045	2029489	2029657	9.08	5	5	27.49	6	6	24.95	11	11	20.51
SAUSA300_0046	56988	57609	20.14	41	41	21.07	17	17	20.25	33	33	20.49
SAUSA300_1875	2035250	2035805	20.33	37	37	20.8	15	15	19.91	29	29	20.35
SAUSA300_1786	1968258	1968999	16.05	39	39	13.5	13	13	31.37	61	61	20.31
luxS	2251699	2252170	22.66	35	35	8.17	5	5	29.94	32	37	20.26
SAUSA300_1374	1541462	1542008	22.9	41	41	9.87	7	7	27.92	40	40	20.23
pflB	260578	262828	18.03	133	133	14.71	43	43	27.95	165	165	20.23
SAUSA300_2495	2699240	2699447	23.57	16	16	22.31	6	6	14.73	8	8	20.2
SAUSA300_1437	1589992	1590607	23.8	48	48	20.02	16	16	16.73	27	27	20.19
glmU	533646	534999	21.19	94	94	18.2	32	32	21.12	75	75	20.17
SAUSA300_1285	1414342	1415944	19.8	104	104	20.66	43	43	19.74	83	83	20.07
SAUSA300_1945	2110791	2110992	18.21	12	12	22.97	6	6	18.96	10	10	20.05
SAUSA300_1792	1973577	1976514	23.47	226	226	16.25	62	62	20.37	157	157	20.03
pyrP	1194292	1195600	19.12	82	82	20.01	34	34	20.69	71	71	19.94
SAUSA300_0957	1048805	1049276	17.48	27	27	17.97	11	11	24.27	30	30	19.91
polA_2	1790625	1793256	17.5	151	151	18.14	62	62	24.04	166	166	19.89
hslU	1258222	1259626	19.99	92	92	20.83	38	38	18.19	67	67	19.67
SAUSA300_0630	703175	704903	24.18	137	137	13.36	30	30	21.39	97	97	19.64
panC	2734054	2734906	19.33	54	54	18.07	20	20	21.47	48	48	19.62
SAUSA300s220	723775	724234	27.91	42	42	15.09	9	9	15.77	19	19	19.59
SAUSA300_0821	901280	901745	28.2	43	43	11.59	7	7	18.85	23	23	19.55
SAUSA300_1455	1608674	1609568	23.54	69	69	15.5	18	18	19.61	46	46	19.55
SAUSA300_1879	2039331	2040279	21.88	68	68	21.11	26	26	15.68	39	39	19.55
sgtB	2017411	2018221	25.98	69	69	11.4	12	12	21.17	45	45	19.52
SAUSA300_1927	2091353	2091506	15.95	8	8	15.09	3	3	27.4	11	11	19.48
SAUSA300_2262	2432149	2432887	21.9	53	53	12.51	12	12	23.75	46	46	19.39
SAUSA300_1631	1785822	1787223	18.94	87	87	19.78	36	36	19.31	71	71	19.34
ddl	2204654	2205725	17.09	60	60	21.56	30	30	19.21	54	54	19.29
agrC	2147720	2148965	20.09	82	82	13.6	22	22	23.88	78	78	19.19
SAUSA300_1518	1667924	1669271	20.6	91	91	14.86	26	26	22.07	78	78	19.18
SAUSA300_1494	1647043	1647874	23.86	65	65	12.04	13	13	21.09	46	46	19
menD	1034395	1036069	17.85	98	98	21.15	46	46	17.76	78	78	18.92
cyoE	1113877	1114789	25.42	76	76	13.5	16	16	17.55	42	42	18.82
nrdR	1787223	1787694	20.72	32	32	14.71	9	9	21.04	26	26	18.82
engA	1530439	1531750	19.08	82	82	18.79	32	32	18.6	64	64	18.82
SAUSA300_2258	2424992	2427947	18.89	183	183	18.23	70	70	19.09	148	148	18.74
SAUSA300_0438	491678	492683	20.94	69	69	16.85	22	22	18.2	48	48	18.66
SAUSA300_0178	200074	200434	18.64	22	22	14.97	7	7	22.23	21	21	18.61
ftsL	1173438	1173840	28.07	37	37	9.57	5	5	18.01	19	19	18.55
SAUSA300_1572	1720977	1721286	24.68	25	25	14.94	6	6	16.03	13	13	18.55
SAUSA300_2086	2249011	2250205	16.86	66	66	14.18	22	22	24.58	77	77	18.54
SAUSA300_1919	2085860	2086211	18.25	21	21	13.16	6	6	23.89	22	22	18.43
SAUSA300_1509	1659254	1660718	23.54	113	113	17.35	33	33	14.32	55	55	18.4
SAUSA300_0761	849862	850321	15.95	24	24	18.44	11	11	20.76	25	25	18.38
SAUSA300_0628	700944	701343	18.35	24	24	13.5	7	7	22.92	24	24	18.26
SAUSA300_0913	1001132	1002218	23.03	82	82	12.76	18	18	18.95	54	54	18.24
glcU	2377127	2377991	18.36	52	52	14.25	16	16	22.05	50	50	18.22
nupC	565190	566405	17.07	68	68	18.37	29	29	19.13	61	61	18.19
SAUSA300_0930	1020144	1021131	19.16	62	62	12.48	16	16	22.78	59	59	18.14
SAUSA300_0129	147171	147948	18.45	47	47	12.88	13	13	23.05	47	47	18.13
aspS	1736104	1737871	17.78	103	103	16.12	37	37	20.49	95	95	18.13
carA	1197802	1198903	17.17	62	62	11.88	17	17	25.27	73	73	18.11
pepS	2021623	2022871	17.6	72	72	19.73	32	32	16.79	55	55	18.04
SAUSA300_0809	887404	889777	23.39	182	182	18.49	57	57	12.04	75	75	17.97
SAUSA300s061	2357243	2357422	15.33	9	9	12.9	3	3	25.55	12	12	17.93
rpoE	2245082	2245613	27.57	48	48	11.6	8	8	14.35	20	20	17.84
SAUSA300_0958	1049323	1050541	21.78	87	87	11.37	18	18	20.34	65	65	17.83
SAUSA300_1099	1203511	1203724	15.75	11	11	18.07	5	5	19.68	11	11	17.83
SAUSA300_1491	1645000	1646062	14.93	52	52	18.12	25	25	20.45	57	57	17.83
SAUSA300_0681	755875	756328	18.85	28	28	11.89	7	7	22.71	27	27	17.82
metS	525788	527762	16.38	106	106	20.66	53	53	16.41	85	85	17.82
SAUSA300_1321	1452788	1453226	23.67	34	34	17.57	10	10	12.18	14	14	17.81
SAUSA300_1299	1427683	1428820	20.65	77	77	14.21	21	21	18.43	55	55	17.77
SAUSA300_1557	1706148	1706676	21.37	37	37	16.03	11	11	15.88	22	22	17.76
SAUSA300_0808	887064	887313	20.82	17	17	15.45	5	5	16.84	11	11	17.7
SAUSA300_1906	2073160	2074003	22.07	61	61	14.61	16	16	16.27	36	36	17.65
SAUSA300_0485	544289	544682	25.61	33	33	9.79	5	5	17.45	18	18	17.62
proC	1604864	1605650	19.79	51	51	8.81	9	9	24.24	50	50	17.61
SAUSA300_1517	1667024	1667915	20.88	61	61	13.82	16	16	17.96	42	42	17.55
SAUSA300_2207	2372290	2373469	15.26	59	59	18.93	29	29	18.42	57	57	17.54
SAUSA300_0859	936419	937547	22.17	82	82	8.87	13	13	21.28	63	63	17.44
SAUSA300s078	2608637	2608828	23.95	15	15	12.09	3	3	15.96	8	8	17.33
SAUSA300_1873	2032756	2034070	16.71	72	72	13.47	23	23	21.75	75	75	17.31
thrS	1782552	1784490	13.38	85	85	23.03	58	58	15.53	79	79	17.31
SAUSA300_0731	811378	812434	18.2	63	63	16.03	22	22	17.68	49	49	17.3
SAUSA300_1948	2111520	2111727	7.37	5	5	33.46	9	9	11.05	6	6	17.29
SAUSA300_0551	625846	626725	17	49	49	15.76	18	18	19.08	44	44	17.28
SAUSA300_0678	752982	753600	20.23	41	41	12.45	10	10	19.12	31	31	17.27
purD	1069433	1070681	14.66	51	60	19.12	28	31	18.02	53	59	17.27
SAUSA300_1354	1520138	1521242	18.23	66	66	16.73	24	24	16.22	47	47	17.06
SAUSA300_0733	813388	814255	15.83	45	45	18.64	21	21	16.7	38	38	17.06
SAUSA300_1569	1717848	1719117	14.66	61	61	18.8	31	31	17.72	59	59	17.06
SAUSA300_0541	607303	607966	19.32	42	42	17.41	15	15	14.37	25	25	17.03
SAUSA300_2113	2288285	2289095	16.94	45	45	17.1	18	18	16.94	36	36	16.99
recO	1677813	1678566	15.8	39	39	17.38	17	17	17.71	35	35	16.96
SAUSA300_2094	2257587	2258961	15.32	69	69	17.92	32	32	17.47	63	63	16.9
atl	1044218	1047989	16.26	199	201	17.55	86	86	16.88	166	167	16.89
SAUSA300s132	583462	583571	22.38	8	8	14.12	2	2	13.98	4	4	16.83
qoxD	1052721	1053000	17.49	16	16	11.03	4	4	21.85	16	16	16.79
SAUSA300_1019	1116654	1117089	13.32	19	19	15.92	9	9	21.03	24	24	16.76
clfA	859147	861949	15.13	139	139	14.83	54	54	20.13	148	148	16.7
ssaA_2	2419918	2420419	16.44	27	27	16.9	11	11	16.73	22	22	16.69
SAUSA300_1170	1288695	1289409	15.8	37	37	11.86	11	11	22.42	42	42	16.69
SAUSA300_0804	885816	886059	26.36	21	21	9.5	3	3	14.11	9	9	16.66
fumC	1984211	1985597	16.28	74	74	15.55	28	28	18.15	66	66	16.66
SAUSA300_0749	835952	836948	18.07	59	59	10.82	14	14	21.04	55	55	16.64
coaBC	1207853	1209053	14.74	58	58	17.32	27	27	17.47	55	55	16.51
pheT	1133064	1135467	12.82	101	101	20.82	65	65	15.86	100	100	16.5
SAUSA300_1850	2012425	2013403	17.78	57	57	7.87	10	10	23.77	61	61	16.47
SAUSA300_0495	554006	554099	16.4	5	5	8.28	1	1	24.59	6	6	16.42
rpsS	2368218	2368497	17.49	16	16	16.55	6	6	15.02	11	11	16.36
SAUSA300_2076	2237614	2239042	15.59	73	73	13.47	25	25	20.01	75	75	16.36
SAUSA300_2486	2685194	2687300	16.51	114	114	13.16	36	36	19.36	107	107	16.34
SAUSA300_0603	676581	677298	19.57	46	46	16.1	15	15	13.29	25	25	16.32
SAUSA300_1505	1657138	1657762	16.13	33	33	18.5	15	15	14.05	23	23	16.23
SAUSA300_1464	1618076	1619351	14.35	60	60	16.9	28	28	17.34	58	58	16.2
SAUSA300_0355	406008	407190	15.74	61	61	15.63	24	24	17.09	53	53	16.15
SAUSA300_1584	1733435	1734710	12.44	52	52	15.09	25	25	20.92	70	70	16.15
SAUSA300_0245	294557	295232	14.91	33	33	21.66	19	19	11.86	21	21	16.14
SAUSA300_0655	731804	732521	21.69	51	51	9.66	9	9	17.01	32	32	16.12
SAUSA300_2530	2731138	2731726	15.56	30	30	13.09	10	10	19.44	30	30	16.03
SAUSA300_1843	2004006	2004957	18.28	57	57	13.76	17	17	16.03	40	40	16.02
SAUSA300_0021	25665	27492	15.19	91	91	13.48	32	32	19.4	93	93	16.02
SAUSA300_2473	2669998	2670967	10.07	32	32	15.89	20	20	22.02	56	56	15.99
SAUSA300_0207	245199	245778	22.12	42	42	10.63	8	8	15.14	23	23	15.97
SAUSA300_2267	2437463	2438099	15.35	32	32	15.73	13	13	16.78	28	28	15.95
SAUSA300_2255	2421825	2422950	15.72	58	58	17.1	25	25	14.9	44	44	15.91
SAUSA300_2134	2307721	2308690	20.77	66	66	12.71	16	16	14.16	36	36	15.88
SAUSA300_1013	1107154	1108381	21.38	86	86	8.15	13	13	18.01	58	58	15.85
SAUSA300_0013	17391	18330	18.19	56	56	14.75	18	18	14.61	36	36	15.85
topA	1252763	1254839	15.28	104	104	15.94	43	43	16.34	89	89	15.85
gidB	2867789	2868509	19.06	45	45	13.9	13	13	14.29	27	27	15.75
SAUSA300_0173	195473	195986	13.67	23	23	16.5	11	11	17.09	23	23	15.75
msrA_1	1384178	1384688	14.95	25	25	15.09	10	10	17.19	23	23	15.74
panE_1	2570762	2571698	13.69	42	42	16.45	20	20	17.1	42	42	15.74
pbpA	1173820	1176055	16.65	122	122	11.71	34	34	18.76	110	110	15.7
SAUSA300_2040	2206042	2207245	15.21	60	60	14.07	22	22	17.74	56	56	15.68
SAUSA300_1302	1433300	1434092	16.56	43	43	15.55	16	16	14.92	31	31	15.67
moaA	2389257	2390280	17.29	58	58	12.04	16	16	17.51	47	47	15.61
SAUSA300_1693	1867000	1867843	16.64	46	46	15.52	17	17	14.47	32	32	15.54
SAUSA300_1652	1817376	1817790	17.68	24	24	11.15	6	6	17.49	19	19	15.44
pepF_2	1405802	1407617	19.83	118	118	9.33	22	22	17.01	81	81	15.39
SAUSA300_2542	2746290	2747889	13.35	70	70	13.96	29	29	18.83	79	79	15.38
SAUSA300_1683	1854632	1855724	12.01	43	43	20.44	29	29	13.61	39	39	15.35
secF	1746578	1748858	17.66	132	132	10.46	31	31	17.88	107	107	15.34
SAUSA300_2097	2261266	2261932	16.49	36	36	16.18	14	14	13.16	23	23	15.28
purH	1067933	1069412	16.29	79	79	17.17	33	33	12.37	48	48	15.28
pth	537224	537797	13.84	26	26	8.06	6	6	23.94	36	36	15.28
SAUSA300_0469	528732	529269	13.63	24	24	17.2	12	12	14.9	21	21	15.24
SAUSA300_1513	1663935	1664535	14.23	28	28	12.83	10	10	18.42	29	29	15.16
SAUSA300_1961	2117651	2119607	13.41	86	86	20.85	53	53	11.11	57	57	15.12
SAUSA300_2331	2507171	2507618	23.88	35	35	6.89	4	4	14.49	17	17	15.09
secE	581126	581309	20	12	12	21.03	5	5	4.16	2	2	15.06
dltC	917097	917334	19.3	15	15	16.24	5	5	9.65	6	6	15.06
arsC	1902400	1902796	12.32	16	16	15.55	8	8	17.32	18	18	15.06
SAUSA300_0620	693266	694010	18.86	46	46	10.34	10	10	15.88	31	31	15.03
SAUSA300_2504	2708968	2710780	16.33	97	97	14.87	35	35	13.88	66	66	15.02
nagA	761186	762368	16.26	63	63	8.46	13	13	20.31	63	63	15.01
SAUSA300_2282	2454332	2455592	17.67	73	73	8.55	14	14	18.75	62	62	14.99
glk	1658087	1659074	14.83	48	48	14.04	18	18	15.83	41	41	14.9
SAUSA300_2043	2207994	2208288	14.52	14	14	13.09	5	5	16.85	13	13	14.82
mscL	1364026	1364464	14.62	21	21	10.54	6	6	19.14	22	22	14.77
pyc	1108934	1112387	13.6	154	154	13.6	61	61	17.11	155	155	14.77
SAUSA300_0374	424838	425090	10.89	9	9	9.16	3	3	24.2	16	16	14.75
SAUSA300_1020	1117151	1118078	16.12	49	49	9.13	11	11	18.91	46	46	14.72
SAUSA300_1570	1719128	1720052	15.18	46	46	12.49	15	15	16.5	40	40	14.72
pnpA	1282060	1284157	17.31	119	119	11.01	30	30	15.81	87	87	14.71
SAUSA300_0248	298393	299563	17.99	69	69	6.58	10	10	19.54	60	60	14.7
deoC_2	2254265	2254928	15.18	15	33	13.93	7	12	14.94	13	26	14.69
fhuG	709964	710981	12.3	41	41	15.89	21	21	15.74	42	42	14.64
SAUSA300s238	1757988	1758228	15.25	12	12	6.41	2	2	22.23	14	14	14.63
SAUSA300_2147	2323951	2324953	14.91	49	49	8.45	11	11	20.54	54	54	14.63
rnr	851510	853883	16.71	130	130	12.97	40	40	14.13	88	88	14.6
dnaX	509353	511027	17.13	94	94	11.95	26	26	14.57	64	64	14.55
rex	2156913	2157549	15.35	32	32	14.52	12	12	13.78	23	23	14.55
mnmA	1728637	1729723	16.85	60	60	11.34	16	16	14.74	42	42	14.31
SAUSA300_1851	2013663	2014500	16.4	45	45	12.87	14	14	13.66	30	30	14.31
SAUSA300_1899	2065706	2066267	16.31	30	30	10.98	8	8	15.62	23	23	14.3
SAUSA300_1699	1873762	1874458	15.34	35	35	17.69	16	16	9.86	18	18	14.3
acpP	1231490	1231724	11.73	9	9	16.45	5	5	14.66	9	9	14.28
SAUSA300_1111	1216307	1217402	15.88	57	57	10.54	15	15	16.36	47	47	14.26
tyrS	1841463	1842726	16.42	68	68	9.14	15	15	17.2	57	57	14.25
xseB	1626364	1626595	14.52	11	11	6.66	2	2	21.45	13	13	14.21
cbf1	1972639	1973581	17.81	55	55	11.44	14	14	13.35	33	33	14.2
SAUSA300_0782	870180	870384	16.45	0	11	0	0	0	26.15	0	14	14.2
trmB	1868312	1868957	19.39	41	41	9.55	8	8	13.59	23	23	14.17
tag	1765505	1766066	15.22	28	28	10.98	8	8	16.3	24	24	14.17
ebpS	1537065	1538526	15.66	75	75	12.64	24	24	14.09	54	54	14.13
nagE	1837712	1839179	14.35	69	69	13.64	26	26	14.29	55	55	14.09
SAUSA300s297	2410563	2410648	28.7	8	8	0	0	0	13.45	3	3	14.05
SAUSA300s104	2825507	2825886	16.9	21	21	8.12	4	4	17.09	17	17	14.04
SAUSA300_2378	2557603	2558263	14.79	32	32	15.16	13	13	12.13	21	21	14.02
pbp4	701459	702755	13.41	57	57	14.25	24	24	14.41	49	49	14.02
SAUSA300_2159	2336349	2337198	15.45	43	43	6.35	7	7	20.2	45	45	14
SAUSA300_1916	2080434	2081721	13.98	59	59	11.96	20	20	15.99	54	54	13.98
SAUSA300_1272	1401089	1401563	16.09	25	25	9.74	6	6	16.08	20	20	13.97
SAUSA300_1800	1982927	1983749	14.84	40	40	11.24	12	12	15.76	34	34	13.95
ubiE	1527250	1527853	17.7	35	35	10.21	8	8	13.9	22	22	13.94
SAUSA300_0020	24951	25653	13.47	31	31	14.25	13	13	14.11	26	26	13.94
fhs	1847197	1848865	15.91	87	87	12.46	27	27	13.25	58	58	13.87
SAUSA300_1648	1809774	1811004	14.13	57	57	14.39	23	23	13.01	42	42	13.85
hprK	829445	830378	14.06	43	43	11.55	14	14	15.93	39	39	13.84
glpK	1313250	1314747	13.24	65	65	11.82	23	23	16.29	64	64	13.79
SAUSA300_0696	770836	771256	5.81	8	8	18.32	10	10	17.24	19	19	13.79
murI	1148275	1149076	17.9	47	47	13.45	14	14	9.99	21	21	13.78
SAUSA300_1466	1620346	1621339	13.51	44	44	18.6	24	24	9.21	24	24	13.78
aldA2	2067668	2069048	14.14	64	64	11.71	21	21	15.46	56	56	13.77
SAUSA300_1450	1602549	1603458	13.42	40	40	11.01	13	13	16.77	40	40	13.73
SAUSA300_1023	1119032	1119575	21.34	38	38	15.59	11	11	4.21	6	6	13.72
SAUSA300_0518	579638	580163	10.46	18	18	14.66	10	10	15.97	22	22	13.7
SAUSA300s123	2379615	2379860	22.41	18	18	0	0	0	18.67	12	12	13.69
ruvA	1752636	1753239	11.13	22	22	12.76	10	10	17.06	27	27	13.65
SAUSA300_0257	309146	309848	12.6	29	29	7.67	7	7	20.63	38	38	13.63
SAUSA300_1623	1777547	1778477	14.43	44	44	13.24	16	16	13.11	32	32	13.59
cidB	2676428	2677118	16.35	37	37	10.04	9	9	14.36	26	26	13.58
budA_1	2343537	2344242	15.14	35	35	15.28	14	14	10.27	19	19	13.57
SAUSA300_2538	2739363	2740812	16	76	76	10.62	20	20	13.94	53	53	13.52
ssaA_1	2415198	2416002	15.17	0	40	7.66	0	8	17.54	0	37	13.46
SAUSA300_0383	433672	434629	14.02	44	44	7.24	9	9	19.11	48	48	13.46
SAUSA300_2468	2664127	2664619	9.3	15	15	9.39	6	6	21.69	28	28	13.46
SAUSA300_1910	2075890	2076631	13.99	34	34	12.46	12	12	13.89	27	27	13.45
hemB	1768891	1769866	11.26	36	36	15	19	19	14.07	36	36	13.44
SAUSA300_0942	1030944	1031235	23.06	22	22	5.29	2	2	11.79	9	9	13.38
SAUSA300_1968	2122838	2123288	12.88	19	19	10.26	6	6	16.94	20	20	13.36
hemL_1	1767557	1768844	13.51	57	57	12.56	21	21	13.92	47	47	13.33
SAUSA300_2355	2531489	2531837	15.78	18	18	8.85	4	4	15.33	14	14	13.32
SAUSA300_1232	1349996	1351514	9.84	49	49	15.21	30	30	14.81	59	59	13.29
SAUSA300_2381	2560451	2561021	14.98	28	28	8.1	6	6	16.71	25	25	13.27
obgE	1753720	1755013	12.27	52	52	13.1	22	22	14.44	49	49	13.27
rsgA	1220370	1221246	11.84	34	34	14.06	16	16	13.92	32	32	13.27
SAUSA300_2394	2577798	2578398	14.23	28	28	11.54	9	9	13.97	22	22	13.25
SAUSA300_1971	2125707	2126421	16.66	39	39	9.7	9	9	13.34	25	25	13.23
SAUSA300_2254	2420780	2421734	14.39	45	45	9.68	12	12	15.58	39	39	13.22
SAUSA300_0278	330520	330814	18.67	18	18	7.85	3	3	12.96	10	10	13.16
SAUSA300_2559	2769966	2770632	14.65	32	32	10.4	9	9	14.3	25	25	13.12
SAUSA300_0430	483701	484436	15.77	38	38	8.38	8	8	15.04	29	29	13.06
SAUSA300_1474	1628390	1628753	11.76	14	14	10.6	5	5	16.8	16	16	13.05
SAUSA300_0706	783253	784231	13.72	44	44	8.66	11	11	16.76	43	43	13.04
SAUSA300s120	1765103	1765467	15.92	19	19	12.69	6	6	10.47	10	10	13.03
SAUSA300_0299	350650	351151	14.61	17	24	15.36	10	10	9.13	8	12	13.03
SAUSA300_2093	2256716	2257130	17.68	24	24	7.44	4	4	13.81	15	15	12.97
SAUSA300_1460	1614592	1615726	14.25	53	53	7.47	11	11	17.14	51	51	12.95
mnhF	928663	928957	6.22	6	6	23.56	9	9	9.07	7	7	12.95
SAUSA300_2485	2684264	2684786	13.44	23	23	14.74	10	10	10.22	14	14	12.8
pfoR	360473	361505	14.78	50	50	8.95	12	12	14.4	39	39	12.71
SAUSA300_1984	2141984	2142728	15.99	39	39	7.24	7	7	14.85	29	29	12.69
fdhD	2397978	2398776	16.43	43	43	5.79	6	6	15.76	33	33	12.66
SAUSA300_2004	2163257	2163920	11.96	26	26	13.93	12	12	12.07	21	21	12.65
SAUSA300s300	2608119	2608645	13.92	1	24	7.32	0	5	16.66	1	23	12.63
SAUSA300_0710	788041	788140	18.48	6	6	7.77	1	1	11.55	3	3	12.6
SAUSA300_1182	1300771	1302532	15.24	88	88	11.36	26	26	11.04	51	51	12.55
ftsK	1286447	1288691	15.77	116	116	9.6	28	28	12.23	72	72	12.53
SAUSA300_1954	2113618	2113996	12.1	15	15	18.32	9	9	7.06	7	7	12.49
SAUSA300_2257	2424519	2424993	14.8	23	23	9.74	6	6	12.86	16	16	12.47
ampA	923275	924751	12.19	59	59	9.39	18	18	15.75	61	61	12.44
SAUSA300_0136	155168	155894	11.34	27	27	11.66	11	11	14.17	27	27	12.39
SAUSA300_1872	2032023	2032755	12.5	30	30	11.57	11	11	13.02	25	25	12.36
SAUSA300_1011	1105942	1106425	10.1	16	16	7.97	5	5	18.94	24	24	12.34
gcvT	1651613	1652705	14.52	52	52	11.28	16	16	11.17	32	32	12.32
SAUSA300_2401	2586929	2587196	12.57	11	11	8.65	3	3	15.7	11	11	12.3
SAUSA300_2547	2753009	2753573	12.44	23	23	9.55	7	7	14.86	22	22	12.28
SAUSA300s074	632858	633107	24.5	20	20	3.09	1	1	9.18	6	6	12.26
nrdI	793772	794171	17.58	23	23	9.64	5	5	9.55	10	10	12.26
ybaK	756501	756984	11.37	18	18	15.93	10	10	9.47	12	12	12.26
SAUSA300_2622	2848908	2849865	12.11	38	38	10.45	13	13	13.94	35	35	12.17
entB	218794	219292	7.35	12	12	9.27	6	6	19.9	26	26	12.17
tcaA	2474722	2476105	11.03	50	50	11.13	20	20	14.33	52	52	12.16
parE	1372169	1374167	15.57	102	102	9.63	25	25	11.06	58	58	12.09
SAUSA300_2592	2820555	2820915	3.39	4	4	4.28	2	2	28.58	27	27	12.08
cidC	2674642	2676382	11.74	67	67	9.73	22	22	14.67	67	67	12.05
SAUSA300_1173	1291990	1292695	9.52	22	22	13.1	12	12	13.51	25	25	12.04
SAUSA300_1556	1705047	1706148	12.47	45	45	9.79	14	14	13.85	40	40	12.03
rrfA	517803	517918	2.65	0	1	26.77	0	4	6.63	0	2	12.02
SAUSA300_0906	993953	994301	14.02	16	16	11.06	5	5	10.95	10	10	12.01
SAUSA300_0903	991876	992683	9.83	26	26	14.31	15	15	11.81	25	25	11.98
vraS	2026205	2027249	15.78	54	54	7.37	10	10	12.78	35	35	11.97
SAUSA300_0830	910800	911184	16.68	21	21	6.01	3	3	12.9	13	13	11.86
SAUSA300_0553	627416	627779	14.28	17	17	12.72	6	6	8.4	8	8	11.8
holB	521327	522254	13.49	41	41	8.3	10	10	13.57	33	33	11.79
SAUSA300_1687	1859598	1863423	12.84	161	161	11.07	55	55	11.46	115	115	11.79
SAUSA300_1337	1502502	1502847	14.14	16	16	6.69	3	3	14.36	13	13	11.73
SAUSA300_0667	740490	740949	12.62	19	19	11.74	7	7	10.79	13	13	11.72
parC	1374166	1376569	12.69	100	100	8.01	25	25	14.43	91	91	11.71
mnhG	928329	928686	9.4	11	11	10.78	5	5	14.94	14	14	11.71
rpmG_2	1661477	1661627	22.37	11	11	0	0	0	12.7	5	5	11.69
gltS	2463345	2464554	16.4	65	65	8.28	13	13	10.4	33	33	11.69
SAUSA300_1050	1149087	1149675	18.67	36	36	5.24	4	4	11.02	17	17	11.64
cobI	2496800	2497745	14.2	44	44	8.96	11	11	11.69	29	29	11.62
agrA	2149073	2149700	11.67	24	24	7.36	6	6	15.8	26	26	11.61
aroA	1521389	1522688	11.5	49	49	10.66	18	18	12.61	43	43	11.59
SAUSA300_0534	598190	599366	11.93	46	46	6.54	10	10	16.2	50	50	11.56
SAUSA300_0372	423565	424138	13.31	25	25	2.69	2	2	18.62	28	28	11.54
SAUSA300s279	896562	897379	9.33	3	25	11.3	1	12	13.99	5	30	11.54
scpB	1598493	1599036	10.67	19	19	5.67	4	4	18.25	26	26	11.53
hisS	1737886	1739149	10.63	44	44	13.41	22	22	10.56	35	35	11.53
SAUSA300_0810	890447	890792	21.22	24	24	8.92	4	4	4.42	4	4	11.52
qoxA	1055591	1056692	8.86	32	32	7.69	11	11	18	52	52	11.52
SAUSA300_0874	958962	959787	14.05	38	38	9.33	10	10	11.09	24	24	11.49
SAUSA300_1335	1500290	1500623	9.16	10	10	9.24	4	4	16.02	14	14	11.48
ptsG_1	221332	223378	10.88	73	73	10.91	29	29	12.48	67	67	11.42
trmD	1240646	1241384	10.33	25	25	6.26	6	6	17.56	34	34	11.38
SAUSA300_1101	1204824	1206522	14.01	78	78	7.25	16	16	12.79	57	57	11.35
SAUSA300_1706	1889122	1890076	11.19	35	35	8.07	10	10	14.78	37	37	11.35
SAUSA300_0689	765130	766114	9.92	32	32	10.95	14	14	13.17	34	34	11.35
mtlD	2276831	2277938	10.19	37	37	9.04	13	13	14.8	43	43	11.34
purK	1059915	1061040	13.56	50	50	10.26	15	15	10.16	30	30	11.33
SAUSA300_1722	1904565	1905114	14.44	26	26	5.61	4	4	13.88	20	20	11.31
SAUSA300_1174	1292799	1293627	10.31	28	28	13.94	15	15	9.67	21	21	11.31
rrfB	561406	561521	10.61	0	4	6.69	0	1	16.57	0	5	11.29
SAUSA300_1172	1290704	1291991	12.09	51	51	11.96	20	20	9.77	33	33	11.27
pepF_1	989608	991417	11.3	67	67	10.64	25	25	11.59	55	55	11.17
SAUSA300_0007	9781	10612	11.74	32	32	12.97	14	14	8.71	19	19	11.14
mvaD	647615	648599	10.85	35	35	11.73	15	15	10.84	28	28	11.14
panE_2	2735789	2736650	8.86	25	25	13.41	15	15	11.07	25	25	11.11
SAUSA300_0833	912060	912840	8.21	21	21	11.84	12	12	13.19	27	27	11.08
SAUSA300_1006	1101741	1102356	8.93	18	18	12.51	10	10	11.77	19	19	11.07
SAUSA300_2583	2802060	2803569	10.11	50	50	9.69	19	19	13.38	53	53	11.06
SAUSA300_1301	1431400	1433287	13.25	82	82	9.38	23	23	10.5	52	52	11.05
SAUSA300_1036	1130885	1131626	11.94	29	29	10.39	10	10	10.8	21	21	11.04
SAUSA300_1325	1455874	1456006	18.48	5	8	11.66	1	2	2.89	1	1	11.01
SAUSA300_2418	2604633	2605056	15.86	22	22	3.64	2	2	13.51	15	15	11
accB_2	1714210	1714660	14.23	21	21	6.84	4	4	11.86	14	14	10.98
leuS	1885126	1887544	10.47	83	83	10.5	33	33	11.98	76	76	10.98
SAUSA300s149	2490247	2490433	8.2	5	5	16.55	4	4	8.2	4	4	10.98
pheS	1132006	1133065	11.23	39	39	8.72	12	12	12.95	36	36	10.97
ruvB	1751600	1752605	8.5	28	28	13.78	18	18	10.62	28	28	10.97
queA	1750573	1751599	10.11	34	34	11.25	15	15	11.51	31	31	10.96
SAUSA300_2130	2303800	2304988	10.01	39	39	10.37	16	16	12.51	39	39	10.96
hsdR	228946	231736	9.84	90	90	9.1	33	33	13.93	102	102	10.96
SAUSA300_1650	1814671	1815613	7.12	22	22	8.17	10	10	17.4	43	43	10.9
SAUSA300_2133	2306115	2307432	11.12	48	48	10.52	18	18	11	38	38	10.88
SAUSA300_2416	2601932	2602652	9.74	23	23	12.83	12	12	10.06	19	19	10.88
SAUSA300_0711	788552	789470	12.62	38	38	5.87	7	7	14.11	34	34	10.87
ftsY	1236283	1237534	10.24	42	42	14.15	23	23	8.22	27	27	10.87
SAUSA300_1700	1874454	1876116	11.93	65	65	8.34	18	18	12.15	53	53	10.81
mfd	537796	541303	9.48	109	109	11.85	54	54	11.08	102	102	10.8
SAUSA300_2453	2649443	2650139	11.39	26	26	11.06	10	10	9.86	18	18	10.77
lspA	1191740	1192232	16.74	27	27	6.26	4	4	9.29	12	12	10.76
SAUSA300_0475	533000	533303	7.05	7	7	7.62	3	3	17.61	14	14	10.76
SAUSA300s180	2730509	2731084	17.5	8	33	0	0	0	14.58	4	22	10.69
dnaE	1811453	1814651	12.68	133	133	8.9	37	37	10.49	88	88	10.69
SAUSA300_2080	2242506	2243028	12.85	22	22	7.37	5	5	11.68	16	16	10.64
pepT	807281	808508	9.45	38	38	8.78	14	14	13.67	44	44	10.63
SAUSA300_0289	344014	344506	18.6	26	30	7.82	5	5	5.42	7	7	10.61
SAUSA300_0373	424275	424539	6.93	6	6	11.66	4	4	12.99	9	9	10.53
SAUSA300_0377	426800	427427	12.65	26	26	6.14	5	5	12.76	21	21	10.52
SAUSA300_0197	231940	232783	10.13	28	28	11.87	13	13	9.49	21	21	10.5
SAUSA300_0952	1041079	1042234	8.98	34	34	7.33	11	11	15.18	46	46	10.5
recN	1622926	1624606	11.62	64	64	9.16	20	20	10.66	47	47	10.48
SAUSA300_0945	1033197	1034409	14.34	57	57	5.08	8	8	11.95	38	38	10.46
SAUSA300_0658	734106	734973	11.96	34	34	7.99	9	9	11.43	26	26	10.46
lctP	126245	127838	10.72	56	56	8.7	18	18	11.96	50	50	10.46
SAUSA300s140	636401	636794	6.98	9	9	13.71	7	7	10.67	11	11	10.45
manA_1	2259893	2260832	11.69	36	36	13.11	16	16	6.49	16	16	10.43
SAUSA300_0997	1093585	1093861	7.74	7	7	8.37	3	3	15.19	11	11	10.43
fnbA	2632744	2635801	9.58	91	96	8.56	32	34	13.09	102	105	10.41
SAUSA300s043	1676055	1676207	6.02	3	3	15.19	3	3	10.03	4	4	10.41
mnhA	931688	934094	11.16	88	88	8.32	26	26	11.72	74	74	10.4
SAUSA300_1296	1426263	1426572	8.88	9	9	12.45	5	5	9.87	8	8	10.4
prfC	1010344	1011907	11.51	59	59	11.82	24	24	7.8	32	32	10.38
SAUSA300_0939	1027341	1028823	13.79	67	67	9.87	19	19	7.46	29	29	10.37
SAUSA300_2083	2245724	2246585	10.63	30	30	9.83	11	11	10.62	24	24	10.36
aroE	1704227	1705034	14.36	38	38	2.86	3	3	13.69	29	29	10.31
SAUSA300_1332	1494102	1494981	10.41	30	30	10.51	12	12	9.97	23	23	10.3
argS	669171	670833	10.28	56	56	8.34	18	18	12.15	53	53	10.25
SAUSA300_1797	1980187	1980652	9.18	14	14	11.59	7	7	9.83	12	12	10.2
SAUSA300s271	169902	170079	6.89	3	4	0	0	0	23.68	11	11	10.19
gidA	2868508	2870386	7.63	47	47	13.93	34	34	8.93	44	44	10.17
SAUSA300_1155	1266323	1267508	13.38	52	52	5.2	8	8	11.9	37	37	10.16
SAUSA300_2125	2298030	2299035	10.62	35	35	12.25	16	16	7.58	20	20	10.15
SAUSA300_1848	2010392	2010935	10.67	19	19	7.09	5	5	12.63	18	18	10.13
purC	1061043	1061748	8.65	20	20	13.1	12	12	8.65	16	16	10.13
coaA	2247008	2247812	11.76	31	31	8.62	9	9	9.95	21	21	10.11
moaE	2391144	2391591	12.28	18	18	6.89	4	4	11.08	13	13	10.08
scrB	2151022	2152507	10.06	49	49	10.88	21	21	9.24	36	36	10.06
SAUSA300_0303	353294	353669	13.83	17	17	6.16	3	3	10.16	10	10	10.05
alaS	1722055	1724686	10.32	89	89	10.24	35	35	9.56	66	66	10.04
SAUSA300_1284	1413293	1414196	9.79	29	29	5.11	6	6	15.19	36	36	10.03
SAUSA300_0550	624074	625565	12.07	59	59	9.29	18	18	8.69	34	34	10.02
SAUSA300_0907	994317	994953	11.99	25	25	7.26	6	6	10.79	18	18	10.01
fmt_2	1214065	1215001	10.75	33	33	9.87	12	12	9.36	23	23	9.99
rsbV	2186221	2186548	11.19	12	12	11.77	5	5	6.99	6	6	9.98
SAUSA300_2319	2492789	2493824	9.13	31	31	10.41	14	14	10.31	28	28	9.95
rsbW	2185740	2186220	11.44	18	18	9.62	6	6	8.73	11	11	9.93
SAUSA300_1348	1514976	1516179	10.65	42	42	7.04	11	11	12.04	38	38	9.91
SAUSA300_1560	1709332	1710553	10.74	43	43	9.46	15	15	9.36	30	30	9.85
speG	63099	63597	14.09	23	23	4.64	3	3	10.71	14	14	9.81
SAUSA300_1868	2027961	2028348	16.55	21	21	1.99	1	1	10.83	11	11	9.79
rrfG	556196	556311	2.65	0	1	20.08	0	3	6.63	0	2	9.79
SAUSA300_1749	1929783	1930161	16.14	20	20	8.14	4	4	5.04	5	5	9.77
SAUSA300_2296	2467740	2468661	8.94	27	27	8.36	10	10	12	29	29	9.77
dut	2112005	2112539	6.28	11	11	12.97	9	9	9.99	14	14	9.75
SAUSA300_0675	748964	749252	15.88	15	15	10.69	4	4	2.65	2	2	9.74
xpt	436471	437050	10.54	20	20	13.29	10	10	5.27	8	8	9.7
SAUSA300_2517	2719712	2720723	7.54	25	25	7.61	10	10	13.95	37	37	9.7
SAUSA300_2095	2259632	2259863	15.84	12	12	3.33	1	1	9.9	6	6	9.69
glcT	1378769	1379630	11.69	33	33	8.04	9	9	9.29	21	21	9.68
cysE	576456	577104	11.3	24	24	11.88	10	10	5.88	10	10	9.68
rexA	951984	955638	10.18	122	122	8.85	42	42	10.01	96	96	9.68
SAUSA300_1022	1118573	1118963	13.29	17	17	7.89	4	4	7.82	8	8	9.67
cbiO_1	2355233	2356094	9.92	28	28	6.26	7	7	12.84	29	29	9.67
SAUSA300_1728	1911799	1912633	10.61	29	29	11.07	12	12	7.31	16	16	9.66
SAUSA300_1904	2071439	2071613	15.78	9	9	0	0	0	13.14	6	6	9.64
SAUSA300_1297	1426734	1427004	14.68	13	13	8.55	3	3	5.65	4	4	9.63
uppS	1264400	1265171	9.49	24	24	8.98	9	9	10.38	21	21	9.62
purM	1066321	1067350	8.3	28	28	12.72	17	17	7.78	21	21	9.6
SAUSA300s005	508154	508441	12.75	12	12	5.36	2	2	10.62	8	8	9.58
SAUSA300_1465	1619363	1620347	12.4	40	40	8.6	11	11	7.75	20	20	9.58
gid	1254994	1256302	13.76	59	59	7.06	12	12	7.87	27	27	9.56
mqo_1	2484053	2485589	7.74	39	39	10.52	21	21	10.42	42	42	9.56
purA	22464	23748	10.45	44	44	6.59	11	11	11.57	39	39	9.54
lepA	1694733	1696557	8.86	53	53	8.44	20	20	11.28	54	54	9.53
fhuA	708130	708928	8.41	22	22	9.64	10	10	10.51	22	22	9.52
SAUSA300_1884	2046242	2047442	10.67	42	42	8.34	13	13	9.53	30	30	9.51
tdk	2234733	2235333	8.64	17	17	12.83	10	10	6.99	11	11	9.49
SAUSA300_1690	1865025	1865337	8.8	9	9	2.47	1	1	17.1	14	14	9.45
SAUSA300_2112	2287351	2288284	7.85	24	24	7.42	9	9	13.07	32	32	9.45
SAUSA300_1959	2116031	2116517	6.28	10	10	12.67	8	8	9.41	12	12	9.45
SAUSA300_1771	1958589	1959231	10.93	23	23	8.39	7	7	8.9	15	15	9.41
folK	553136	553613	12.15	19	19	8.07	5	5	7.99	10	10	9.4
SAUSA300_0604	677466	678255	11.21	29	29	7.8	8	8	9.18	19	19	9.4
SAUSA300_0954	1043592	1044012	10.89	15	15	7.33	4	4	9.98	11	11	9.4
rpmJ	2359642	2359756	8.03	3	3	13.5	2	2	6.69	2	2	9.4
SAUSA300_2251	2417929	2419012	7.32	26	26	10.66	15	15	10.2	29	29	9.4
SAUSA300_0601	674977	675778	9.9	26	26	5.77	6	6	12.37	26	26	9.34
glpP	1311296	1311839	8.99	16	16	9.92	7	7	9.12	13	13	9.34
SAUSA300_2087	2250204	2251389	8.24	32	32	12.99	20	20	6.75	21	21	9.33
SAUSA300_0987	1082259	1083279	9.57	32	32	6.79	9	9	11.58	31	31	9.31
acpS	2189845	2190205	7.62	9	9	10.69	5	5	9.53	9	9	9.28
SAUSA300_0030	37812	38556	8.61	21	21	9.31	9	9	9.73	19	19	9.22
rpe	1221246	1221891	8.04	17	17	7.16	6	6	12.41	21	21	9.2
SAUSA300_1723	1905656	1906100	13.74	20	20	6.93	4	4	6.87	8	8	9.18
ctpA	1446420	1447911	10.02	49	49	7.23	14	14	10.22	40	40	9.16
nadE	2057923	2058745	9.28	25	25	10.3	11	11	7.88	17	17	9.15
SAUSA300_0114	130113	130866	10.13	25	25	8.18	8	8	9.11	18	18	9.14
SAUSA300s236	1540811	1540995	14.92	0	9	4.18	0	1	8.28	0	4	9.13
SAUSA300_0828	908350	909670	8.55	37	37	8.16	14	14	10.68	37	37	9.13
ribF	1280335	1281307	8.47	27	27	7.13	9	9	11.76	30	30	9.12
SAUSA300_2620	2847029	2847545	9.46	16	16	8.95	6	6	8.86	12	12	9.09
corA	2465681	2466629	8.69	27	27	7.31	9	9	11.26	28	28	9.08
pyrR	1193547	1194075	9.82	17	17	5.83	4	4	11.55	16	16	9.07
SAUSA300_1825	1996500	1996590	10.17	0	3	8.55	0	1	8.47	0	2	9.06
SAUSA300_2337	2511798	2512452	6.06	13	13	10.59	9	9	10.49	18	18	9.05
polC	1269494	1273805	9.27	131	131	7.32	41	41	10.52	119	119	9.04
SAUSA300_1359	1526289	1527234	11.62	36	36	7.33	9	9	8.07	20	20	9
SAUSA300_1874	2034361	2034862	7.91	13	13	7.68	5	5	11.41	15	15	9
SAUSA300_1674	1840095	1841370	9.57	40	40	6.64	11	11	10.76	36	36	8.99
SAUSA300_1361	1527978	1528551	12.24	23	23	2.69	2	2	11.97	18	18	8.97
fnbB	2629240	2632063	9.51	83	88	8.45	30	31	8.77	61	65	8.91
est	850736	851477	8.64	21	21	9.35	9	9	8.74	17	17	8.91
ctaA	1112526	1113597	10.54	37	37	7.9	11	11	8.18	23	23	8.88
agrD	2147507	2147648	12.98	6	6	10.92	2	2	2.7	1	1	8.87
SAUSA300_0023	28819	29608	8.12	21	21	6.83	7	7	11.59	24	24	8.85
nirR	2524546	2525278	8.75	21	21	7.36	7	7	10.41	20	20	8.84
SAUSA300_2069	2231287	2231707	10.89	15	15	10.99	6	6	4.54	5	5	8.81
SAUSA300_0443	495103	496216	8.49	31	31	12.45	18	18	5.48	16	16	8.81
secG	850387	850621	11.73	9	9	0	0	0	14.66	9	9	8.8
sdhA	1145458	1147225	8.98	52	52	9.58	22	22	7.76	36	36	8.77
SAUSA300_0671	744522	746196	10.2	56	56	7.36	16	16	8.65	38	38	8.74
SAUSA300_2639	2864455	2864683	9.36	7	7	6.75	2	2	10.03	6	6	8.71
SAUSA300_1175	1293645	1294038	4.66	6	6	15.67	8	8	5.82	6	6	8.71
SAUSA300_2315	2489653	2490283	12.1	25	25	6.11	5	5	7.86	13	13	8.69
def_2	1213584	1214073	11.23	18	18	4.72	3	3	10.13	13	13	8.69
SAUSA300_1071	1170285	1171899	8.5	45	45	10.01	21	21	7.56	32	32	8.69
SAUSA300_0234	281208	282354	6.65	25	25	12.09	18	18	7.32	22	22	8.69
SAUSA300_1492	1646166	1646748	11.53	22	22	6.61	5	5	7.86	12	12	8.67
SAUSA300_1805	1987899	1988370	9.71	15	15	8.17	5	5	8.09	10	10	8.66
rrfE	2292364	2292479	2.65	0	1	13.38	0	2	9.94	0	3	8.66
budA_2	2736735	2737440	6.92	16	16	10.92	10	10	8.11	15	15	8.65
nth	1508024	1508684	5.55	12	12	8.16	7	7	12.13	21	21	8.61
SAUSA300_1673	1839306	1839924	10.86	22	22	8.72	7	7	6.17	10	10	8.58
SAUSA300_2389	2571923	2573324	10.45	48	48	6.59	12	12	8.7	32	32	8.58
SAUSA300_0321	374728	375556	4.42	12	12	12.08	13	13	9.2	20	20	8.57
SAUSA300_0664	738905	739205	4.07	4	4	5.13	2	2	16.51	13	13	8.57
SAUSA300_2578	2792514	2795496	7.47	73	73	7.23	28	28	10.99	86	86	8.56
SAUSA300_2579	2795706	2797566	6.72	41	41	7.86	19	19	11.06	54	54	8.55
SAUSA300s209	313165	313255	0	0	0	25.65	3	3	0	0	0	8.55
SAUSA300_0925	1017068	1018580	8.88	44	44	6.62	13	13	10.08	40	40	8.52
hsdM_1	457495	459052	8.23	10	42	9.89	5	20	7.34	10	30	8.49
mtnN	1706695	1707382	7.1	16	16	7.84	7	7	10.54	19	19	8.49
tagX	699820	700882	9.19	32	32	9.42	13	13	6.82	19	19	8.48
SAUSA300_0080	89206	89299	13.12	4	4	0	0	0	12.29	3	3	8.47
miaB	1303919	1305464	11.05	56	56	5.98	12	12	8.39	34	34	8.47
dtd	1740481	1740934	10.1	15	15	3.4	2	2	11.78	14	14	8.42
SAUSA300_2584	2803586	2805977	5.87	46	46	9.01	28	28	10.36	65	65	8.41
murG	1444429	1445500	9.4	33	33	5.75	8	8	9.96	28	28	8.37
SAUSA300_1090	1192231	1193149	9.3	28	28	4.19	5	5	11.62	28	28	8.37
SAUSA300_0429	482990	483665	8.58	19	19	7.98	7	7	8.47	15	15	8.34
SAUSA300_2415	2601304	2601670	8.33	10	10	4.21	2	2	12.49	12	12	8.34
SAUSA300_0022	27535	28819	8.31	35	35	5.39	9	9	11.28	38	38	8.33
SAUSA300_1892	2057050	2057653	9.1	18	18	6.38	5	5	9.48	15	15	8.32
SAUSA300s284	1154299	1154753	11.42	17	17	3.39	2	2	10.07	12	12	8.29
SAUSA300_0426	479078	481784	7.33	31	65	8.82	12	31	8.73	22	62	8.29
oppF_1	977233	978175	6.15	19	19	10.62	13	13	8.09	20	20	8.29
putP	2044615	2046154	7.93	40	40	8	16	16	8.91	36	36	8.28
SAUSA300_2020	2181963	2182419	8.03	12	12	8.44	5	5	8.36	10	10	8.27
fmt_1	1050991	1052185	9.71	38	38	5.16	8	8	9.89	31	31	8.25
SAUSA300_0168	190794	191121	8.39	9	9	4.71	2	2	11.65	10	10	8.25
sdhC	1144792	1145407	7.93	16	16	10.01	8	8	6.82	11	11	8.25
tmk	520139	520757	7.4	15	15	4.98	4	4	12.33	20	20	8.24
purN	1067352	1067919	9.14	17	17	8.14	6	6	7.39	11	11	8.23
SAUSA300_0545	610149	610716	9.14	17	17	8.14	6	6	7.39	11	11	8.23
ribD	1897227	1898232	7.89	26	26	10.72	14	14	6.07	16	16	8.23
SAUSA300_1116	1221897	1222539	8.55	18	18	9.59	8	8	6.53	11	11	8.22
SAUSA300_1081	1183106	1183772	9.62	21	21	6.93	6	6	8.01	14	14	8.19
gudB	939153	940398	8.57	35	35	6.18	10	10	9.79	32	32	8.18
SAUSA300_2518	2720742	2721573	8.81	24	24	7.41	8	8	8.25	18	18	8.16
SAUSA300_1432	1587232	1587472	16.52	7	13	0	0	0	7.94	3	5	8.15
pknB	1218148	1220143	10.55	69	69	6.56	17	17	7.26	38	38	8.12
mraY	1176346	1177312	9.16	29	29	7.17	9	9	7.89	20	20	8.07
lysP	1780633	1782127	7.55	37	37	6.7	13	13	9.95	39	39	8.07
SAUSA300s049	690547	691421	8.37	24	24	9.69	11	11	6.1	14	14	8.06
hfq	1318609	1318843	14.34	11	11	0	0	0	9.77	6	6	8.04
SAUSA300_2005	2163900	2164335	9.11	13	13	10.62	6	6	4.38	5	5	8.04
SAUSA300_0019	24259	24332	8.36	0	2	10.54	0	1	5.22	0	1	8.04
SAUSA300_1310	1443798	1444413	7.93	16	16	8.76	7	7	7.44	12	12	8.04
SAUSA300_0600	674274	674994	11.86	28	28	6.41	6	6	5.82	11	11	8.03
moaC	2393408	2393903	5.55	9	9	7.77	5	5	10.78	14	14	8.03
SAUSA300_2360	2535778	2537137	9.43	42	42	6.8	12	12	7.85	28	28	8.02
murE	1008619	1010101	8.23	40	40	7.27	14	14	8.49	33	33	8
SAUSA300_1955	2113999	2114404	9.79	13	13	7.6	4	4	6.59	7	7	7.99
dnaI	1784902	1785823	8.94	27	27	6.69	8	8	8.28	20	20	7.97
SAUSA300_1689	1864068	1864926	9.6	27	27	6.28	7	7	7.99	18	18	7.96
SAUSA300_0217	256718	257477	7.23	18	18	8.11	8	8	8.54	17	17	7.96
SAUSA300_0692	767901	768375	10.94	17	17	1.62	1	1	11.26	14	14	7.94
SAUSA300_0255	307857	308598	10.7	26	26	2.08	2	2	10.8	21	21	7.86
thyA	1451408	1452365	6.37	20	20	8.04	10	10	9.16	23	23	7.86
SAUSA300_0304	353821	354220	9.17	12	12	5.79	3	3	8.6	9	9	7.85
SAUSA300_2527	2729071	2729347	5.53	5	5	8.37	3	3	9.67	7	7	7.85
ndk	1525748	1526180	8.47	12	12	5.34	3	3	9.7	11	11	7.84
cysS	577087	578488	8.71	40	40	8.24	15	15	6.53	24	24	7.83
hemE	1965115	1966153	9.11	31	31	3.71	5	5	10.65	29	29	7.82
SAUSA300_0677	751173	752547	8.66	39	39	7.84	14	14	6.93	25	25	7.81
SAUSA300_2523	2725765	2726134	9.92	12	12	6.26	3	3	7.23	7	7	7.8
SAUSA300_1496	1648782	1650255	9.11	44	44	5.22	10	10	9.05	35	35	7.8
SAUSA300_2483	2681397	2682675	8.11	34	34	7.23	12	12	8.05	27	27	7.8
lysA	1423789	1425055	10.36	43	43	5.47	9	9	7.53	25	25	7.79
trmE	2870452	2871832	5.3	24	24	10.6	19	19	7.46	27	27	7.79
SAUSA300_0584	657793	658435	6.65	14	14	8.39	7	7	8.31	14	14	7.78
xerD	1600435	1601323	8.24	24	24	6.07	7	7	9.01	21	21	7.77
SAUSA300_0674	748021	748930	11.07	33	33	4.23	5	5	7.97	19	19	7.76
scpA	1599028	1599760	9.17	22	22	5.26	5	5	8.85	17	17	7.76
SAUSA300_0668	740951	741635	9.81	22	22	3.38	3	3	10.03	18	18	7.74
SAUSA300_0540	606504	607188	7.58	17	17	4.5	4	4	11.14	20	20	7.74
gatC	2043946	2044249	8.05	8	8	5.08	2	2	10.06	8	8	7.73
ipdC	219418	221059	7.06	38	38	4.22	9	9	11.84	51	51	7.71
dgkA	1679902	1680247	5.3	6	6	11.15	5	5	6.63	6	6	7.7
SAUSA300_1112	1217408	1218152	12.71	31	31	6.21	6	6	4.1	8	8	7.67
SAUSA300_1510	1660729	1661269	7.34	13	13	11.4	8	8	4.23	6	6	7.66
SAUSA300s159	480352	482827	8.38	14	68	9.02	7	29	5.54	8	36	7.65
SAUSA300_0233	281009	281183	5.26	3	3	8.85	2	2	8.76	4	4	7.62
ppnK	994969	995779	4.89	13	13	9.5	10	10	8.47	18	18	7.62
SAUSA300_1017	1114813	1115275	11.22	17	17	5	3	3	6.6	8	8	7.61
rexB	948507	951984	8.16	93	93	6.86	31	31	7.78	71	71	7.6
pbuX	437049	438318	7.69	32	32	9.1	15	15	6.01	20	20	7.6
SAUSA300_1877	2037189	2037720	6.89	12	12	10.15	7	7	5.74	8	8	7.59
SAUSA300_1322	1453241	1454366	6.78	25	25	8.21	12	12	7.79	23	23	7.59
SAUSA300_1523	1674485	1675304	8.19	22	22	5.64	6	6	8.84	19	19	7.56
SAUSA300_2422	2607303	2607999	6.57	15	15	8.85	8	8	7.12	13	13	7.51
SAUSA300_2288	2460224	2461124	5.42	16	16	9.41	11	11	7.62	18	18	7.48
scdA	305179	305854	7.68	17	17	5.7	5	5	9.03	16	16	7.47
sun	1214997	1216305	7.46	32	32	5.88	10	10	9.03	31	31	7.46
SAUSA300s086	234867	235059	6.35	4	4	12.03	3	3	3.97	2	2	7.45
SAUSA300_1599	1753252	1753708	4.68	7	7	11.81	7	7	5.85	7	7	7.45
SAUSA300_1493	1646761	1646980	8.36	6	6	3.51	1	1	10.44	6	6	7.44
SAUSA300_0352	402498	403341	7.24	20	20	10.04	11	11	4.97	11	11	7.42
SAUSA300_1107	1213082	1213361	9.84	9	9	0	0	0	12.29	9	9	7.38
SAUSA300_2339	2513532	2513985	6.06	9	9	6.8	4	4	9.25	11	11	7.37
SAUSA300s188	2699554	2700080	7.54	0	13	4.39	0	3	10.14	0	14	7.36
SAUSA300_0978	1071744	1073145	9.14	42	42	5.49	10	10	7.34	27	27	7.33
SAUSA300_0318	369888	370557	8.21	18	18	5.75	5	5	7.97	14	14	7.31
coaE	1789098	1789722	7.82	16	16	6.17	5	5	7.94	13	13	7.31
ksgA	529279	530173	8.19	24	24	7.75	9	9	5.97	14	14	7.3
engB	1773926	1774517	5.68	11	11	9.12	7	7	7.09	11	11	7.3
SAUSA300_1312	1445511	1446021	5.38	9	9	4.53	3	3	11.96	16	16	7.29
SAUSA300_2163	2341639	2342455	6.35	17	17	8.49	9	9	7.01	15	15	7.28
SAUSA300_0811	891016	891223	8.84	6	6	7.44	2	2	5.52	3	3	7.27
SAUSA300_2400	2585498	2586575	5.1	18	18	6.43	9	9	10.26	29	29	7.26
ald_2	1820329	1821448	8.72	32	32	3.44	5	5	9.54	28	28	7.23
norA	754416	755583	7.84	30	30	5.28	8	8	8.49	26	26	7.2
SAUSA300_0648	721619	723509	7.58	47	47	7.33	18	18	6.65	33	33	7.19
SAUSA300_1041	1137212	1137734	7.6	13	13	5.9	4	4	8.03	11	11	7.17
SAUSA300_0425	477581	479066	6.57	32	32	5.18	10	10	9.75	38	38	7.17
SAUSA300_1698	1873323	1873746	7.93	11	11	3.64	2	2	9.91	11	11	7.16
SAUSA300_0832	911626	912061	9.11	13	13	5.31	3	3	7.01	8	8	7.14
SAUSA300_0574	648611	649688	11.04	39	39	5	7	7	5.31	15	15	7.12
coaD	1119576	1120059	9.47	15	15	6.37	4	4	5.52	7	7	7.12
SAUSA300_0688	764159	764999	9.08	25	25	3.66	4	4	8.62	19	19	7.12
SAUSA300_0071	78431	79445	8.12	27	27	9.11	12	12	4.13	11	11	7.12
SAUSA300_0656	732520	732994	11.58	18	18	4.87	3	3	4.82	6	6	7.09
SAUSA300_0590	663909	664446	9.09	16	16	7.17	5	5	4.97	7	7	7.07
SAUSA300_0246	295224	296250	7.73	26	26	6	8	8	7.43	20	20	7.05
SAUSA300s017	1782255	1782504	7.35	6	6	3.09	1	1	10.71	7	7	7.05
SAUSA300_1651	1815873	1817172	7.28	31	31	6.52	11	11	7.33	25	25	7.04
SAUSA300_0617	688347	690351	8.67	57	57	5.76	15	15	6.66	35	35	7.03
SAUSA300_1947	2111137	2111524	7.09	9	9	7.95	4	4	5.91	6	6	6.99
srrB	1595173	1596940	7.25	42	42	6.97	16	16	6.69	31	31	6.97
SAUSA300_1571	1720054	1720693	11.93	25	25	1.2	1	1	7.75	13	13	6.96
SAUSA300_0745	831230	831716	7.53	12	12	3.17	2	2	10.19	13	13	6.96
SAUSA300_0992	1087734	1088361	9.24	19	19	2.45	2	2	9.12	15	15	6.94
SAUSA300_2338	2512474	2513509	6.19	21	21	5.95	8	8	8.47	23	23	6.87
SAUSA300_2582	2800709	2802068	7.63	32	34	4.53	8	8	8.41	26	30	6.86
SAUSA300_1980	2137029	2137473	7.56	11	11	6.93	4	4	6.01	7	7	6.83
SAUSA300s150	678876	679003	14.41	6	6	6.06	1	1	0	0	0	6.82
SAUSA300_0753	839405	840308	7.77	0	23	2.56	0	3	10.13	0	24	6.82
SAUSA300_2145	2320847	2322410	6.24	32	32	8.37	17	17	5.85	24	24	6.82
SAUSA300s240	1780454	1780622	9.08	5	5	0	0	0	11.34	5	5	6.81
SAUSA300_2275	2445977	2446859	6.57	19	19	3.49	4	4	10.37	24	24	6.81
SAUSA300s010	1186868	1187063	4.69	3	3	11.84	3	3	3.91	2	2	6.81
hemL_2	2005498	2006788	6.15	26	26	7.16	12	12	7.09	24	24	6.8
SAUSA300_0843	921123	921483	11.86	14	14	4.28	2	2	4.23	4	4	6.79
SAUSA300_2320	2494055	2494487	7.06	10	10	5.34	3	3	7.94	9	9	6.78
SAUSA300_1662	1827323	1828463	8.56	32	32	4.73	7	7	7.02	21	21	6.77
SAUSA300_0866	946652	947228	9	17	17	4.01	3	3	7.28	11	11	6.76
SAUSA300_0567	641580	642033	6.73	10	10	6.8	4	4	6.73	8	8	6.75
SAUSA300_0375	425515	426097	5.76	11	11	5.29	4	4	9.17	14	14	6.74
SAUSA300_0385	435551	435959	8.97	12	12	1.89	1	1	9.34	10	10	6.73
SAUSA300_2213	2380363	2383531	7.99	83	83	5.83	24	24	6.38	53	53	6.73
lpdA_2	1621354	1622776	8.58	40	40	4.87	9	9	6.7	25	25	6.72
SAUSA300_2071	2232833	2233586	8.91	22	22	6.13	6	6	5.06	10	10	6.7
SAUSA300_0816	896162	896357	6.26	4	4	3.95	1	1	9.77	5	5	6.66
SAUSA300_0746	831723	833163	10.38	49	49	4.81	9	9	4.76	18	18	6.65
mnhC	930926	931256	8.32	9	9	4.66	2	2	6.93	6	6	6.64
SAUSA300_0351	401760	402474	8.12	19	19	5.39	5	5	6.4	12	12	6.64
metB	487343	488486	7.47	28	28	7.41	11	11	5	15	15	6.63
SAUSA300_2284	2456517	2457171	9.33	20	20	2.35	2	2	8.16	14	14	6.61
SAUSA300_1298	1427022	1427652	10.65	22	22	4.89	4	4	4.23	7	7	6.59
SAUSA300_2167	2347132	2348539	8.02	37	37	6.02	11	11	5.69	21	21	6.58
SAUSA300_0104	113592	115791	6.24	0	45	6.65	1	19	6.76	0	39	6.55
SAUSA300_0512	572967	574023	6.93	24	24	7.29	10	10	5.41	15	15	6.54
SAUSA300_2494	2696541	2698950	5.95	47	47	5.75	18	18	7.91	50	50	6.54
SAUSA300_1894	2058737	2060207	9.13	44	44	5.76	11	11	4.67	18	18	6.52
SAUSA300_2446	2641084	2641777	7.92	18	18	7.77	7	7	3.85	7	7	6.52
hemC	1770558	1771485	5.92	18	18	8.3	10	10	5.34	13	13	6.52
nusA	1274582	1275758	7.78	30	30	5.24	8	8	6.48	20	20	6.5
SAUSA300_1734	1918780	1919260	5.08	8	8	12.83	8	8	1.59	2	2	6.5
ribE	1896588	1897221	4.34	9	9	10.94	9	9	4.21	7	7	6.5
SAUSA300_0846	925161	926478	6.95	30	30	5.26	9	9	7.23	25	25	6.48
uvrA	825937	828784	7.18	67	67	5.14	19	19	7.09	53	53	6.47
SAUSA300_2353	2530347	2530599	7.26	6	6	3.05	1	1	9.07	6	6	6.46
moeA	2392086	2393346	3.87	16	16	9.77	16	16	5.75	19	19	6.46
SAUSA300_2448	2642562	2644455	6.61	41	41	6.1	15	15	6.64	33	33	6.45
rrfD	2175810	2175925	2.65	0	1	6.69	0	1	9.94	0	3	6.43
SAUSA300_0730	809990	811061	8.54	30	30	3.59	5	5	7.12	20	20	6.42
SAUSA300_1582	1732646	1732829	6.67	4	4	8.41	2	2	4.16	2	2	6.41
SAUSA300_1333	1495000	1498441	7	79	79	5.37	24	24	6.76	61	61	6.38
SAUSA300_1353	1519549	1520125	5.82	11	11	8.02	6	6	5.29	8	8	6.38
SAUSA300_2385	2565940	2567770	6.33	38	38	4.21	10	10	8.54	41	41	6.36
recQ_1	781250	783032	5.13	30	30	6.05	14	14	7.91	37	37	6.36
pdp	2252685	2253987	6.09	26	26	4.73	8	8	8.2	28	28	6.34
SAUSA300_2169	2349804	2350596	5.01	13	13	4.86	5	5	9.14	19	19	6.34
SAUSA300_0707	784223	785738	7.05	35	35	5.59	11	11	6.29	25	25	6.31
SAUSA300s125	589200	589293	6.56	2	2	8.28	1	1	4.1	1	1	6.31
SAUSA300_0943	1031378	1031876	7.35	12	12	7.73	5	5	3.83	5	5	6.3
SAUSA300_1199	1320909	1322148	5.91	24	24	6.21	10	10	6.77	22	22	6.3
SAUSA300_1515	1665208	1666072	9.53	27	27	3.56	4	4	5.73	13	13	6.28
SAUSA300_0786	873160	873583	4.33	6	6	5.46	3	3	9.01	10	10	6.26
SAUSA300_0544	609259	610129	7.71	22	22	3.54	4	4	7.45	17	17	6.23
SAUSA300_2492	2695272	2695872	7.12	14	14	8.98	7	7	2.54	4	4	6.21
cmk	1533858	1534518	6.47	14	14	4.66	4	4	7.51	13	13	6.21
SAUSA300_1198	1319652	1320891	7.14	29	29	4.35	7	7	7.07	23	23	6.19
SAUSA300_0795	878754	879051	8.22	8	8	5.18	2	2	5.13	4	4	6.18
alsS	2344278	2345943	6.59	36	36	4.62	10	10	7.32	32	32	6.18
phoP	1797196	1797901	6.06	14	14	6.55	6	6	5.95	11	11	6.18
SAUSA300_1018	1115601	1116639	5.58	19	19	8.16	11	11	4.77	13	13	6.17
SAUSA300_0089	97420	98353	6.54	20	20	6.6	7	8	5.31	12	13	6.15
sbcC	1360926	1363956	5.44	54	54	6.1	24	24	6.92	55	55	6.15
SAUSA300_1576	1725028	1727506	6.77	55	55	4.66	15	15	6.92	45	45	6.12
pnbA	2580822	2582175	4.73	21	21	7.96	14	14	5.63	20	20	6.11
SAUSA300_1088	1190119	1190917	7.26	19	19	6.75	7	7	4.3	9	9	6.1
SAUSA300_2286	2458455	2458782	6.53	7	7	9.41	4	4	2.33	2	2	6.09
sucB	1435893	1437162	6.49	27	27	6.06	10	10	5.71	19	19	6.09
SAUSA300_0777	867257	867458	3.03	2	2	7.66	2	2	7.58	4	4	6.09
SAUSA300_1785	1967042	1968266	8.22	33	33	2.52	4	4	7.47	24	24	6.07
SAUSA300_1703	1884793	1885105	10.75	11	11	2.47	1	1	4.89	4	4	6.04
holA	1697198	1698173	7.51	24	24	4.74	6	6	5.86	15	15	6.04
mreD	1756464	1756995	5.17	9	9	2.9	2	2	10.05	14	14	6.04
SAUSA300s249	2259030	2259284	6	5	5	9.09	3	3	3	2	2	6.03
SAUSA300_0482	541292	542819	5.79	29	29	6.05	12	12	6.24	25	25	6.03
SAUSA300_2402	2587195	2587453	10.64	9	9	2.98	1	1	4.43	3	3	6.02
SAUSA300_0042	53117	54608	6.34	31	31	7.23	14	14	4.35	17	17	5.97
SAUSA300_0911	998045	999890	7.27	44	44	2.92	7	7	7.64	37	37	5.95
SAUSA300_0778	867953	868172	5.57	4	4	7.03	2	2	5.22	3	3	5.94
SAUSA300_2350	2527583	2528051	7.17	11	11	3.29	2	2	7.33	9	9	5.93
SAUSA300_0704	779355	781239	5.99	37	37	4.49	11	11	7.28	36	36	5.92
SAUSA300_0670	742894	744526	5.79	31	31	5.19	11	11	6.77	29	29	5.92
prfB	820260	821371	8.78	32	32	2.77	4	4	6.17	18	18	5.91
SAUSA300_0199	233694	234807	6.03	22	22	4.84	7	7	6.85	20	20	5.91
SAUSA300s003	414526	414786	5.87	5	5	2.96	1	1	8.79	6	6	5.87
SAUSA300_2148	2325235	2326105	3.51	10	10	7.96	9	9	6.13	14	14	5.87
SAUSA300_1323	1454403	1454655	8.47	7	7	3.05	1	1	6.05	4	4	5.86
SAUSA300_1624	1778495	1779104	7.51	15	15	6.32	5	5	3.75	6	6	5.86
pbp3	1661739	1663815	6.9	47	47	4.08	11	11	6.61	36	36	5.86
SAUSA300_0579	652631	654041	7.79	36	36	3.82	7	7	5.95	22	22	5.85
cbiO_2	2356090	2356900	5.27	14	14	3.8	4	4	8.47	18	18	5.85
SAUSA300_1216	1333928	1335410	7.2	35	35	4.67	9	9	5.66	22	22	5.84
SAUSA300s251	2385282	2386389	7.16	7	26	4.17	2	6	6.2	8	18	5.84
SAUSA300_0917	1005843	1007052	8.32	33	33	3.82	6	6	5.36	17	17	5.83
SAUSA300_1160	1275778	1276063	5.35	5	5	10.8	4	4	1.34	1	1	5.83
menA	1031927	1032866	4.87	15	15	2.46	3	3	10.15	25	25	5.83
SAUSA300_0842	920874	921111	7.72	6	6	6.49	2	2	3.22	2	2	5.81
SAUSA300_0549	622478	623951	6	29	29	4.7	9	9	6.73	26	26	5.81
thrC	1344675	1345737	5.17	18	18	3.62	5	5	8.61	24	24	5.8
SAUSA300_1226	1343389	1344670	6.9	29	29	5.41	9	9	5.06	17	17	5.79
topB	2373737	2375873	5	35	35	5.77	16	16	6.6	37	37	5.79
vga	2157801	2159730	7.43	47	47	3.59	9	9	6.32	32	32	5.78
SAUSA300_0348	400606	400831	12.2	9	9	0	0	0	5.08	3	3	5.76
SAUSA300_1806	1988374	1989502	8.11	30	30	3.41	5	5	5.74	17	17	5.76
SAUSA300_2236	2402926	2404081	5.02	19	19	5.33	8	8	6.93	21	21	5.76
SAUSA300_0986	1080901	1082263	6.27	28	28	5.09	9	9	5.88	21	21	5.74
purL	1062676	1064866	6.68	48	48	5.27	15	15	5.22	30	30	5.73
arcC_1	68889	69819	5.25	16	16	4.97	6	6	6.97	17	17	5.73
SAUSA300_0440	493285	493681	8.47	11	11	1.94	1	1	6.74	7	7	5.72
mutM	1789737	1790610	6.64	19	19	4.41	5	5	6.11	14	14	5.72
tcaR	2476344	2476800	5.35	8	8	8.44	5	5	3.34	4	4	5.71
SAUSA300_2295	2467213	2467633	4.36	6	6	7.33	4	4	5.44	6	6	5.71
SAUSA300_0340	393115	393682	6.99	13	13	1.36	1	1	8.74	13	13	5.7
purF	1064844	1066329	6.78	33	33	5.7	11	11	4.62	18	18	5.7
SAUSA300_0754	841009	841639	6.78	14	14	3.66	3	3	6.65	11	11	5.7
opuCd	2573617	2574313	4.38	10	10	6.63	6	6	6.02	11	11	5.68
SAUSA300_1721	1904220	1904445	6.78	5	5	6.84	2	2	3.39	2	2	5.67
SAUSA300s272	170012	170214	7.55	4	5	0	0	0	9.43	5	5	5.66
arlS	1440257	1441613	8.77	39	39	2.27	4	4	5.9	21	21	5.65
radA	571560	572925	6.26	28	28	4.51	8	8	6.14	22	22	5.64
SAUSA300_2128	2301578	2302922	8.62	38	38	4.01	7	7	4.25	15	15	5.63
SAUSA300s164	2415116	2416067	4.81	2	15	5.67	1	7	6.41	3	16	5.63
SAUSA300_2287	2458999	2460232	5.69	23	23	3.12	5	5	8.04	26	26	5.62
recG	1225775	1227836	5.33	36	36	5.97	16	16	5.55	30	30	5.62
alr	2188631	2189780	4.51	17	17	5.36	8	8	6.96	21	21	5.61
SAUSA300_0783	870862	871423	3.81	7	7	8.23	6	6	4.76	7	7	5.6
SAUSA300s106	1616159	1616295	0	0	0	0	0	0	16.81	6	6	5.6
SAUSA300_1342	1507678	1508020	4.46	5	5	6.75	3	3	5.57	5	5	5.59
SAUSA300_0798	881031	881853	7.42	20	20	5.62	6	6	3.71	8	8	5.58
moeB	2394441	2395446	4.55	15	15	6.89	9	9	5.31	14	14	5.58
SAUSA300_1524	1675314	1675854	6.78	12	12	4.28	3	3	5.65	8	8	5.57
arsR_2	2262083	2262404	4.75	5	5	4.8	2	2	7.12	6	6	5.56
SAUSA300_1052	1150659	1150989	7.39	8	8	2.33	1	1	6.93	6	6	5.55
sdrH	2142752	2144006	6.57	27	27	3.68	6	6	6.38	21	21	5.54
oppC_1	975074	976145	7.97	28	28	2.87	4	4	5.69	16	16	5.51
mgtE	996650	998036	4.62	21	21	5	9	9	6.87	25	25	5.5
nadD	1703361	1703931	6.42	12	12	2.7	2	2	7.35	11	11	5.49
SAUSA300_2496	2699536	2700535	3.36	7	11	10.02	4	13	3.05	3	8	5.48
SAUSA300_2314	2487827	2489501	4.74	26	26	6.9	15	15	4.78	21	21	5.47
SAUSA300_0382	431307	432696	5.93	27	27	3.88	7	7	6.58	24	24	5.46
SAUSA300_0176	198052	198814	4.8	12	12	5.05	5	5	6.5	13	13	5.45
SAUSA300_1349	1516183	1517326	5.6	21	21	4.04	6	6	6.67	20	20	5.44
SAUSA300_1677	1844215	1846903	5.22	46	46	4.58	16	16	6.52	46	46	5.44
SAUSA300_1519	1669384	1670485	6.93	25	25	2.8	4	4	6.58	19	19	5.43
hemX	1771526	1772342	5.98	16	16	4.72	5	5	5.6	12	12	5.43
SAUSA300_1891	2056896	2057070	5.26	3	3	4.42	1	1	6.57	3	3	5.42
mvk	646690	647611	4.64	14	14	5.01	6	6	6.62	16	16	5.42
SAUSA300_0093	101211	102072	7.79	22	22	3.58	4	4	4.87	11	11	5.41
SAUSA300_0794	878375	878762	6.3	8	8	5.97	3	3	3.94	4	4	5.4
SAUSA300_2045	2209965	2210613	6.12	13	13	4.75	4	4	5.29	9	9	5.39
SAUSA300_2343	2516791	2520481	4.55	55	55	6.26	30	30	5.37	52	52	5.39
SAUSA300_0554	628054	628813	6.03	15	15	2.03	2	2	8.03	16	16	5.36
SAUSA300_2137	2311104	2312175	5.7	20	20	5.03	7	7	5.34	15	15	5.35
priA	1209052	1211461	5.57	44	44	4.15	13	13	6.33	40	40	5.35
SAUSA300_0824	904301	905342	4.98	17	17	5.91	8	8	5.13	14	14	5.34
SAUSA300_0462	522254	523058	4.55	12	12	5.74	6	6	5.69	12	12	5.33
rrfC	1997586	1997701	2.65	0	1	6.69	0	1	6.63	0	2	5.32
SAUSA300_2432	2617685	2618078	10.09	13	13	3.92	2	2	1.94	2	2	5.31
SAUSA300_2261	2430810	2431503	4.84	11	11	6.66	6	6	4.4	8	8	5.3
murB	802503	803427	4.29	13	13	7.5	9	9	4.12	10	10	5.3
SAUSA300_0721	800826	801855	5.04	17	17	5.24	7	7	5.56	15	15	5.28
SAUSA300_1867	2027245	2027947	6.52	15	15	4.39	4	4	4.89	9	9	5.26
SAUSA300_1987	2145189	2145975	5.04	13	13	3.92	4	4	6.79	14	14	5.25
SAUSA300_0247	296271	297966	5.76	32	32	5.9	13	13	4.05	18	18	5.24
sbi	2540280	2541591	3.72	16	16	2.94	5	5	9.01	31	31	5.22
SAUSA300_0105	115941	117120	6.21	24	24	4.57	7	7	4.85	15	15	5.21
SAUSA300_1846	2007131	2008175	6.13	21	21	1.47	2	2	8.03	22	22	5.21
SAUSA300_1260	1387627	1388719	7.82	28	28	2.82	4	4	4.89	14	14	5.18
SAUSA300_1516	1666113	1666899	7.76	20	20	2.94	3	3	4.85	10	10	5.18
aroC	1523787	1524954	6.01	23	23	5.28	8	8	4.25	13	13	5.18
SAUSA300_0595	668791	669175	5.56	7	7	4.01	2	2	5.95	6	6	5.17
SAUSA300_2377	2556401	2557544	5.07	19	19	6.06	9	9	4.33	13	13	5.15
guaC	1352633	1353611	4.05	13	13	6.3	8	8	5.07	13	13	5.14
SAUSA300_1671	1836475	1837606	7.55	28	28	2.72	4	4	5.05	15	15	5.11
SAUSA300_1705	1887831	1889013	7.22	28	28	3.91	6	6	4.19	13	13	5.11
SAUSA300_2042	2207773	2207983	4.36	3	3	7.33	2	2	3.63	2	2	5.11
SAUSA300_0622	694855	695608	3.65	9	9	4.09	4	4	7.59	15	15	5.11
cdd	1679487	1679892	3.01	4	4	7.6	4	4	4.7	5	5	5.11
SAUSA300_0309	359588	360266	6.3	14	14	1.14	1	1	7.87	14	14	5.1
SAUSA300_0254	306115	307855	4.73	27	27	4.87	11	11	5.69	26	26	5.1
SAUSA300_2212	2379450	2379615	3.7	2	2	4.66	1	1	6.93	3	3	5.1
SAUSA300_2379	2558444	2559656	4.53	18	18	6.35	10	10	4.4	14	14	5.09
SAUSA300_0940	1028911	1029268	3.42	4	4	2.16	1	1	9.61	9	9	5.06
SAUSA300_1497	1650247	1651594	4.08	18	18	5.71	10	10	5.38	19	19	5.05
SAUSA300_1836	1997499	1997575	0	0	0	10.13	0	1	5.01	0	1	5.05
SAUSA300_1008	1103493	1103685	11.12	7	7	0	0	0	3.97	2	2	5.03
SAUSA300_0702	775666	776671	3.64	12	12	6.89	9	9	4.55	12	12	5.03
SAUSA300_0796	879300	880326	5.35	18	18	4.5	6	6	5.2	14	14	5.02
SAUSA300s077	1106852	1106984	9.24	4	4	0	0	0	5.77	2	2	5.01
SAUSA300_0198	232784	233708	7.59	23	23	2.5	3	3	4.95	12	12	5.01
SAUSA300_2306	2479033	2479699	6.41	14	14	3.47	3	3	5.15	9	9	5.01
SAUSA300_2354	2530871	2531471	8.64	17	17	1.28	1	1	5.08	8	8	5
panD	2733669	2734041	5.74	7	7	4.14	2	2	5.12	5	5	5
ung	638295	638952	5.57	12	12	3.51	3	3	5.8	10	10	4.96
SAUSA300_1184	1303492	1303786	3.11	3	3	7.85	3	3	3.89	3	3	4.95
SAUSA300_1186	1305464	1305830	7.5	9	9	4.21	2	2	3.12	3	3	4.94
dapD	1420696	1421416	4.66	11	11	6.41	6	6	3.7	7	7	4.93
SAUSA300_1181	1299834	1300632	4.2	11	11	3.86	4	4	6.69	14	14	4.92
SAUSA300_0771	858354	858885	1.72	3	3	8.7	6	6	4.31	6	6	4.91
SAUSA300s134	1281307	1281416	11.19	4	4	0	0	0	3.5	1	1	4.9
SAUSA300_0797	880318	881014	7.01	16	16	3.32	3	3	4.38	8	8	4.9
SAUSA300_2553	2761344	2761950	2.01	4	4	8.89	7	7	3.77	6	6	4.89
SAUSA300_2051	2215699	2216395	7.45	17	17	2.21	2	2	4.93	9	9	4.86
purE	1059509	1059929	7.26	10	10	3.66	2	2	3.63	4	4	4.85
nhaC	2416434	2417835	6.1	28	28	2.2	4	4	6.26	23	23	4.85
recJ	1744102	1746376	5.1	38	38	5.42	16	16	4.02	24	24	4.84
SAUSA300_0575	649864	650206	4.46	5	5	2.25	1	1	7.8	7	7	4.84
SAUSA300_1236	1353785	1354649	5.65	16	16	3.56	4	4	5.29	12	12	4.83
cinA	1294876	1296028	7.15	27	27	4.01	6	6	3.31	10	10	4.82
SAUSA300s219	713904	714163	7.07	6	6	0	0	0	7.36	5	5	4.81
SAUSA300s224	801870	802464	1.54	3	3	5.18	4	4	7.7	12	12	4.81
SAUSA300s191	1120084	1121312	9.44	3	38	0	0	0	4.97	1	16	4.8
SAUSA300_0977	1070945	1071752	6.8	18	18	4.77	5	5	2.83	6	6	4.8
folB	552774	553140	5	6	6	2.1	1	1	7.29	7	7	4.8
SAUSA300_2330	2506408	2506774	5	6	6	4.21	2	2	5.21	5	5	4.8
SAUSA300_0302	352183	352672	4.99	8	8	4.72	1	3	4.68	6	6	4.8
SAUSA300_1832	1997163	1997238	4.07	1	1	10.26	1	1	0	0	0	4.78
pcrA	2049461	2051654	4.03	29	29	4.21	12	12	6.08	35	35	4.78
SAUSA300_2454	2650140	2650911	4.35	11	11	6.99	7	7	2.97	6	6	4.77
SAUSA300_2209	2376059	2376947	3.09	9	9	4.33	5	5	6.87	16	16	4.76
SAUSA300_1577	1727507	1728176	6.84	15	15	1.15	1	1	6.27	11	11	4.75
SAUSA300_2168	2348667	2349804	6.17	23	23	2.71	4	4	5.36	16	16	4.75
SAUSA300_2491	2693538	2695083	5.33	27	27	3.99	8	8	4.93	20	20	4.75
SAUSA300_2398	2583819	2584596	6.28	16	16	3.96	4	4	3.92	8	8	4.72
gntR	2639321	2640002	4.03	9	9	5.65	5	5	4.48	8	8	4.72
pgsA	1294071	1294650	6.85	13	13	3.99	3	3	3.29	5	5	4.71
SAUSA300_2300	2472464	2473016	4.42	8	8	5.58	4	4	4.14	6	6	4.71
SAUSA300_1537	1686439	1687192	4.46	11	11	3.07	3	3	6.58	13	13	4.7
SAUSA300_0349	400930	401320	6.26	8	8	0	0	0	7.82	8	8	4.69
moaB	2393904	2394411	4.21	7	7	7.59	5	5	2.25	3	3	4.69
nirB	2522075	2524481	2.79	22	22	3.84	12	12	7.44	47	47	4.69
moaD	2390905	2391139	2.61	2	2	6.58	2	2	4.89	3	3	4.69
SAUSA300_0915	1004269	1005028	6.43	16	16	5.07	5	5	2.51	5	5	4.67
SAUSA300_0356	407272	408025	4.86	0	12	2.04	0	2	7.09	0	14	4.66
SAUSA300_1688	1863443	1864040	5.62	11	11	3.87	3	3	4.47	7	7	4.65
SAUSA300_0882	969284	969800	3.55	6	6	5.97	4	4	4.43	6	6	4.65
sucA	1437175	1439974	4.9	45	45	3.85	14	14	5.17	38	38	4.64
SAUSA300_1903	2070465	2070867	5.31	7	7	3.83	2	2	4.74	5	5	4.63
SAUSA300_0642	716822	717251	4.98	7	7	3.59	2	2	5.33	6	6	4.63
mobA	2390299	2390899	3.05	6	6	5.13	4	4	5.72	9	9	4.63
argH	942071	943451	4.42	20	20	6.13	11	11	3.31	12	12	4.62
scrR	2152655	2153606	4.17	13	13	5.67	7	7	4.01	10	10	4.61
ipk	530845	531694	3.95	11	11	1.81	2	2	8.08	18	18	4.61
SAUSA300_0827	907496	908324	2.21	6	6	6.51	7	7	5.06	11	11	4.59
SAUSA300_1025	1120120	1121260	0	0	0	6.75	0	10	7.02	0	21	4.59
SAUSA300_1852	2014508	2016026	5.42	27	27	4.06	8	8	4.27	17	17	4.58
ligA	2047454	2049458	5.33	35	35	4.61	12	12	3.8	20	20	4.58
SAUSA300_2322	2496131	2496755	6.35	13	13	3.7	3	3	3.66	6	6	4.57
SAUSA300_1668	1833014	1833461	3.41	5	5	3.44	2	2	6.82	8	8	4.56
SAUSA300_0714	792105	792972	5.28	15	15	2.66	3	3	5.71	13	13	4.55
SAUSA300_0904	992705	993071	4.17	5	5	4.21	2	2	5.21	5	5	4.53
sdaAA	2665405	2666305	5.08	15	15	1.71	2	2	6.77	16	16	4.52
SAUSA300_1951	2112763	2113000	3.86	3	3	6.49	2	2	3.22	2	2	4.52
rumA	2037889	2039251	4.25	19	19	5.65	10	10	3.64	13	13	4.51
SAUSA300_2129	2303098	2303782	6.24	14	14	2.25	2	2	5.01	9	9	4.5
SAUSA300_0082	91290	91743	6.73	10	10	0	0	0	6.73	8	8	4.49
SAUSA300_2309	2481556	2482930	6.22	0	28	4.48	0	8	2.77	0	10	4.49
SAUSA300_1324	1455105	1455810	6.92	16	16	2.18	2	2	4.32	8	8	4.48
SAUSA300_2352	2530081	2530348	3.43	3	3	2.88	1	1	7.14	5	5	4.48
SAUSA300_0135	154201	154801	2.54	5	5	6.41	5	5	4.45	7	7	4.47
SAUSA300_0081	89445	91197	6.62	38	38	2.64	6	6	4.13	19	19	4.46
SAUSA300s160	726209	727309	6.38	6	23	4.9	2	7	2.08	2	6	4.45
SAUSA300_1861	2022882	2023083	7.59	5	5	3.83	1	1	1.9	1	1	4.44
SAUSA300_0027	34512	35769	5.1	21	21	4.29	7	7	3.94	13	13	4.44
SAUSA300_0070	77129	77945	2.99	8	8	4.72	5	5	5.6	12	12	4.44
SAUSA300_2399	2584588	2585251	2.3	5	5	5.8	5	5	5.17	9	9	4.43
SAUSA300_0222	263941	265705	5.88	34	34	3.05	7	7	4.32	20	20	4.42
ansA	1534594	1535563	3.78	12	12	3.97	5	5	5.51	14	14	4.42
rocD_2	937854	939045	4.87	19	19	3.23	5	5	5.12	16	16	4.41
recX	2016332	2017151	4.84	13	13	2.82	3	3	5.58	12	12	4.41
rpmG_1	1351604	1351754	8.13	4	4	0	0	0	5.08	2	2	4.4
SAUSA300_0802	884800	885259	3.99	6	6	6.71	4	4	2.49	3	3	4.39
glpF	1312303	1313122	5.21	14	14	2.82	3	3	5.12	11	11	4.38
crtM	2703658	2704522	4.24	12	12	4.45	5	5	4.41	10	10	4.37
SAUSA300_0432	484891	486229	5.93	26	26	2.88	5	5	4.27	15	15	4.36
SAUSA300_0484	544008	544272	0	0	0	8.75	3	3	4.33	3	3	4.36
SAUSA300_1819	1995936	1996012	8.03	0	2	0	0	0	5.01	0	1	4.35
SAUSA300_0003	3696	3942	3.72	3	3	3.13	1	1	6.2	4	4	4.35
SAUSA300_0427	481945	482308	6.72	0	8	0	0	0	6.3	0	6	4.34
SAUSA300_2026	2188017	2188380	6.72	8	8	0	0	0	6.3	6	6	4.34
SAUSA300_1907	2073999	2074557	5.47	10	10	5.52	4	4	2.05	3	3	4.34
SAUSA300_2397	2582236	2583424	5.9	23	23	2.59	4	4	4.49	14	14	4.33
treP	504213	505641	5.77	27	27	3.23	6	6	4	15	15	4.33
SAUSA300_1372	1540047	1541001	5.75	15	18	4.84	4	6	2.4	6	6	4.33
SAUSA300_0463	523074	523422	5.26	6	6	2.21	1	1	5.48	5	5	4.32
PSMa	476574	477063	1.25	2	2	3.15	2	2	8.57	11	11	4.32
SAUSA300_2636	2862347	2862884	5.11	9	9	1.43	1	1	6.39	9	9	4.31
SAUSA300_0929	1019845	1020064	4.18	3	3	0	0	0	8.7	5	5	4.29
SAUSA300_0543	608642	609113	3.89	6	6	4.9	3	3	4.05	5	5	4.28
SAUSA300_2384	2563722	2565801	3.81	26	26	3.33	9	9	5.68	31	31	4.28
SAUSA300_0363	416939	417143	1.5	1	1	7.55	2	2	3.74	2	2	4.26
SAUSA300s253	2443472	2444715	6.62	0	27	0	0	0	6.13	0	20	4.25
SAUSA300_1667	1832191	1832935	6.56	16	16	4.14	4	4	2.05	4	4	4.25
SAUSA300_2581	2798560	2800468	5.12	32	32	3.63	9	9	3.99	20	20	4.25
brnQ_1	217163	218519	6.75	30	30	3.41	6	6	2.53	9	9	4.23
SAUSA300_0320	372414	374487	3.83	26	26	5.2	14	14	3.68	20	20	4.23
SAUSA300_2505	2711290	2711779	5.61	9	9	1.57	1	1	5.46	7	7	4.21
SAUSA300_2624	2850773	2851541	3.18	8	8	3.01	3	3	6.45	13	13	4.21
SAUSA300_1897	2062470	2064033	6.44	33	33	2.95	6	6	3.17	13	13	4.19
SAUSA300_2449	2644863	2646141	4.77	20	20	4.22	7	7	3.58	12	12	4.19
asd	1418072	1419062	4	13	13	4.66	6	6	3.85	10	10	4.17
trpA	1395995	1396724	4.6	11	11	3.17	3	3	4.7	9	9	4.16
SAUSA300_0679	753785	754208	7.93	11	11	1.82	1	1	2.7	3	3	4.15
SAUSA300_2363	2538662	2539529	3.17	9	9	4.44	5	5	4.83	11	11	4.15
mtlA	2276397	2276832	2.8	4	4	1.77	1	1	7.88	9	9	4.15
SAUSA300_1478	1632070	1632427	1.71	2	2	6.47	3	3	4.27	4	4	4.15
SAUSA300_1067	1168397	1168532	6.78	3	3	0	0	0	5.65	2	2	4.14
gltA	1799607	1800729	4.89	18	18	4.12	6	6	3.4	10	10	4.14
SAUSA300_1085	1185408	1186215	5.29	14	14	2.86	3	3	4.25	9	9	4.13
pcrB	2051650	2052343	5.72	13	13	3.33	3	3	3.3	6	6	4.12
SAUSA300_0322	375628	376828	4.07	16	16	4.49	7	7	3.81	12	12	4.12
miaA	1317659	1318595	6.19	19	19	2.47	3	3	3.66	9	9	4.11
SAUSA300_0409	462948	463257	4.94	5	5	0	0	0	7.4	6	6	4.11
brnQ_2	355496	356774	4.77	19	20	3.01	5	5	4.47	15	15	4.09
SAUSA300s145	793275	793631	6.85	8	8	2.16	1	1	3.21	3	3	4.08
SAUSA300_2480	2677718	2678606	2.75	8	8	4.33	5	5	5.15	12	12	4.08
SAUSA300_0647	720868	721630	5.2	13	13	1.01	1	1	6	12	12	4.07
purQ	1062012	1062684	3.63	8	8	5.73	5	5	2.84	5	5	4.06
SAUSA300_2041	2207508	2207646	6.63	3	3	0	0	0	5.52	2	2	4.05
SAUSA300_2235	2401804	2402713	5.37	16	16	2.54	3	3	4.19	10	10	4.03
bglA	311615	313052	3.82	18	18	3.21	6	6	5.04	19	19	4.02
SAUSA300_1171	1289439	1290705	3.85	16	16	4.26	7	7	3.91	13	13	4.01
SAUSA300_0565	639465	639834	5.79	7	7	2.09	1	1	4.13	4	4	4
SAUSA300_1261	1388883	1389915	5.32	18	18	2.98	4	4	3.69	10	10	4
SAUSA300_2030	2190686	2192270	4.24	22	22	3.89	8	8	3.85	16	16	3.99
SAUSA300_0384	434746	435409	2.76	6	6	2.32	2	2	6.9	12	12	3.99
sbcD	1359801	1360923	4.35	16	16	0.69	1	1	6.79	20	20	3.94
SAUSA300_0793	876755	877634	3.12	9	9	3.5	4	4	5.2	12	12	3.94
SAUSA300_1005	1100205	1101558	4.73	21	21	2.28	4	4	4.79	17	17	3.93
narJ	2514674	2515265	2.06	4	4	6.51	5	5	3.22	5	5	3.93
SAUSA300_1056	1153846	1154197	5.21	6	6	4.39	2	2	2.17	2	2	3.92
SAUSA300_1446	1599851	1600358	4.21	7	7	4.55	3	3	3.01	4	4	3.92
SAUSA300_2138	2312181	2313939	3.47	20	20	4.38	10	10	3.9	18	18	3.92
SAUSA300s130	2353454	2353597	6.4	3	3	0	0	0	5.33	2	2	3.91
SAUSA300_1946	2110991	2111141	4.07	2	2	5.13	1	1	2.54	1	1	3.91
SAUSA300s207	33891	34198	2.98	0	3	7.52	0	3	1.24	0	1	3.91
SAUSA300_0441	493670	494156	6.9	11	11	3.17	2	2	1.57	2	2	3.88
SAUSA300_1548	1700435	1700867	6.35	9	9	0	0	0	5.29	6	6	3.88
aroB	1522697	1523762	3.72	13	13	4.34	6	6	3.58	10	10	3.88
SAUSA300_0673	746992	747919	3.29	10	10	4.15	5	5	4.11	10	10	3.85
SAUSA300_2431	2614822	2617684	4.58	43	43	2.96	11	11	3.99	30	30	3.84
SAUSA300_0259	310808	311600	2.31	6	6	5.83	6	6	3.37	7	7	3.84
SAUSA300_0701	774972	775683	5.58	13	13	3.25	3	3	2.68	5	5	3.83
SAUSA300_2297	2468868	2469507	6.68	14	14	1.2	1	1	3.58	6	6	3.82
SAUSA300_1552	1702787	1703372	6.26	12	12	0	0	0	5.21	8	8	3.82
hemG	1962710	1964111	4.35	20	20	3.85	7	7	3.26	12	12	3.82
SAUSA300_0700	774004	774613	4.51	9	9	5.06	4	4	1.88	3	3	3.81
SAUSA300_1224	1341187	1341763	7.41	14	14	1.34	1	1	2.65	4	4	3.8
SAUSA300_2273	2443383	2444763	0	0	0	6.69	2	12	4.69	2	17	3.8
SAUSA300s255	2539601	2539971	4.12	5	5	2.08	1	1	5.15	5	5	3.78
SAUSA300_0087	95551	96754	4.31	17	17	4.48	7	7	2.53	8	8	3.77
betB	2751266	2752757	4.09	20	20	3.61	7	7	3.58	14	14	3.76
rnc	1231839	1232571	2.92	7	7	2.1	2	2	6.25	12	12	3.76
estA	2773462	2774224	3.2	8	8	4.04	4	4	4	8	8	3.75
spsA	947232	947757	1.74	3	3	8.8	6	6	0.73	1	1	3.75
mnhB	931267	931696	4.98	7	7	1.79	1	1	4.44	5	5	3.74
SAUSA300_1241	1359249	1359678	4.98	7	7	3.59	2	2	2.66	3	3	3.74
aroK	1652863	1653388	4.65	8	8	1.47	1	1	5.08	7	7	3.73
phoH	1680717	1681665	3.54	11	11	1.62	2	2	6.03	15	15	3.73
rarD	2854568	2855477	2.35	7	7	1.69	2	2	7.13	17	17	3.72
era	1678587	1679487	4.74	14	14	3.42	4	4	2.96	7	7	3.71
rbsD	315439	315844	4.52	6	6	1.9	1	1	4.7	5	5	3.71
SAUSA300_2528	2729532	2730255	4.22	10	10	3.19	3	3	3.69	7	7	3.7
uvrB	823944	825930	4.15	27	27	4.26	11	11	2.69	14	14	3.7
SAUSA300_0308	358526	359576	3.78	13	13	2.93	4	4	4.36	12	12	3.69
SAUSA300_1740	1923705	1924701	3.37	11	11	3.86	5	5	3.83	10	10	3.69
SAUSA300_1847	2008365	2010102	3.51	20	20	3.1	7	7	4.39	20	20	3.67
SAUSA300_0237	286090	287026	3.26	10	10	1.64	2	2	6.11	15	15	3.67
SAUSA300_1780	1961833	1962388	5.5	10	10	0	0	0	5.49	8	8	3.66
SAUSA300_2070	2231703	2232750	2.91	10	10	3.68	5	5	4.37	12	12	3.65
SAUSA300_0825	905355	906423	2	7	7	2.16	3	3	6.78	19	19	3.65
SAUSA300_0516	578480	578885	5.27	7	7	0	0	0	5.65	6	6	3.64
SAUSA300_1911	2076630	2077503	5.24	15	15	1.76	2	2	3.93	9	9	3.64
SAUSA300_2266	2436627	2436984	3.42	4	4	2.16	1	1	5.34	5	5	3.64
SAUSA300_2294	2466725	2467217	3.1	5	5	6.26	4	4	1.55	2	2	3.64
SAUSA300_2053	2217372	2217813	4.84	7	7	0	0	0	6.05	7	7	3.63
SAUSA300_0126	144916	145681	4.39	11	11	3.02	3	3	3.49	7	7	3.63
SAUSA300_0909	995775	996630	2.85	8	8	2.7	3	3	5.35	12	12	3.63
cls	2208378	2209938	2.54	13	13	4.44	9	9	3.91	16	16	3.63
mreC	1756994	1757837	5.43	15	15	0.91	1	1	4.52	10	10	3.62
SAUSA300_1240	1358744	1359032	4.24	4	4	0	0	0	6.62	5	5	3.62
SAUSA300_0291	345543	346155	3.99	8	8	2.52	2	2	4.36	7	7	3.62
putA	1893796	1894798	3.96	13	13	4.61	6	6	2.28	6	6	3.62
epiG	1945673	1946372	4.8	11	11	2.2	2	2	3.82	7	7	3.61
SAUSA300_2445	2640155	2640920	2.79	7	7	4.02	4	4	3.99	8	8	3.6
SAUSA300_0271	323344	324004	3.23	7	7	2.33	2	2	5.2	9	9	3.59
SAUSA300_1580	1731210	1732224	3.91	13	13	3.8	5	5	3.01	8	8	3.57
SAUSA300_0568	642045	642696	1.87	4	4	5.91	5	5	2.93	5	5	3.57
prfA	2233656	2234733	3.96	14	14	0.71	1	1	6.02	17	17	3.56
SAUSA300_1220	1338284	1338887	5.56	11	11	3.83	3	3	1.26	2	2	3.55
SAUSA300_0953	1042429	1043440	4.22	14	14	1.52	2	2	4.9	13	13	3.55
SAUSA300_0564	638952	639333	5.6	7	7	0	0	0	5	5	5	3.53
SAUSA300_1040	1136945	1137212	3.43	3	3	2.88	1	1	4.28	3	3	3.53
cap5P	189554	190730	3.11	12	12	1.96	3	3	5.51	17	17	3.53
SAUSA300s128	897441	897752	1.96	2	2	4.95	2	2	3.68	3	3	3.53
SAUSA300_1449	1601925	1602468	5.62	10	10	2.83	2	2	2.11	3	3	3.52
ptsG_2	2672275	2674342	3.69	25	25	2.98	8	8	3.87	21	21	3.51
SAUSA300_0646	719684	720725	3.81	13	13	4.44	6	6	2.2	6	6	3.48
SAUSA300_0517	578892	579639	3.27	8	8	2.06	2	2	5.1	10	10	3.48
tagB	698720	699824	4.14	15	15	4.18	6	6	2.07	6	6	3.47
SAUSA300_2475	2671485	2671896	2.97	4	4	1.87	1	1	5.56	6	6	3.47
SAUSA300_0317	368948	369749	6.09	0	16	1.92	0	2	2.38	0	5	3.46
treR	507369	508098	2.51	6	6	3.17	3	3	4.7	9	9	3.46
SAUSA300_0300	351161	351662	7.31	9	12	1.54	1	1	1.52	2	2	3.45
SAUSA300_2627	2852737	2854156	4.94	23	23	2.17	4	4	3.22	12	12	3.45
SAUSA300_0720	799946	800708	2.8	7	7	4.04	4	4	3.5	7	7	3.45
SAUSA300_2519	2721719	2722610	3.42	10	10	4.32	5	5	2.57	6	6	3.44
SAUSA300_0324	377129	378131	3.04	10	10	3.84	5	5	3.42	9	9	3.44
SAUSA300s028	2555485	2555685	4.57	3	3	0	0	0	5.72	3	3	3.43
SAUSA300_1249	1371361	1371970	4.01	8	8	1.26	1	1	5.01	8	8	3.43
SAUSA300_2324	2497830	2499273	3.38	16	16	4.8	9	9	2.11	8	8	3.43
SAUSA300_0589	662760	663699	2.92	9	9	2.46	3	3	4.87	12	12	3.42
SAUSA300s201	492664	492806	2.15	1	1	5.42	1	1	2.68	1	1	3.42
hsdM_2	1936835	1938575	2.98	5	17	0.88	1	2	6.35	12	29	3.41
SAUSA300_2503	2707840	2708608	2.78	7	7	2	2	2	5.46	11	11	3.41
folE	791585	792086	1.83	3	3	4.61	3	3	3.8	5	5	3.41
SAUSA300_0661	737046	737736	3.54	8	8	3.35	3	3	3.31	6	6	3.4
SAUSA300_0538	603878	604844	1.89	6	6	3.19	4	4	5.13	13	13	3.4
hemD	1769868	1770537	2.74	6	6	3.45	3	3	3.99	7	7	3.39
SAUSA300_2252	2419259	2419682	2.88	4	4	3.64	2	2	3.6	4	4	3.38
SAUSA300_0261	313485	314247	1.6	4	4	4.04	4	4	4.5	9	9	3.38
SAUSA300s292	1715899	1715975	0	0	0	10.13	0	1	0	0	0	3.38
lgt	830383	831223	3.27	9	9	2.75	3	3	4.08	9	9	3.37
folP	551993	552797	3.41	9	9	1.91	2	2	4.74	10	10	3.36
lytH	1739609	1740485	1.74	5	5	6.15	7	7	2.18	5	5	3.36
SAUSA300_2131	2305031	2305547	4.14	7	7	0	0	0	5.91	8	8	3.35
smc	1232717	1236284	3.93	46	46	2.37	11	11	3.74	35	35	3.35
ear	894574	895129	3.85	7	7	2.77	2	2	3.43	5	5	3.35
SAUSA300_2554	2762012	2763893	3.73	23	23	4.09	10	10	2.23	11	11	3.35
SAUSA300_0026	33711	34191	4.45	3	7	0	0	0	5.56	2	7	3.34
SAUSA300s137	1630805	1630942	4.45	2	2	0	0	0	5.56	2	2	3.34
SAUSA300_1914	2079073	2079454	4	5	5	2.02	1	1	4	4	4	3.34
SAUSA300_0326	378497	379298	3.81	10	10	3.84	4	4	2.38	5	5	3.34
SAUSA300_2576	2789498	2791451	3.9	25	25	2.76	7	7	3.32	17	17	3.33
SAUSA300_0657	733346	733991	5.2	11	11	2.39	2	2	2.36	4	4	3.32
SAUSA300_1908	2074616	2075141	6.97	12	12	1.47	1	1	1.45	2	2	3.3
SAUSA300_0288	342159	344004	3.8	23	23	4.17	10	10	1.86	9	9	3.28
SAUSA300_0956	1048216	1048651	2.8	4	4	3.54	2	2	3.5	4	4	3.28
oppB_1	974148	975075	3.62	11	11	2.49	3	3	3.7	9	9	3.27
phoR	1795535	1797197	3.3	18	18	3.24	7	7	3.21	14	14	3.25
ureD	2409674	2410511	2.92	8	8	1.84	2	2	5.01	11	11	3.25
SAUSA300_0740	822792	823443	5.62	12	12	1.18	1	1	2.93	5	5	3.24
SAUSA300_1219	1337196	1338288	3.07	9	11	2.82	4	4	3.84	11	11	3.24
arlR	1441609	1442269	2.77	6	6	2.33	2	2	4.62	8	8	3.24
thrB	1345738	1346653	3	9	9	3.36	4	4	3.33	8	8	3.23
SAUSA300_1798	1981007	1981631	2.93	0	6	1.23	0	1	5.5	0	9	3.22
SAUSA300_0276	328649	329237	3.11	6	6	2.62	2	2	3.89	6	6	3.21
SAUSA300_1858	2019592	2020744	2.65	10	10	3.34	5	5	3.64	11	11	3.21
SAUSA300_2456	2653765	2654671	2.36	7	7	3.4	4	4	3.79	9	9	3.18
menC	1919573	1920575	1.83	6	6	6.14	8	8	1.52	4	4	3.16
SAUSA300_0219	259022	259991	1.57	5	5	4.77	6	6	3.15	8	8	3.16
SAUSA300_0826	906635	907484	3.59	10	10	1.81	2	2	4.04	9	9	3.15
sirC	131234	132233	2.14	7	7	3.08	4	4	4.2	11	11	3.14
SAUSA300_1613	1766288	1767362	5.11	18	18	0.72	1	1	3.55	10	10	3.13
SAUSA300_0464	523695	524421	4.62	11	11	3.18	3	3	1.57	3	3	3.13
SAUSA300_1456	1609650	1611300	3.14	17	17	1.4	3	3	4.85	21	21	3.13
SAUSA300_2132	2305723	2305984	3.51	3	3	2.95	1	1	2.92	2	2	3.12
rnhC	1135637	1136576	3.25	10	10	3.28	4	4	2.84	7	7	3.12
SAUSA300_2316	2490596	2491112	4.14	7	7	2.98	2	2	2.22	3	3	3.11
hisC_1	785977	787036	1.73	6	6	4.36	6	6	3.24	9	9	3.11
mutS	1306746	1309269	1.57	13	13	5.8	19	19	1.96	13	13	3.11
SAUSA300_2311	2483532	2483988	3.34	5	5	1.69	1	1	4.18	5	5	3.07
potD	1097255	1098329	1.7	6	6	3.58	5	5	3.9	11	11	3.06
SAUSA300_2021	2182411	2184562	1.7	12	12	4.65	13	13	2.83	16	16	3.06
SAUSA300_1736	1919319	1919577	4.73	4	4	0	0	0	4.43	3	3	3.05
SAUSA300_0150	170272	170757	4.4	4	7	3.17	2	2	1.57	2	2	3.05
SAUSA300_0697	771257	771926	4.56	10	10	1.15	1	1	3.42	6	6	3.04
SAUSA300_0718	798035	799007	4.39	14	14	1.58	2	2	3.14	8	8	3.04
SAUSA300_2509	2714828	2715398	3.75	7	7	1.35	1	1	4.01	6	6	3.04
SAUSA300_1669	1833574	1834735	1.84	7	7	4.64	7	7	2.63	8	8	3.04
SAUSA300_1691	1865401	1866478	4.81	17	17	2.86	4	4	1.42	4	4	3.03
SAUSA300_0599	673269	674220	3.85	12	12	2.43	3	3	2.81	7	7	3.03
SAUSA300_0343	395210	395756	2.79	5	5	1.41	1	1	4.89	7	7	3.03
SAUSA300_2146	2322716	2323718	3.65	12	12	1.54	2	2	3.8	10	10	3
modB	2396221	2396893	4.99	11	11	2.29	2	2	1.7	3	3	2.99
SAUSA300_0519	580243	580813	4.28	8	8	1.35	1	1	3.34	5	5	2.99
fhuB	708963	709968	3.64	12	12	2.3	3	3	3.03	8	8	2.99
SAUSA300_1658	1823624	1824572	2.9	9	9	3.25	4	4	2.81	7	7	2.99
SAUSA300_2543	2748082	2748526	5.5	8	8	0	0	0	3.43	4	4	2.98
SAUSA300_0169	191127	191511	3.97	5	5	2	1	1	2.98	3	3	2.98
SAUSA300_2433	2618194	2620003	3.88	23	23	0.85	2	2	4.21	20	20	2.98
SAUSA300_2461	2657552	2658359	4.16	11	11	2.86	3	3	1.89	4	4	2.97
SAUSA300_0134	152503	153934	3.84	18	18	2.15	4	4	2.93	11	11	2.97
SAUSA300_0981	1076324	1077497	3.38	13	13	1.97	3	3	3.57	11	11	2.97
modA	2396906	2397689	3.51	9	9	2.95	3	3	2.43	5	5	2.96
srtA	2663313	2663934	3.93	8	8	2.48	2	2	2.45	4	4	2.95
SAUSA300_1581	1732460	1732607	6.22	3	3	0	0	0	2.59	1	1	2.94
modC	2395615	2396221	5.03	10	10	2.54	2	2	1.26	2	2	2.94
SAUSA300_2307	2479698	2480754	3.75	13	13	0.73	1	1	4.33	12	12	2.94
SAUSA300_0924	1015571	1016930	2.92	13	13	2.83	5	5	3.08	11	11	2.94
SAUSA300_0693	768716	769157	2.77	4	4	1.75	1	1	4.32	5	5	2.94
mobB	2391604	2392090	5.65	9	9	1.58	1	1	1.57	2	2	2.93
sek	883303	884032	4.6	11	11	1.06	1	1	3.14	6	6	2.93
dapA	1419063	1419951	2.75	8	8	4.33	5	5	1.72	4	4	2.93
SAUSA300_0353	403340	403970	1.45	3	3	4.89	4	4	2.42	4	4	2.92
SAUSA300_0905	993174	993768	3.59	7	7	1.3	1	1	3.85	6	6	2.91
SAUSA300_0394	445119	445965	3.24	9	9	0.91	1	1	4.5	10	10	2.89
SAUSA300_1912	2077499	2078180	3.58	8	8	3.39	3	3	1.68	3	3	2.88
SAUSA300_1183	1302532	1303399	2.46	7	7	2.66	3	3	3.52	8	8	2.88
SAUSA300_2232	2398947	2399718	3.16	8	8	0	0	0	5.44	11	11	2.87
SAUSA300_2289	2461354	2462002	3.29	7	7	0	0	0	5.29	9	9	2.86
SAUSA300_0659	735242	736463	3.25	13	13	2.52	4	4	2.81	9	9	2.86
dapB	1419947	1420670	3.8	9	9	2.13	2	2	2.64	5	5	2.85
SAUSA300_0652	727619	728264	1.42	3	3	4.77	4	4	2.36	4	4	2.85
SAUSA300s124	2745778	2745930	6.02	3	3	0	0	0	2.51	1	1	2.84
SAUSA300_1566	1715661	1716363	3.04	7	7	2.19	2	2	3.26	6	6	2.83
SAUSA300_2002	2161802	2162828	2.08	7	7	3.75	5	5	2.6	7	7	2.81
birA	1514018	1514990	4.08	13	13	0.79	1	1	3.53	9	9	2.8
SAUSA300s131	2235888	2236052	3.72	2	2	4.69	1	1	0	0	0	2.8
SAUSA300_1286	1416803	1418009	3.29	13	13	2.55	4	4	2.53	8	8	2.79
SAUSA300_0012	16132	17101	2.83	9	9	3.18	4	4	2.36	6	6	2.79
SAUSA300_0230	277367	278510	2.67	10	10	2.69	4	4	3	9	9	2.79
ribH	1894919	1895384	2.62	4	4	1.66	1	1	4.1	5	5	2.79
htrA	1013245	1015555	2.38	18	18	4.33	13	13	1.65	10	10	2.79
rpmH	2872444	2872582	0	0	0	5.58	1	1	2.76	1	1	2.78
rnhB	1245955	1246723	2.78	7	7	4.01	4	4	1.49	3	3	2.76
SAUSA300s283	1080301	1080394	0	0	0	8.28	1	1	0	0	0	2.76
SAUSA300_0079	88135	88681	6.14	11	11	1.41	1	1	0.7	1	1	2.75
SAUSA300_1303	1434272	1434476	4.49	3	3	0	0	0	3.74	2	2	2.74
ribBA	1895396	1896578	2.06	8	8	1.3	2	2	4.84	15	15	2.73
SAUSA300s205	1191255	1191517	2.33	2	2	2.94	0	1	2.91	1	2	2.72
narI	2514004	2514682	3.6	8	8	2.27	2	2	2.25	4	4	2.71
SAUSA300s206	1909874	1910174	3.05	1	3	0	0	0	5.08	0	4	2.71
SAUSA300_1562	1712083	1712836	2.03	5	5	4.09	4	4	2.02	4	4	2.71
SAUSA300_2472	2668954	2669917	4.12	13	13	1.6	2	2	2.37	6	6	2.7
SAUSA300s263	2797710	2798512	3.8	3	10	0	0	0	4.28	3	9	2.69
purR	531707	532532	2.96	8	8	3.73	4	4	1.39	3	3	2.69
SAUSA300_1898	2064237	2065335	2.5	9	9	2.8	4	4	2.78	8	8	2.69
SAUSA300_0576	650257	651580	1.38	6	6	5.24	9	9	1.44	5	5	2.69
SAUSA300_1828	1996796	1996872	8.03	0	2	0	0	0	0	0	0	2.68
SAUSA300_1684	1856423	1857623	2.29	9	9	3.85	6	6	1.91	6	6	2.68
SAUSA300_0361	415026	415872	2.16	6	6	2.73	3	3	3.15	7	7	2.68
SAUSA300_2557	2768205	2768961	2.42	0	6	4.07	0	4	1.51	0	3	2.67
SAUSA300_0277	329379	330273	2.39	7	7	1.72	2	2	3.84	9	9	2.65
SAUSA300s146	576096	576386	5.26	5	5	2.65	1	1	0	0	0	2.64
SAUSA300_2459	2656436	2656871	0	0	0	3.54	2	2	4.38	5	5	2.64
rimI	2162820	2163285	4.59	7	7	1.66	1	1	1.64	2	2	2.63
SAUSA300_1042	1137806	1139519	4.1	23	23	1.35	3	3	2.45	11	11	2.63
tcaB	2473245	2474454	3.78	15	15	1.27	2	2	2.84	9	9	2.63
SAUSA300_1453	1605754	1606675	1.66	5	5	1.67	2	2	4.55	11	11	2.63
SAUSA300_0768	856029	856176	0	0	0	5.24	1	1	2.59	1	1	2.61
SAUSA300_1915	2079717	2079894	3.45	2	2	4.35	1	1	0	0	0	2.6
SAUSA300_1520	1670487	1671165	0.45	1	1	3.41	3	3	3.93	7	7	2.6
rbgA	1245087	1245972	3.45	10	10	1.74	2	2	2.58	6	6	2.59
SAUSA300_1271	1400274	1401042	2.78	7	7	4.01	4	4	0.99	2	2	2.59
SAUSA300_0769	856367	857096	2.51	6	6	3.17	3	3	2.09	4	4	2.59
SAUSA300_2326	2501326	2503432	2.32	16	16	2.19	6	6	3.26	18	18	2.59
potA	1094556	1095651	2.51	9	9	2.11	3	3	3.13	9	9	2.58
SAUSA300_2211	2378409	2379300	3.42	10	10	1.73	2	2	2.57	6	6	2.57
SAUSA300_2525	2726768	2727635	4.57	13	13	1.78	2	2	1.32	3	3	2.56
SAUSA300_2174	2354437	2355244	3.4	9	9	2.86	3	3	1.42	3	3	2.56
SAUSA300_1895	2060390	2061467	1.98	7	7	3.57	5	5	2.12	6	6	2.56
SAUSA300s016	1724788	1724987	7.66	5	5	0	0	0	0	0	0	2.55
opuCa	2575902	2577129	4.23	17	17	1.25	2	2	2.17	7	7	2.55
SAUSA300_0660	736459	736948	3.74	6	6	0	0	0	3.9	5	5	2.55
SAUSA300_0024	29997	30798	3.81	10	10	0.96	1	1	2.85	6	6	2.54
SAUSA300_1291	1421558	1422710	2.65	10	10	2	3	3	2.98	9	9	2.54
nsaS	2769068	2769956	2.4	7	7	2.6	3	3	2.57	6	6	2.53
SAUSA300_2436	2624915	2626250	2.97	13	13	2.88	5	5	1.71	6	6	2.52
aroD	873730	874447	1.7	4	4	1.07	1	1	4.78	9	9	2.52
SAUSA300_1352	1518972	1519560	3.63	7	7	1.31	1	1	2.59	4	4	2.51
hemH	1964134	1965058	2.97	9	9	2.5	3	3	2.06	5	5	2.51
cidA	2677110	2677506	0.77	1	1	3.89	2	2	2.89	3	3	2.51
SAUSA300_2157	2334113	2334845	3.33	8	8	1.05	1	1	3.12	6	6	2.5
pheA	2061486	2062281	2.69	7	7	0.97	1	1	3.83	8	8	2.5
SAUSA300_1998	2155530	2156610	2.54	9	9	1.43	2	2	3.53	10	10	2.5
SAUSA300s129	1166071	1167551	2.06	3	10	3.12	2	6	2.32	3	9	2.5
recQ_2	1538678	1540058	2.21	10	10	2.79	5	5	2.49	9	9	2.49
crtN	2702138	2703647	2.63	13	13	1.02	2	2	3.79	15	15	2.48
SAUSA300_2126	2299242	2300685	2.11	10	10	3.2	6	6	2.11	8	8	2.48
SAUSA300_1986	2144202	2144829	1.95	4	4	1.23	1	1	4.25	7	7	2.48
SAUSA300_2351	2528236	2529787	2.95	15	15	1.49	3	3	2.95	12	12	2.46
SAUSA300_1434	1588080	1588410	2.77	3	3	0	0	0	4.62	4	4	2.46
SAUSA300_0325	378164	378497	2.75	3	3	4.62	2	2	0	0	0	2.46
SAUSA300_0559	633277	634654	1.55	7	7	3.35	6	6	2.49	9	9	2.46
SAUSA300_0465	524413	524662	1.22	1	1	0	0	0	6.12	4	4	2.45
brnQ_3	1429832	1431176	2.72	12	12	1.72	3	3	2.84	10	10	2.43
SAUSA300s080	2696303	2696430	7.2	3	3	0	0	0	0	0	0	2.4
SAUSA300_0171	194070	195030	3.18	10	10	1.6	2	2	2.38	6	6	2.39
SAUSA300_0724	804191	805070	2.78	8	8	3.5	4	4	0.87	2	2	2.38
gntP	2636269	2637628	1.8	8	8	1.7	3	3	3.65	13	13	2.38
SAUSA300_0350	401560	401764	1.5	1	1	3.77	1	1	1.87	1	1	2.38
SAUSA300_2248	2412633	2414589	2.96	19	19	1.97	5	5	2.14	11	11	2.36
manA_2	2791464	2792403	2.6	3	8	1.64	1	2	2.84	3	7	2.36
SAUSA300_2464	2660660	2661461	4.19	11	11	0.96	1	1	1.9	4	4	2.35
copA	86093	88118	3.16	21	21	1.9	5	5	1.88	10	10	2.32
SAUSA300_0557	630184	630832	0.47	1	1	3.56	3	3	2.94	5	5	2.32
SAUSA300_0362	416028	416910	3.46	10	10	1.75	2	2	1.73	4	4	2.31
SAUSA300_0645	719017	719692	4.07	9	9	0	0	0	2.82	5	5	2.3
SAUSA300_2140	2315220	2317197	4.01	0	26	0	0	0	2.89	0	15	2.3
SAUSA300_0699	772853	774005	2.91	11	11	1.34	2	2	2.65	8	8	2.3
SAUSA300_2403	2587811	2588267	2.68	4	4	3.38	2	2	0.84	1	1	2.3
bccT	2754710	2756333	2.63	14	14	1.42	3	3	2.82	12	12	2.29
SAUSA300s302	2664855	2664945	6.78	0	2	0	0	0	0	0	0	2.26
tagA	695843	696608	2.79	1	7	0	0	0	3.99	1	8	2.26
mutS2	1139528	1141877	2.21	17	17	1.97	6	6	2.6	16	16	2.26
tnp	2290381	2291620	0	0	0	2.48	0	4	4.31	0	14	2.26
SAUSA300_0458	518800	520138	2.74	12	12	2.3	4	4	1.71	6	6	2.25
SAUSA300_2516	2718910	2719615	1.3	3	3	3.28	3	3	2.16	4	4	2.25
gltD	501918	503382	1.25	6	6	3.15	6	6	2.34	9	9	2.25
SAUSA300_2562	2772539	2772641	2.99	1	1	0	0	0	3.74	1	1	2.24
SAUSA300_2632	2858628	2859141	2.97	5	5	3	2	2	0.74	1	1	2.24
oppD_1	976161	977244	2.82	10	10	2.84	4	4	1.06	3	3	2.24
SAUSA300_2589	2811366	2818182	1.83	41	41	2.71	24	24	2.18	39	39	2.24
int_2	2126611	2127649	1.18	4	4	2.97	4	4	2.57	7	7	2.24
SAUSA300s110	2653103	2653366	2.32	2	2	2.93	1	1	1.45	0	1	2.23
SAUSA300_0137	156085	156841	5.65	14	14	0	0	0	1.01	2	2	2.22
SAUSA300s051	991407	991568	1.89	1	1	0	0	0	4.73	2	2	2.21
SAUSA300s004	436138	436242	2.93	1	1	0	0	0	3.66	1	1	2.2
SAUSA300s267	61387	61550	1.87	1	1	4.72	1	1	0	0	0	2.2
SAUSA300_1913	2078180	2079077	2.72	8	8	1.72	2	2	2.12	5	5	2.19
pabA	772276	772870	2.05	4	4	2.59	2	2	1.92	3	3	2.19
SAUSA300_0598	672294	673122	1.47	4	4	2.79	3	3	2.3	5	5	2.19
SAUSA300_0327	379287	380232	1.29	4	4	4.07	5	5	1.21	3	3	2.19
SAUSA300_2497	2700557	2701712	2.9	11	11	2	3	3	1.65	5	5	2.18
SAUSA300_1905	2072063	2073104	0.29	1	1	2.22	3	3	4.03	11	11	2.18
SAUSA300_1732	1917169	1917571	4.55	0	6	1.91	0	1	0	0	0	2.16
SAUSA300_0779	868233	868518	1.07	1	1	5.4	2	2	0	0	0	2.16
rpiA	2455657	2456344	3.11	7	7	1.12	1	1	2.22	4	4	2.15
hsdS	1935643	1936843	2.29	9	9	1.92	3	3	2.22	6	7	2.14
SAUSA300s142	585394	585514	0	0	0	6.41	1	1	0	0	0	2.14
ccrB	45891	47520	3.56	19	19	1.42	3	3	1.4	6	6	2.13
mutL	1309281	1311291	2.58	17	17	1.91	5	5	1.9	10	10	2.13
SAUSA300_0471	530272	530536	3.47	3	3	0	0	0	2.89	2	2	2.12
SAUSA300_1952	2112992	2113364	3.28	4	4	0	0	0	3.07	3	3	2.12
SAUSA300_1344	1508673	1509360	1.33	3	3	0	0	0	4.99	9	9	2.11
SAUSA300_2246	2411474	2411801	2.8	3	3	0	0	0	3.5	3	3	2.1
SAUSA300_1789	1970794	1971352	2.19	4	4	1.38	1	1	2.73	4	4	2.1
ilvA_2	2174332	2175601	2.64	11	11	1.82	3	3	1.8	6	6	2.09
sdrE	618895	622360	2.38	27	27	1.78	8	8	2.09	18	19	2.08
SAUSA300_2489	2690000	2692469	2.96	24	24	0.31	1	1	2.93	19	19	2.07
SAUSA300_0090	98967	99264	1.03	1	1	5.18	2	2	0	0	0	2.07
SAUSA300_2522	2725481	2725778	1.03	1	1	5.18	2	2	0	0	0	2.07
SAUSA300_1796	1978884	1980009	2.44	9	9	1.37	2	2	2.37	7	7	2.06
SAUSA300_0106	117121	118510	1.98	9	9	2.22	4	4	1.92	7	7	2.04
SAUSA300_1739	1922974	1923625	1.41	3	3	2.36	2	2	2.34	4	4	2.04
SAUSA300_0638	712801	713164	0.84	1	1	4.24	2	2	1.05	1	1	2.04
uvrC	1142687	1144469	1.54	9	9	3.46	8	8	1.07	5	5	2.02
SAUSA300_0328	380209	381232	1.19	4	4	3.01	4	4	1.86	5	5	2.02
SAUSA300s262	2777729	2780618	1.37	3	13	2.93	4	11	1.71	4	13	2.01
SAUSA300_1194	1316727	1317642	2.67	8	8	0.84	1	1	2.5	6	6	2
SAUSA300_0334	386926	387346	1.45	2	2	1.83	1	1	2.72	3	3	2
SAUSA300_2325	2499455	2499839	3.97	5	5	0	0	0	1.98	2	2	1.99
SAUSA300_2103	2269180	2269963	1.56	4	4	1.97	2	2	2.43	5	5	1.99
serA	1834721	1836326	2.85	15	15	0.48	1	1	2.61	11	11	1.98
SAUSA300s187	1603546	1604720	1.04	2	4	2.62	2	4	2.27	3	7	1.98
SAUSA300_0181	203714	210890	2.13	50	50	2.47	23	23	1.33	25	25	1.97
msrA_3	2821689	2822166	1.92	3	3	0	0	0	3.99	5	5	1.97
SAUSA300_1561	1710841	1712071	1.24	5	5	2.5	4	4	2.17	7	7	1.97
SAUSA300s011	1389984	1390179	0	0	0	3.95	1	1	1.95	1	1	1.97
SAUSA300_2031	2192262	2192742	1.91	3	3	1.6	1	1	2.38	3	3	1.96
SAUSA300_2404	2588434	2590012	1.74	9	9	2.44	5	5	1.69	7	7	1.96
SAUSA300_2247	2411864	2412608	1.23	3	3	3.1	3	3	1.54	3	3	1.96
ltrA	404336	405470	0.81	3	3	3.39	5	5	1.68	5	5	1.96
ilvC	2168748	2169753	0.91	3	3	2.3	3	3	2.65	7	7	1.95
SAUSA300_0419	471339	472152	3	8	8	0.95	1	1	1.87	4	4	1.94
SAUSA300_2417	2602983	2604522	1.59	8	8	2.5	5	5	1.73	7	7	1.94
SAUSA300_0069	76268	76942	1.81	2	4	1.14	1	1	2.83	3	5	1.93
SAUSA300_2548	2753760	2754447	1.33	3	3	3.36	3	3	1.11	2	2	1.93
opuCb	2575270	2575906	0.96	2	2	2.42	2	2	2.4	4	4	1.93
SAUSA300_2274	2444921	2445491	3.75	7	7	1.35	1	1	0.67	1	1	1.92
SAUSA300_1238	1356163	1356403	2.54	2	2	3.21	1	1	0	0	0	1.92
SAUSA300_2593	2820999	2821611	1.99	4	4	2.52	2	2	1.25	2	2	1.92
betA	2749296	2751006	1.96	11	11	1.35	3	3	2.45	11	11	1.92
SAUSA300_2386	2568001	2569498	1.43	7	7	1.54	3	3	2.8	11	11	1.92
sspA	1039541	1040552	1.21	4	4	3.05	4	4	1.51	4	4	1.92
SAUSA300_1802	1985792	1986188	0	0	0	0	0	0	5.77	6	6	1.92
SAUSA300_0031	38652	39081	2.13	3	3	3.59	2	2	0	0	0	1.91
tatC	399888	400545	0.46	1	1	3.51	3	3	1.74	3	3	1.91
SAUSA300_2160	2337267	2337684	2.93	4	4	1.85	1	1	0.91	1	1	1.9
SAUSA300_0728	808521	809016	1.85	3	3	1.55	1	1	2.31	3	3	1.9
SAUSA300_2555	2764287	2764785	1.84	3	3	3.09	2	2	0.77	1	1	1.9
SAUSA300_1209	1330519	1330654	0	0	0	5.7	1	1	0	0	0	1.9
nrdG	2756851	2757388	2.84	5	5	0	0	0	2.84	4	4	1.89
rpsN_1	1352207	1352477	0	0	0	0	0	0	5.65	4	4	1.88
SAUSA300_0723	803553	804072	1.18	2	2	2.97	2	2	1.47	2	2	1.87
SAUSA300s185	97265	97593	0.93	1	1	2.35	1	1	2.32	1	2	1.87
SAUSA300_0420	472141	473470	0.69	3	3	3.47	6	6	1.43	5	5	1.87
SAUSA300_0653	728960	730940	3.08	20	20	0.39	1	1	2.12	11	11	1.86
cysM	486445	487360	2.67	8	8	0	0	0	2.92	7	7	1.86
gltB	497401	501901	2.1	31	31	1.71	10	10	1.78	21	21	1.86
SAUSA300_0817	896589	897441	4.65	2	13	0	0	0	0.89	1	2	1.85
SAUSA300_0287	341832	342150	1.92	2	2	2.42	1	1	1.2	1	1	1.85
SAUSA300_1161	1276059	1276377	1.92	2	2	0	0	0	3.6	3	3	1.84
SAUSA300_2406	2591179	2592373	2.3	9	9	1.29	2	2	1.91	6	6	1.83
SAUSA300s047	643049	643189	0	0	0	5.5	1	1	0	0	0	1.83
nuc_1	866214	866901	2.66	6	6	1.12	1	1	1.66	3	3	1.82
SAUSA300_0266	318349	318742	1.55	2	2	1.96	1	1	1.94	2	2	1.82
SAUSA300_0883	970110	970545	2.8	4	4	0	0	0	2.63	3	3	1.81
chs	2086895	2087345	2.03	3	3	0	0	0	3.39	4	4	1.81
SAUSA300_2556	2766208	2768209	1.98	0	13	1.15	0	3	2.29	0	12	1.81
SAUSA300s170	1297301	1297371	0	0	0	0	0	0	5.44	1	1	1.81
SAUSA300_0279	330897	333927	2.62	26	26	1.02	4	4	1.76	14	14	1.8
SAUSA300_0442	494324	495107	1.95	5	5	0.98	1	1	2.43	5	5	1.79
SAUSA300_2376	2555747	2556134	2.36	3	3	1.99	1	1	0.98	1	1	1.78
SAUSA300_2482	2679370	2679802	0	0	0	3.56	2	2	1.76	2	2	1.78
nirD	2521757	2522072	2.9	3	3	0	0	0	2.42	2	2	1.77
SAUSA300_2299	2471696	2472344	2.35	5	5	2.38	2	2	0.59	1	1	1.77
SAUSA300_1750	1930681	1934794	3.34	45	45	0.75	4	4	1.2	13	13	1.76
SAUSA300_2455	2651283	2653248	2.33	15	15	1.18	3	3	1.75	8	9	1.75
purS	1061747	1062011	2.31	2	2	0	0	0	2.89	2	2	1.73
galM	2457406	2458426	3.29	11	11	0	0	0	1.87	5	5	1.72
SAUSA300_0979	1073159	1073735	3.18	6	6	0	0	0	1.98	3	3	1.72
SAUSA300_2127	2301006	2301480	1.93	3	3	1.62	1	1	1.61	2	2	1.72
sarT	2626555	2626912	0.85	1	1	2.16	1	1	2.13	2	2	1.72
SAUSA300_0170	191937	193425	3.07	15	15	0.52	1	1	1.54	6	6	1.71
SAUSA300s007	879100	879234	2.28	1	1	0	0	0	2.84	1	1	1.71
SAUSA300_2304	2476994	2477963	0	0	0	1.59	0	2	3.54	0	9	1.71
SAUSA300_2139	2313925	2315119	2.55	10	10	0	0	0	2.55	8	8	1.7
potB	1095643	1096441	2.68	7	7	0.96	1	1	1.43	3	3	1.69
SAUSA300_0418	470371	471157	1.16	3	3	1.96	2	2	1.94	4	4	1.69
SAUSA300_2298	2469752	2471684	2.05	13	13	1.99	5	5	0.99	5	5	1.68
SAUSA300_2395	2578577	2580215	1.3	7	7	1.88	4	4	1.86	8	8	1.68
fmhA	2532103	2533354	1.95	8	8	1.85	3	3	1.22	4	4	1.67
cap5L	185531	186737	1.52	6	6	1.91	3	3	1.58	5	5	1.67
map_2	2082044	2084100	1.48	10	10	1.12	3	3	2.41	13	13	1.67
accC_2	1712835	1714197	1.34	6	6	2.26	4	4	1.4	5	5	1.67
opuCc	2574312	2575254	0.97	3	3	0.82	1	1	3.24	8	8	1.67
SAUSA300_1834	1997326	1997402	0	0	0	0	0	0	5.01	0	1	1.67
SAUSA300_0180	202017	203268	2.19	9	9	1.85	3	3	0.91	3	3	1.65
SAUSA300s198	695852	696517	0.92	0	2	3.47	0	3	0.57	0	1	1.65
SAUSA300_2560	2770657	2770858	3.03	2	2	0	0	0	1.9	1	1	1.64
SAUSA300_1212	1331290	1331632	2.68	3	3	2.25	1	1	0	0	0	1.64
SAUSA300_2344	2520789	2521767	2.18	7	7	1.57	2	2	1.17	3	3	1.64
kdpC	2192949	2193510	2.17	4	4	1.37	1	1	1.36	2	2	1.64
SAUSA300_2382	2561083	2561890	1.13	3	3	0.95	1	1	2.83	6	6	1.64
oppA_1	978193	979849	0.74	4	4	2.32	5	5	1.84	8	8	1.63
SAUSA300_2368	2545600	2546068	0	0	0	1.64	1	1	3.26	4	4	1.63
SAUSA300_0223	265868	266213	2.65	3	3	0	0	0	2.21	2	2	1.62
SAUSA300_1309	1443182	1443668	2.51	1	4	0	0	0	2.35	1	3	1.62
SAUSA300_0292	346290	346509	1.39	1	1	0	0	0	3.48	2	2	1.62
SAUSA300s019	1842787	1843007	1.39	1	1	0	0	0	3.46	2	2	1.62
SAUSA300s033	2090208	2090350	2.15	1	1	0	0	0	2.68	1	1	1.61
SAUSA300s163	2801659	2801817	0	0	0	0	0	0	4.82	0	2	1.61
SAUSA300s118	1370986	1371258	3.36	3	3	0	0	0	1.4	1	1	1.59
arcR	2777388	2778093	2.6	1	6	0	0	0	2.16	4	4	1.59
SAUSA300_0258	309955	310660	2.6	6	6	0	0	0	2.16	4	4	1.59
SAUSA300_0732	812603	813245	2.38	5	5	1.2	1	1	1.19	2	2	1.59
SAUSA300_0098	108305	108788	3.16	5	5	0	0	0	1.58	2	2	1.58
SAUSA300_1329	1490021	1491344	0.69	3	3	2.33	4	4	1.73	6	6	1.58
SAUSA300_2410	2594804	2595740	0.65	2	2	2.47	3	3	1.63	4	4	1.58
glvC	2439954	2441559	1.14	0	6	1.92	0	4	1.66	0	7	1.57
SAUSA300_2586	2806903	2808472	0.78	4	4	3.43	7	7	0.49	2	2	1.57
SAUSA300_1530	1680249	1680717	0.65	1	1	0	0	0	4.07	5	5	1.57
SAUSA300_0378	427499	427793	2.07	2	2	2.62	1	1	0	0	0	1.56
SAUSA300_0339	392040	393102	1.44	5	5	1.45	2	2	1.79	5	5	1.56
SAUSA300_1809	1992082	1993144	1.44	5	5	0	0	0	3.23	9	9	1.56
SAUSA300_0297	348869	349553	1.34	2	3	1.13	1	1	2.23	3	4	1.56
thiI	1826100	1827324	1.25	5	5	1.89	3	3	1.56	5	5	1.56
sarX	731189	731615	2.86	4	4	0	0	0	1.79	2	2	1.55
SAUSA300s265	52437	53094	2.32	5	5	0	0	0	2.32	4	4	1.55
rocF	2289283	2290192	1.68	5	5	0.85	1	1	2.1	5	5	1.54
SAUSA300s179	2791629	2792195	0.54	0	1	4.08	0	3	0	0	0	1.54
SAUSA300_0503	562045	563428	2.65	12	12	0.56	1	1	1.38	5	5	1.53
SAUSA300s257	2664625	2665354	2.51	6	6	0	0	0	2.09	4	4	1.53
SAUSA300_1230	1347806	1348121	0.97	1	1	0	0	0	3.63	3	3	1.53
SAUSA300_1440	1593999	1594869	2.8	6	8	0	0	0	1.75	4	4	1.52
menE	1920579	1922058	2.47	12	12	0	0	0	2.06	8	8	1.51
SAUSA300_0195	227383	228259	1.04	3	3	1.76	2	2	1.74	4	4	1.51
SAUSA300_0725	805223	805544	0.95	1	1	2.4	1	1	1.19	1	1	1.51
hlgA	2542126	2543056	3.28	10	10	0	0	0	1.23	3	3	1.5
SAUSA300_0218	257469	259026	1.57	8	8	0.99	2	2	1.96	8	8	1.5
SAUSA300_0872	957034	957424	1.56	2	2	1.97	1	1	0.98	1	1	1.5
opp-1A	2595752	2597351	2.48	13	13	0.96	2	2	0.95	4	4	1.47
SAUSA300_2233	2399789	2400344	1.65	3	3	1.39	1	1	1.37	2	2	1.47
SAUSA300_0823	903622	903937	1.94	2	2	2.44	1	1	0	0	0	1.46
glpQ	940900	941830	0.66	2	2	1.66	2	2	2.05	5	5	1.45
SAUSA300_1549	1700988	1701675	0.44	1	1	2.24	2	2	1.66	3	3	1.45
SAUSA300_2631	2857700	2858495	1.92	5	5	0.97	1	1	1.44	3	3	1.44
opp-3B	81949	82906	1.91	6	6	1.61	2	2	0.8	2	2	1.44
gntK	2637744	2639298	1.37	7	7	1.49	3	3	1.47	6	6	1.44
SAUSA300s050	706640	706817	0	0	0	0	0	0	4.31	2	2	1.44
acsA	1849304	1851011	0.89	5	5	0.9	2	2	2.46	11	11	1.42
SAUSA300_0751	838317	838389	4.24	1	1	0	0	0	0	0	0	1.41
thiD_2	2213801	2214632	1.47	4	4	1.85	2	2	0.92	2	2	1.41
SAUSA300_2156	2333107	2333863	1.21	3	3	1.02	1	1	2.02	4	4	1.41
SAUSA300_0139	157790	159143	1.13	5	5	1.71	3	3	1.41	5	5	1.41
narH	2515242	2516688	1.05	5	5	1.06	2	2	2.11	8	8	1.41
SAUSA300_2106	2274253	2276386	1	7	7	1.8	5	5	1.43	8	8	1.41
SAUSA300_2474	2671099	2671444	0.88	1	1	2.23	1	1	1.1	1	1	1.41
SAUSA300s115	2252017	2252362	0.88	1	1	2.23	1	1	1.1	1	1	1.41
SAUSA300_0784	871495	872113	0.49	1	1	1.25	1	1	2.47	4	4	1.4
SAUSA300_2421	2606630	2607053	1.44	2	2	1.82	1	1	0.9	1	1	1.39
SAUSA300_1974	2128767	2129784	1.5	5	5	0.76	1	1	1.87	5	5	1.38
SAUSA300_0341	393741	394737	0.31	1	1	2.32	3	3	1.53	4	4	1.38
SAUSA300_1822	1996195	1996269	4.12	0	1	0	0	0	0	0	0	1.37
SAUSA300_1829	1996889	1996963	4.12	1	1	0	0	0	0	0	0	1.37
SAUSA300_1726	1909363	1909717	0.86	1	1	2.17	1	1	1.08	1	1	1.37
SAUSA300_1950	2112531	2112774	2.51	2	2	0	0	0	1.57	1	1	1.36
SAUSA300_0211	249814	250654	1.82	5	5	0.92	1	1	1.36	3	3	1.36
gap_2	1787903	1788929	1.49	5	5	0.75	1	1	1.86	5	5	1.36
SAUSA300_1029	1124490	1125543	1.16	4	4	1.46	2	2	1.45	4	4	1.36
SAUSA300s090	1151065	1151329	1.16	1	1	2.92	1	1	0	0	0	1.36
SAUSA300s114	1804428	1804616	0	0	0	4.09	1	1	0	0	0	1.36
SAUSA300_0408	461337	462846	2.02	0	10	1.02	0	2	1.01	0	4	1.35
SAUSA300_1032	1127537	1128386	1.8	5	5	1.81	2	2	0.45	1	1	1.35
aur	2784111	2785641	1.79	9	9	0.5	1	1	1.74	7	7	1.35
SAUSA300_0498	556323	556399	4.01	0	1	0	0	0	0	0	0	1.34
SAUSA300_1835	1997407	1997483	4.01	0	1	0	0	0	0	0	0	1.34
SAUSA300_2119	2292123	2292199	4.01	0	1	0	0	0	0	0	0	1.34
SAUSA300_2215	2385544	2386309	0	0	0	4.02	0	4	0	0	0	1.34
SAUSA300s173	839325	840317	4	1	13	0	0	0	0	0	0	1.33
[truncated: 953 more rows]

## Sheet: 37C raw data
Feature ID	Chromosome region start	Chromosome region end	37A	Unique gene reads	Total gene reads	37B	Unique gene reads	Total gene reads	37C	Unique gene reads	Total gene reads	Means
rrsD	2179466	2181021	113619	128897	514387	112294	384828	1388068	95976.8	206326	846255	107297
rrsA	512889	514444	109439	0	495463	101060	0	1249207	90133.9	0	794736	100211
rrsB	556520	558075	109256	0	494632	100873	0	1246894	90093.3	0	794378	100074
rrsE	2296020	2297575	108653	0	491903	100396	0	1241000	89513.5	0	789266	99520.8
rrsC	2001169	2002724	84761.8	25677	383741	75998.9	54117	939425	57504.7	37836	507035	72755.1
rrlC	1997773	2000696	12507.3	9547	106439	15770	29292	366426	23508.4	34466	389634	17261.9
rrlD	2175997	2178920	10799.8	0	91908	14184.6	0	329587	19664.1	0	325917	14882.8
rrlB	558411	561334	10771.5	0	91667	14223.2	0	330485	19641.9	0	325550	14878.9
rrlA	514808	517731	9961.42	1695	84773	14241	6218	330899	20196	7486	334734	14799.5
rrlE	2292551	2295474	10558.7	3	89856	13979.3	6	324818	19299.1	2	319867	14612.4
SAUSA300s084	2499821	2501038	3273.29	11598	11598	2239.98	21670	21670	2146.15	14810	14810	2553.14
secY_1	2360862	2362155	486.65	1832	1832	544.35	5595	5595	1377.86	10102	10102	802.95
tuf	596724	597909	596.51	2058	2058	563.7	5310	5310	1043.27	7010	7010	734.49
fba	2241428	2242289	515.41	1292	1292	529.05	3621	3621	922.76	4505	4505	655.74
rplJ	583644	584145	369.52	539	539	430.13	1713	1713	823.36	2339	2339	541
SAUSA300_1602	1755663	1755984	430.14	402	402	409.14	1044	1044	651.04	1185	1185	496.77
SAUSA300_0755	842280	843294	328.57	970	970	415.11	3346	3346	643.52	3700	3700	462.4
rpsF	418772	419069	270.61	234	234	377.4	891	891	632.99	1066	1066	427
hup	1528981	1529254	390.02	146	310	405.04	440	879	445.09	379	689	413.39
ssb	419089	419593	225.57	331	331	320.49	1284	1284	621.8	1777	1777	389.29
SAUSA300_1068	1168588	1168723	274.78	108	108	383.92	412	412	433.71	332	332	364.14
SAUSA300_0875	959942	960209	329.32	256	256	298.71	634	634	411.5	623	623	346.51
gap_1	843346	844357	206.56	608	608	261.68	2103	2103	528.03	3027	3027	332.09
SAUSA300_0113	128166	129693	233.93	1040	1040	260	3156	3156	479.41	4151	4151	324.45
fusA	594426	596508	188.73	333	1144	234.32	1176	3878	432.93	1764	5111	285.33
SAUSA300_1026	1121386	1121944	246.83	401	401	186.22	826	826	371.05	1174	1174	268.03
SAUSA300_2423	2608828	2609020	230.77	129	129	213.6	326	326	288.42	314	314	244.26
SAUSA300s022	2146190	2146741	150.85	224	242	242.92	975	1064	318.79	908	996	237.52
rpsJ	2371044	2371353	166.73	150	150	168.95	415	415	346.44	607	607	227.38
SAUSA300_0964	1057263	1057581	189.02	175	175	229.05	579	579	244.57	441	441	220.88
rplP	2366722	2367157	95.54	121	121	197.23	682	682	360.42	889	889	217.73
pyk	1804762	1806520	119.77	613	613	176.39	2465	2465	324.33	3233	3233	206.83
adk	2360198	2360846	131.45	248	248	149.09	768	768	311.08	1143	1143	197.21
rpsL	593353	593767	136.89	165	165	171.68	565	565	282	662	662	196.86
spxA	986969	987365	202.09	233	233	137.55	433	433	221.78	498	498	187.14
rplA	582680	583373	122.92	248	248	153.75	847	847	272.81	1072	1072	183.16
eno	848218	849523	132.65	504	504	136.88	1420	1420	265.55	1965	1965	178.36
glnR	1322390	1322759	168.48	181	181	138.07	405	405	212.68	445	445	173.08
SAUSA300_0672	746322	746766	105.98	137	137	88.68	313	313	322.13	811	811	172.27
efp	1644417	1644975	94.18	153	153	102.58	455	455	271.49	859	859	156.08
SAUSA300_1012	1106565	1106841	125.69	101	101	83.87	184	184	251.12	393	393	153.56
SAUSA300_0805	886051	886324	123.3	98	98	139.16	302	302	194.45	301	301	152.3
rplL	584187	584556	99.6	107	107	91.02	267	267	261.43	547	547	150.68
SAUSA300_0235	283070	283880	66.15	156	156	134.81	868	868	239.93	1102	1102	146.96
SAUSA300_0460	520784	521114	158.21	152	152	94.54	248	248	175.82	329	329	142.86
mqo_2	2744109	2745606	88.56	386	386	123.11	1465	1465	181.07	1537	1537	130.91
SAUSA300s014	1502012	1502445	107.09	135	135	110.98	382	382	166.99	410	410	128.35
SAUSA300_1351	1518220	1518901	100.87	200	200	105.85	573	573	165.48	639	639	124.07
agrB	2146941	2147511	73.52	122	122	125.8	570	570	169.86	549	549	123.06
pdhB	1089647	1090625	67.78	193	193	100.46	781	781	198	1098	1098	122.08
SAUSA300_2144	2320136	2320685	95.72	153	153	103.11	450	450	163.83	510	510	120.89
SAUSA300_0844	921936	923145	88.35	311	311	82.62	794	794	185.99	1275	1275	118.99
tpiA	845807	846569	54.54	121	121	102.85	623	623	186.31	805	805	114.57
asp23	2319312	2319822	88.9	132	132	87.32	354	354	166.33	481	481	114.18
rplK	582050	582473	80.39	99	99	91.9	309	309	143.42	344	344	105.23
SAUSA300_0531	593923	594304	64.01	71	71	90.8	275	275	159.23	344	344	104.68
ftsZ	1181548	1182721	67.93	232	232	67.99	634	634	171.85	1143	1143	102.59
SAUSA300_0683	757236	757998	72.57	161	161	76.11	461	461	153.21	662	662	100.63
atpA	2223271	2224780	70.56	310	310	91.04	1092	1092	136.74	1170	1170	99.45
ptsI	1078515	1080234	64.94	325	325	74.28	1015	1015	147.53	1438	1438	95.58
SAUSA300_1295	1425892	1426093	117.91	69	69	102.02	163	163	63.17	72	72	94.37
SAUSA300s218	594301	596061	80.01	63	410	85.84	216	1201	114.63	266	1144	93.5
guaA	439846	441388	59.25	266	266	63.47	778	778	147.77	1292	1292	90.16
ahpF	427871	429395	56.79	252	252	73.22	887	887	139.91	1209	1209	89.97
SAUSA300_0839	918768	919011	83.39	59	59	83.87	162	162	98.7	136	136	88.65
rpmF	1122023	1122197	73.04	37	37	102.66	142	142	89.19	88	88	88.3
oxaA	2211425	2212298	62.95	160	160	59.22	411	411	140.2	694	694	87.46
SAUSA300_0995	1090715	1092008	56.32	212	212	68.59	705	705	135.3	992	992	86.74
sufC	897768	898530	58.6	130	130	62.4	378	378	136.09	588	588	85.7
infA	2359787	2360006	45.48	29	29	87.89	153	153	122.4	152	152	85.26
SAUSA300_1862	2023229	2023694	60.57	82	82	76.83	284	284	115.3	304	304	84.23
rpoC	589268	592865	51.95	544	544	78.3	2239	2239	121.25	2473	2473	83.83
qoxB	1053603	1055592	59.23	343	343	79.63	1259	1259	111.37	1256	1256	83.41
lpdA_1	1092011	1093418	49.07	201	201	71.97	805	805	124.97	997	997	82
SAUSA300_2357	2533450	2534182	53.02	77	113	64.27	255	374	126.97	346	527	81.42
mraW	1172510	1173425	61.56	164	164	63.11	459	459	118.34	614	614	81
rplU	1755989	1756298	48.91	44	44	69.62	171	171	124.42	218	218	80.98
mraZ	1172042	1172474	65.2	82	82	58.82	202	202	117.57	288	288	80.53
SAUSA300_0858	935713	936058	84.62	85	85	98.45	270	270	55.21	108	108	79.43
SAUSA300s078	2608637	2608828	71.93	40	40	49.4	75	75	114.49	124	124	78.61
SAUSA300_0529	593001	593256	57.92	43	43	73.01	148	148	103.74	150	150	78.22
eutD	644278	645265	47.33	136	136	60.92	478	478	124.54	697	697	77.6
rot	1890755	1891256	69.24	101	101	70.56	281	281	92.23	262	262	77.34
isaA	2712054	2712756	60.67	124	124	65.77	367	367	103	410	410	76.48
SAUSA300_0035	42235	42451	30.21	19	19	57.08	98	98	140.43	172	172	75.91
SAUSA300_1067	1168397	1168532	48.34	19	19	78.27	84	84	100.59	77	77	75.73
atpC	2220516	2220921	43.25	51	51	47.52	153	153	131.94	303	303	74.24
SAUSA300_0479	536260	536914	67.75	129	129	69.82	363	363	83.59	310	310	73.72
pfkA	1806541	1807465	38.29	103	103	58.13	427	427	124.44	652	652	73.62
gyrA	7031	9695	42.81	332	332	57.42	1216	1216	120.35	1818	1818	73.53
rpsD	1831373	1831976	51.83	91	91	46.73	224	224	121.37	415	415	73.31
SAUSA300_2068	2230656	2231181	42.53	65	65	61.1	255	255	111.19	331	331	71.61
ddh	2659356	2660412	48.79	150	150	54.92	461	461	111.06	665	665	71.59
rpoB	585553	589105	48.16	498	498	58.72	1658	1658	104.76	2110	2110	70.55
rpoA	2357822	2358767	45.07	124	124	52.32	393	393	114.03	611	611	70.47
rplT	1779245	1779602	35.6	37	37	58.14	165	165	116.58	236	236	70.11
pdhA	1088531	1089644	47.83	155	155	62.5	553	553	97.77	617	617	69.37
rplF	2363718	2364255	40.94	64	64	53.41	228	228	107.72	328	328	67.36
SAUSA300_0033	41232	42219	40.72	117	117	53.79	422	422	103.46	579	579	65.99
tsf	1261714	1262596	33.1	85	85	54.2	380	380	103.38	517	517	63.56
ppaC	2066319	2067249	34.35	93	93	46.8	346	346	107.33	566	566	62.83
ahpC	429410	429980	47.6	79	79	52.08	236	236	88.49	286	286	62.73
dnaN	2182	3316	33.32	110	110	52.8	476	476	99.07	637	637	61.73
rplB	2368563	2369397	37.07	90	90	49.93	331	331	95.16	450	450	60.72
rpmA	1755367	1755652	43.39	36	36	34.43	78	78	103.96	168	168	60.59
infC	1779877	1780405	38.38	59	59	62.66	263	263	79.83	239	239	60.29
SAUSA300s162	2533646	2533893	36.16	0	26	61.12	0	120	83.54	0	117	60.27
qoxC	1053008	1053614	52.14	92	92	52.52	253	253	75.37	259	259	60.01
SAUSA300_1653	1818094	1818784	41.32	83	83	48.31	265	265	88.95	348	348	59.53
SAUSA300_1935	2103266	2103671	42.4	50	50	62.74	202	202	71.41	164	164	58.85
PSMa	476574	477063	49.17	70	70	46.05	179	179	80.79	224	224	58.67
SAUSA300_0571	645339	646104	32.33	72	72	46.87	285	285	95.9	416	416	58.36
rpsI	2352540	2352939	46.49	54	54	34.68	110	110	92.82	210	210	58
agrC	2147720	2148965	30.35	110	110	50.82	503	503	91.22	644	644	57.47
SAUSA300_2245	2410699	2411047	37.51	38	38	45.55	126	126	85.65	169	169	56.23
recR	511440	512037	33.94	59	59	40.67	193	193	93.64	317	317	56.09
rpsM	2359254	2359620	27.22	29	29	41.25	120	120	97.82	203	203	55.43
SAUSA300_2540	2743026	2743917	44.72	116	116	36	255	255	84.72	428	428	55.15
SAUSA300_1966	2121486	2122239	43.33	95	95	57.47	344	344	64.41	275	275	55.07
ssrA	854459	854818	77.5	0	81	51.86	0	148	35.86	0	73	55.07
SAUSA300s006	854459	854818	81.32	0	85	44.5	0	127	37.33	0	76	54.39
glyA	2229391	2230630	30.22	109	109	51.78	510	510	77.72	546	546	53.24
pgk	844495	845686	33.16	115	115	52.92	501	501	73	493	493	53.03
cysK	550845	551778	31.29	85	85	36	267	267	91.11	482	482	52.8
rpsA	1531971	1533147	31.84	109	109	41.83	391	391	82.33	549	549	52
rpsK	2358841	2359231	36.11	41	41	40.32	125	125	77.33	171	171	51.25
SAUSA300_0912	1000167	1000938	37.87	85	85	36.06	221	221	79.14	346	346	51.02
SAUSA300_0807	886680	887064	45.62	51	51	58.64	179	179	48.68	106	106	50.98
SAUSA300_1685	1857696	1858188	34.91	50	50	47.56	186	186	69.54	194	194	50.67
rplD	2369704	2370328	27.52	50	50	39.92	198	198	84.22	298	298	50.55
SAUSA300s113	691375	691666	49.57	31	42	73.92	101	171	27.27	28	45	50.26
hemA	1772363	1773710	29.83	117	117	41.84	448	448	78.69	601	601	50.12
SAUSA300_2447	2642007	2642496	34.42	49	49	35.24	137	137	78.98	219	219	49.55
tgt	1749411	1750551	44.29	147	147	32.99	299	299	71.32	461	461	49.53
pgi	944996	946328	34.04	132	132	40.8	432	432	70.7	534	534	48.51
rpsU	1684617	1684794	46.57	24	24	61.83	87	87	34.87	35	35	47.76
SAUSA300_1458	1612528	1612900	43.4	47	47	32.8	97	97	66.85	141	141	47.68
rpsB	1260765	1261533	35.78	80	80	31.29	191	191	75.32	328	328	47.46
gnd	1613118	1614525	31	127	127	36.48	408	408	72.45	578	578	46.64
SAUSA300_0712	789739	791245	35.12	154	154	37.09	444	444	66.63	569	569	46.28
rplN	2365836	2366205	21.41	23	23	42.96	126	126	74.08	155	155	46.15
dps	2256073	2256517	31.72	41	41	37.4	132	132	68.72	173	173	45.94
tpx	1824694	1825189	29.14	42	42	40.41	159	159	68.05	191	191	45.87
ackA	1822334	1823537	30.26	106	106	31.89	305	305	74.33	507	507	45.49
rpsR	419644	419887	31.1	22	22	27.44	53	53	73.3	101	101	43.94
SAUSA300_1965	2121058	2121298	30.05	11	21	57.13	54	109	44.09	25	60	43.76
SAUSA300_1118	1223550	1223925	32.06	35	35	40.26	120	120	58.79	125	125	43.7
SAUSA300_0649	724233	724851	30.57	55	55	41.12	202	202	59.36	208	208	43.68
SAUSA300_1939	2105760	2106498	25.13	54	54	37.67	221	221	68.11	285	285	43.64
fruA	758920	760879	27.88	159	159	34.87	543	543	67.88	754	754	43.54
SAUSA300_1338	1502860	1503424	22.53	37	37	33.68	151	151	73.17	234	234	43.13
SAUSA300_2358	2534178	2534898	26.71	56	56	34.94	200	200	67.6	276	276	43.09
srrA	1596905	1597631	32.17	68	68	28.76	166	166	68.26	281	281	43.06
rplW	2369429	2369705	29.87	24	24	40.11	88	88	58.15	91	91	42.71
gatB	2041047	2042475	31.75	132	132	38.32	435	435	56.07	454	454	42.05
SAUSA300_2484	2682928	2684095	30.02	102	102	31.05	288	288	64.23	425	425	41.76
rpmC	2366523	2366745	20.11	13	13	30.6	54	54	73.88	93	93	41.53
msrB	1448835	1449264	36.83	46	46	31.67	108	108	55.5	135	135	41.33
rpsH	2364279	2364678	21.52	25	25	35	111	111	67.18	152	152	41.23
SAUSA300_0871	955803	956706	18.26	48	48	28	201	201	77.34	396	396	41.2
gpmI	846571	848089	20.82	92	92	33.15	400	400	69.59	599	599	41.19
rplE	2364917	2365457	24.81	39	39	29.82	128	128	68.26	209	209	40.96
SAUSA300_0812	891410	892268	39.63	99	99	41.2	281	281	40.49	197	197	40.44
agrA	2149073	2149700	19.17	35	35	33.71	168	168	67.22	239	239	40.03
hrcA	1691969	1692947	31.96	91	91	35.63	277	277	51.75	287	287	39.78
gltT	2504949	2506227	29.29	109	109	34.55	351	351	54.51	395	395	39.45
SAUSA300_1373	1541132	1541357	33.58	22	22	31.31	56	56	52.52	67	67	39.14
SAUSA300_1121	1228038	1228611	28.77	48	48	40.84	186	186	47.4	154	154	39
SAUSA300_0453	511116	511434	28.08	26	26	39.95	101	101	48.25	87	87	38.76
pflA	262850	263606	20.9	46	46	25.79	155	155	68.82	295	295	38.5
SAUSA300_0980	1074604	1075900	25.71	96	97	43.97	451	453	45.45	332	334	38.38
murA_1	2218345	2219611	27.13	100	100	28.72	289	289	58.65	421	421	38.16
SAUSA300_0474	532548	532929	14.42	16	16	42.26	128	128	57.4	124	124	38.03
rplS	1241486	1241837	20.55	21	21	36.56	102	102	56.78	113	113	37.96
rplM	2352952	2353390	25.88	33	33	33.89	118	118	53.55	133	133	37.77
saeS	766185	767241	32.85	101	101	30.73	258	258	48.6	291	291	37.39
narK	2508368	2509538	22.6	77	77	32.04	298	298	56.53	375	375	37.06
rplV	2367836	2368190	28.14	29	29	33.4	94	94	49.32	99	99	36.95
SAUSA300s229	1005488	1005738	23.36	0	17	26.67	2	53	60.67	6	86	36.9
SAUSA300_1943	2109816	2110116	29.77	26	26	38.58	92	92	41.74	71	71	36.69
clpX	1774670	1775933	23.39	86	86	26.79	269	269	58.65	420	420	36.28
SAUSA300_1788	1969696	1970062	24.4	26	26	26.81	78	78	57.34	119	119	36.18
atpB	2226314	2227043	15.08	32	32	33.99	197	197	59.27	245	245	36.11
SAUSA300_2065	2227583	2228711	23.75	78	78	35.91	322	322	47.84	306	306	35.83
SAUSA300_1967	2122289	2122619	19.78	19	19	40.79	107	107	46.49	87	87	35.69
SAUSA300s136	1084070	1084374	29.38	25	26	43.45	103	105	34.23	56	59	35.68
SAUSA300_0183	211874	212369	28.45	41	41	25.92	102	102	52.37	147	147	35.58
SAUSA300_0899	987735	988455	24.81	52	52	29.53	169	169	51.68	211	211	35.34
rplC	2370354	2371017	15.02	29	29	33.01	174	174	57.46	216	216	35.16
SAUSA300_2256	2423260	2424037	22.99	52	52	24.93	154	154	57.2	252	252	35.04
ptsH	1078246	1078513	21.87	17	17	24.97	53	53	58.13	88	88	34.99
adh	667473	668484	19.36	57	57	25.38	204	204	59.66	342	342	34.8
SAUSA300_1888	2052514	2052817	22.67	20	20	34.46	83	83	45.98	79	79	34.37
SAUSA300s139	1756307	1756465	32.61	15	15	39.01	49	49	31.25	28	28	34.29
SAUSA300_0666	739922	740489	21.81	36	36	29.06	131	131	50.08	161	161	33.65
ftsA	1180103	1181516	18.72	77	77	27.33	307	307	53.04	425	425	33.03
SAUSA300_2359	2534878	2535658	18.49	42	42	27.58	171	171	52.23	231	231	32.77
menB	1036851	1037673	22.15	53	53	28.47	186	186	45.7	213	213	32.1
SAUSA300_1938	2104591	2105737	21.28	71	71	29.97	273	273	44.32	288	288	31.86
SAUSA300_0252	303315	305040	19.12	96	96	24.72	339	339	49.18	481	481	31
dnaB	20786	22187	18.14	74	74	23.88	266	266	50.35	400	400	30.79
tig	1776083	1777385	14.77	56	56	20.77	215	215	56.48	417	417	30.68
SAUSA300_2313	2485912	2487511	21.05	98	98	26.51	337	337	44.12	400	400	30.56
fabG	1230513	1231248	23.83	51	51	22.59	132	132	45.11	188	188	30.51
grpE	1691311	1691938	20.27	37	37	30.7	153	153	39.66	141	141	30.21
SAUSA300_0566	639954	641439	19.66	85	85	22.96	271	271	47.86	403	403	30.16
SAUSA300_0639	713279	713777	24.14	35	35	20.71	82	82	44.97	127	127	29.94
SAUSA300_1926	2091019	2091307	26.24	22	22	26.21	60	60	37.35	61	61	29.93
SAUSA300_0569	643358	644111	23.26	51	51	20.55	123	123	45.67	195	195	29.83
fabZ	2217871	2218312	13.24	17	17	21.11	74	74	54.79	137	137	29.71
sufD	898627	899935	17.59	67	67	24.04	250	250	47.46	352	352	29.7
fruB	757994	758915	16.78	45	45	21.17	155	155	51.13	267	267	29.69
rpsT	1696902	1697154	20.44	15	15	29.45	59	59	38.49	55	55	29.46
SAUSA300_0916	1005221	1005731	18.86	14	28	27.87	58	113	41.5	62	120	29.41
rpsC	2367159	2367813	12.08	23	23	22.31	116	116	53.39	198	198	29.26
SAUSA300_2037	2201244	2202765	13.78	61	61	21.42	259	259	51.71	446	446	28.97
glnA	1322777	1324118	16.65	65	65	18.86	201	201	51.29	390	390	28.93
prmA	1687193	1688132	23.41	64	64	22.91	171	171	40.19	214	214	28.84
SAUSA300_0618	691510	692440	21.79	46	59	27.59	171	204	36.98	163	195	28.79
clfB	2774339	2777039	22.9	176	180	26.98	563	579	36.12	544	553	28.67
tkt	1356634	1358512	17.01	93	93	22.91	342	342	45.73	487	487	28.55
saeR	767240	767927	25.5	51	51	22.52	123	123	36.71	143	143	28.24
rpoD	1671295	1672402	14.27	46	46	19.09	168	168	51.3	322	322	28.22
rplO	2362154	2362595	16.36	21	21	20.25	71	71	47.99	120	120	28.2
SAUSA300_1695	1868971	1869697	17.03	36	36	23.39	135	135	43.48	179	179	27.97
SAUSA300_1082	1183795	1184464	16.43	32	32	24.82	132	132	41.65	158	158	27.63
SAUSA300_0781	870380	870617	37.68	0	26	24.42	0	46	20.09	0	27	27.4
SAUSA300_1963	2120175	2120436	10.53	8	8	33.74	70	70	37.84	56	56	27.37
SAUSA300_1787	1969132	1969555	18.68	23	23	24.98	84	84	38.36	92	92	27.34
SAUSA300_1229	1346710	1347514	19.22	45	45	16.12	103	103	45.19	206	206	26.84
opuD	1364592	1366239	19.39	93	93	20.78	272	272	40.05	374	374	26.74
atpF	2225340	2225862	19.74	30	30	22.17	92	92	37.84	112	112	26.58
clpP	838575	839163	19.28	33	33	22.25	104	104	37.79	126	126	26.44
rpmB	1222919	1223108	18.17	10	10	41.27	62	62	19.6	21	21	26.35
glyS	1676272	1677664	14.06	57	57	18.62	206	206	45.99	363	363	26.22
groEL	2139833	2141450	16.78	79	79	21.94	282	282	39.37	361	361	26.03
deoC_1	159223	159886	19.17	19	37	18.4	54	97	39.63	63	149	25.74
rpsE	2362807	2363308	17.82	26	26	17.33	69	69	41.89	119	119	25.68
SAUSA300_1944	2110347	2110683	20.44	20	20	36.32	97	97	19.95	38	38	25.57
SAUSA300_1964	2120688	2121009	22.47	21	21	21.95	56	56	31.87	58	58	25.43
lexA	1355028	1355652	22.02	40	40	18.95	94	94	35.05	124	124	25.34
SAUSA300_1119	1223939	1225586	15.02	72	72	17.41	228	228	43.47	406	406	25.3
SAUSA300_1697	1871164	1872574	18.27	75	75	18.11	203	203	39.27	314	314	25.22
sucC	1246831	1247998	14.72	50	50	21.34	198	198	39.44	261	261	25.17
dnaA	543	1905	15.64	62	62	21.89	237	237	37.94	293	293	25.15
SAUSA300_1956	2114412	2114631	18.82	12	12	27.57	48	48	28.99	36	36	25.13
upp	2228734	2229364	12.54	23	23	22.16	111	111	40.59	145	145	25.1
sdhB	1147224	1148040	18.94	45	45	18.35	119	119	37.82	175	175	25.04
SAUSA300_1534	1683690	1684374	21.09	42	42	21.7	118	118	31.97	124	124	24.92
dltD	917330	918506	11.68	40	40	18.08	169	169	44.84	299	299	24.87
SAUSA300_1784	1966415	1966919	19.76	29	29	21.72	87	87	32.54	93	93	24.67
atpD	2220940	2222353	16.29	67	67	18.96	213	213	38.44	308	308	24.56
SAUSA300_2077	2239279	2239615	15.33	15	15	16.1	43	43	40.94	78	78	24.12
rplR	2363328	2363688	9.54	10	10	19.57	56	56	43.11	88	88	24.07
sufS	900049	901291	16.04	58	58	18.23	180	180	37.77	266	266	24.01
SAUSA300_1856	2018561	2019077	19.97	30	30	16.33	67	67	35.55	104	104	23.95
SAUSA300_1339	1503416	1503767	18.59	19	19	29.03	81	81	24.12	48	48	23.91
SAUSA300_1936	2103667	2104030	21.76	23	23	25.64	74	74	23.81	49	49	23.74
SAUSA300_1003	1098402	1099422	13.47	40	40	20.1	163	163	37.52	217	217	23.7
SAUSA300_0489	547463	549557	15.75	96	96	18.26	304	304	37.06	440	440	23.69
SAUSA300_2143	2319884	2320124	11.45	8	8	29.88	57	57	29.39	40	40	23.57
yajC	1749132	1749393	7.9	6	6	23.62	49	49	39.19	58	58	23.57
SAUSA300_0692	767901	768375	16.67	23	23	16.45	62	62	37.21	100	100	23.44
gpmA	2537649	2538336	17	34	34	15.56	85	85	37.74	147	147	23.43
pbp2	1504929	1507113	13.53	86	86	20.85	362	362	34	421	421	22.79
sufB	901895	903293	13.76	56	56	16.65	185	185	37.34	296	296	22.58
SAUSA300_1448	1601371	1601821	19.08	25	25	16.77	60	60	31.74	81	81	22.53
pflB	260578	262828	15.57	102	102	15.99	286	286	35.98	459	459	22.51
SAUSA300_0305	354435	355131	16.78	34	34	15.36	85	85	34.71	137	137	22.29
SAUSA300_1921	2087439	2087736	9.25	8	8	22.45	53	53	35.03	59	59	22.24
SAUSA300_1804	1987141	1987741	18.32	32	32	16.56	79	79	31.74	108	108	22.21
SAUSA300_0782	870180	870384	26.94	0	16	14.18	0	23	25.07	0	29	22.06
SAUSA300_1656	1821588	1822089	21.94	32	32	15.82	63	63	28.16	80	80	21.97
SAUSA300_0468	527792	528566	12.87	29	29	17.55	108	108	33.72	148	148	21.38
SAUSA300_0932	1021520	1022123	15.38	27	27	17.73	85	85	31	106	106	21.37
SAUSA300_1945	2110791	2110992	18.8	11	11	18.78	30	30	26.32	30	30	21.3
atpG	2222374	2223241	13.47	34	34	14.51	100	100	35.8	176	176	21.26
SAUSA300_1550	1701714	1702431	21.56	45	45	17.9	102	102	24.1	98	98	21.19
SAUSA300_1962	2119875	2120136	13.16	10	10	24.58	51	51	25.68	38	38	21.14
hslV	1257611	1258157	10.69	17	17	15.9	69	69	35.85	111	111	20.81
purD	1069433	1070681	15.14	50	55	18.95	176	188	28.12	185	199	20.74
SAUSA300_0602	675913	676420	12.87	19	19	14.89	60	60	34.44	99	99	20.73
dnaK	1689410	1691243	11.62	62	62	18.8	274	274	31.08	323	323	20.5
atpH	2224801	2225341	15.27	24	24	13.51	58	58	32.66	100	100	20.48
tetR	2825886	2826447	15.92	26	26	21.3	95	95	23.89	76	76	20.37
SAUSA300s091	1165848	1166064	15.9	10	10	22.13	38	38	22.86	28	28	20.3
trx	1142049	1142364	18.54	17	17	14.38	36	36	27.99	50	50	20.3
SAUSA300s005	508154	508441	27.53	23	23	22.79	52	52	10.45	17	17	20.25
SAUSA300_0593	666453	666975	13.82	21	21	17.11	71	71	29.73	88	88	20.22
nrdR	1787223	1787694	13.86	19	19	17.09	64	64	29.58	79	79	20.18
glpD	1314904	1316578	11.28	55	55	13.75	183	183	35.29	335	335	20.11
clfA	859147	861949	13.73	112	112	14.46	321	322	31.85	504	506	20.01
recA	1296192	1297236	11.51	35	35	15.66	130	130	32.6	193	193	19.93
greA	1716721	1717198	12.24	17	17	17.41	66	66	29.21	79	79	19.62
SAUSA300s122	2371400	2371538	9.96	4	4	24.61	27	27	24.28	19	19	19.62
SAUSA300_0136	155168	155894	16.09	34	34	16.46	95	95	26.24	108	108	19.59
typA	1103786	1105634	15.8	85	85	11.78	173	173	31.21	327	327	19.59
SAUSA300_0129	147171	147948	14.15	32	32	17.81	110	110	26.78	118	118	19.58
pyrH	1262732	1263455	13.3	28	28	13.22	76	76	31.95	131	131	19.49
SAUSA300_0989	1084422	1086120	10.32	51	51	12.59	164	170	35.52	335	342	19.48
atpE	2226059	2226272	14.51	9	9	14.77	25	25	28.98	35	35	19.42
SAUSA300_1720	1903090	1903945	11.65	29	29	17.95	122	122	28.67	139	139	19.42
metK	1913877	1915071	13.81	48	48	14.75	140	140	29.39	199	199	19.32
SAUSA300_0790	875682	876039	8.66	9	9	19.38	55	55	29.64	60	60	19.23
cdr	957594	958911	9.65	37	37	14.81	155	155	33.21	248	248	19.22
ezrA	1828834	1830529	15.6	77	77	13.8	186	186	27.99	269	269	19.13
SAUSA300_0726	805968	807093	10.99	36	36	16.55	148	148	29.63	189	189	19.06
SAUSA300_1083	1184460	1185024	14.62	24	24	12.49	56	56	30.02	96	96	19.04
SAUSA300_1842	2003463	2003910	13.83	18	18	15.76	56	56	27.22	69	69	18.94
sucD	1248019	1248928	15.87	42	42	12.73	92	92	28.13	145	145	18.91
SAUSA300_0982	1077550	1078093	14.55	23	23	17.61	76	76	24.36	75	75	18.84
SAUSA300s286	1165483	1165865	10.79	12	12	22.39	68	68	22.62	49	49	18.6
SAUSA300_1933	2101951	2102092	26.8	11	11	18.74	21	21	10.01	8	8	18.51
SAUSA300_0687	762588	763938	16.54	65	65	12.02	129	129	26.78	205	205	18.45
gatA	2042487	2043945	12.49	53	53	14.5	168	168	28.3	234	234	18.43
SAUSA300_0505	564422	564983	6.73	11	11	12.33	55	55	36.15	115	115	18.41
SAUSA300_1923	2089106	2089862	13.63	30	30	16.31	98	98	24.96	107	107	18.3
crr	1448323	1448824	8.23	12	12	11.8	47	47	34.85	99	99	18.29
SAUSA300_2327	2503502	2503925	16.24	20	20	12.79	43	43	25.85	62	62	18.29
SAUSA300_0014	18344	20312	11.17	64	64	12.4	194	194	31.27	349	349	18.28
SAUSA300s119	1652722	1652955	11.79	8	8	18.36	33	34	24.22	30	32	18.12
SAUSA300_0650	724866	725874	7.84	23	23	16.72	134	134	29.74	170	170	18.1
pyrG	2243136	2244747	9.17	43	43	13.12	168	168	31.86	291	291	18.05
SAUSA300_1179	1297589	1299149	12.99	59	59	13.79	171	171	27.25	241	241	18.01
SAUSA300_0703	777144	779085	13.98	79	79	14.06	217	217	25.8	284	284	17.95
xerC	1256718	1257615	12.64	33	33	15.57	111	111	25.56	130	130	17.92
SAUSA300_0814	893371	894340	9.92	28	28	20.25	156	156	23.11	127	127	17.76
agrD	2147507	2147648	12.18	5	5	16.95	19	19	23.76	19	19	17.63
ccpA	1853103	1854093	10.76	31	31	13.72	108	108	28.32	159	159	17.6
rpoF	2184995	2185766	10.25	23	23	17.13	105	105	25.16	110	110	17.51
nusG	581321	581870	13.76	22	22	11.69	51	51	26.66	83	83	17.37
mnhE	928956	929436	10.02	14	14	18.35	70	70	23.51	64	64	17.29
SAUSA300_0931	1021329	1021506	7.76	4	4	14.21	20	20	29.89	30	30	17.29
dat	1870312	1871161	10.92	27	27	11.41	77	77	29.5	142	142	17.28
vraR	2025586	2026216	11.45	21	21	21.17	106	106	19.04	68	68	17.22
SAUSA300_2453	2649443	2650139	12.83	26	26	16.09	89	89	22.55	89	89	17.16
cyoE	1113877	1114789	12.8	34	34	12.69	92	92	25.91	134	134	17.14
SAUSA300_1086	1186238	1186856	11.67	21	21	11.2	55	55	28.54	100	100	17.13
SAUSA300_1533	1682683	1683673	10.41	30	30	15.5	122	122	25.3	142	142	17.07
SAUSA300_1864	2024253	2025471	11.84	42	42	17.97	174	174	21.28	147	147	17.03
SAUSA300_0806	886475	886679	11.79	7	7	19.12	31	31	19.88	23	23	16.93
SAUSA300_0536	600989	601868	16.02	41	41	11.88	83	83	22.87	114	114	16.92
SAUSA300_2349	2526276	2527101	9.99	24	24	14.03	92	92	26.51	124	124	16.84
SAUSA300s200	870084	870734	11.1	6	21	15.68	22	81	23.6	23	87	16.79
SAUSA300_2486	2685194	2687300	8.97	55	55	15.11	253	253	26.13	312	312	16.74
asnC	1509687	1510980	9.03	34	34	14.3	147	147	26.87	197	197	16.73
SAUSA300_1932	2101551	2101902	14.68	15	15	15.41	43	43	20.1	40	40	16.73
secA	817414	819946	11.94	88	88	13.46	271	271	24.66	354	354	16.69
mecA	39126	41133	9.93	58	58	14.29	228	228	25.57	291	291	16.6
rplQ	2357437	2357806	6.52	7	7	12.61	37	37	30.59	64	64	16.57
SAUSA300_1930	2096777	2101307	10.69	141	141	14.8	533	533	24.22	622	622	16.57
SAUSA300_0552	626737	627403	12.38	24	24	12.09	64	64	24.89	94	94	16.45
dltA	914411	915869	12.72	54	54	13.11	152	152	23.35	193	193	16.39
SAUSA300_0631	705261	706491	8.94	32	32	12.58	123	123	27.53	192	192	16.35
thiD_1	637281	638112	11.16	27	27	12.56	83	83	25.04	118	118	16.26
trpS	985685	986675	13.53	39	39	9.78	77	77	25.47	143	143	16.26
rsbU	2186666	2187668	9.26	27	27	15.19	121	121	24.29	138	138	16.25
SAUSA300_0857	934671	935265	9.83	17	17	11.86	56	56	26.72	90	90	16.14
SAUSA300_0922	1012208	1013012	17.09	40	40	11.11	71	71	20.18	92	92	16.13
SAUSA300_2580	2797832	2798393	14.69	0	24	13.9	0	62	19.49	0	62	16.03
SAUSA300_2265	2434968	2436348	9.21	37	37	12.12	133	133	25.56	200	200	15.63
SAUSA300_0486	544786	545188	10.25	12	12	15.33	49	49	21.06	48	48	15.55
SAUSA300s116	2580336	2580514	11.58	4	6	14.84	17	21	19.82	16	20	15.41
nrdF	796356	797328	10.95	31	31	12.17	94	94	23.04	127	127	15.39
SAUSA300_1642	1801076	1802438	8.83	35	35	13.58	147	147	23.7	183	183	15.37
SAUSA300_0821	901280	901745	13.3	18	18	12.99	48	48	19.72	52	52	15.33
SAUSA300_0329	381546	382572	8.7	26	26	12.38	101	101	24.75	144	144	15.28
accC_1	1628767	1630123	11.91	47	47	11.32	122	122	22.5	173	173	15.24
SAUSA300_0555	628889	629522	10.31	19	19	11.13	56	56	24.24	87	87	15.23
lysS	554151	555639	7.85	34	34	11.75	139	139	25.72	217	217	15.11
SAUSA300_1304	1434504	1435314	9.33	22	22	15.53	100	100	20.47	94	94	15.11
guaB	438355	439822	10.77	46	46	12.69	148	148	21.64	180	180	15.03
SAUSA300_1953	2113372	2113615	11.31	8	8	16.05	31	31	17.42	24	24	14.92
SAUSA300_0556	629523	630072	11.89	19	19	8.02	35	35	24.74	77	77	14.88
SAUSA300_1197	1319064	1319541	6.48	9	9	15.03	57	57	22.55	61	61	14.69
qoxD	1052721	1053000	20.93	17	17	11.72	26	26	11.38	18	18	14.68
SAUSA300_0669	741806	742682	11.76	30	30	9.19	64	64	22.75	113	113	14.57
SAUSA300_0475	533000	533303	12.47	11	11	9.55	23	23	21.54	37	37	14.52
SAUSA300_0841	919493	920558	13.55	42	42	10.04	85	85	19.87	120	120	14.49
SAUSA300_2264	2433700	2434582	11.29	29	29	11.98	84	84	20.2	101	101	14.49
xpt	436471	437050	9.49	16	16	16.73	77	77	17.06	56	56	14.43
glmM	2285969	2287325	9.63	38	38	12.43	134	134	20.94	161	161	14.33
SAUSA300_0504	563531	564419	6.96	18	18	13.32	94	94	22.64	114	114	14.31
SAUSA300_0834	912872	913832	10.38	29	29	10.48	80	80	21.86	119	119	14.24
dnaG	1672625	1674425	8.21	43	43	12.3	176	176	22.04	225	225	14.18
SAUSA300_0716	794133	796239	9.95	61	61	12.72	213	213	19.68	235	235	14.12
SAUSA300_1874	2034361	2034862	11.65	17	17	12.05	48	48	18.66	53	53	14.12
gmk	1206796	1207420	8.81	16	16	8.06	40	40	25.44	90	90	14.1
SAUSA300_0107	119002	120664	7.85	37	38	11.43	143	151	23.03	206	217	14.1
clpC	568619	571076	8.25	59	59	11.52	225	225	22.32	311	311	14.03
SAUSA300_2218	2388216	2388567	7.83	8	8	16.13	45	45	18.09	36	36	14.01
SAUSA300_1579	1729756	1730899	8.11	27	27	13.21	120	120	20.68	134	134	14
SAUSA300_1007	1102512	1103340	9.96	24	24	13.07	86	86	18.74	88	88	13.92
trxB	833229	834165	7.71	21	21	11.42	85	85	22.61	120	120	13.91
SAUSA300_2450	2646687	2647299	9.54	17	17	12.54	61	61	19.6	68	68	13.89
gyrB	5060	6995	7.63	43	43	10.08	155	155	23.88	262	262	13.86
dltB	915865	917080	10.46	37	37	11.49	111	111	19.6	135	135	13.85
SAUSA300_1937	2104287	2104572	8.44	7	7	19.42	44	44	13.61	22	22	13.82
SAUSA300s171	282759	282897	12.44	5	5	20.05	22	22	8.95	7	7	13.82
SAUSA300_0630	703175	704903	8.35	42	42	12.01	165	165	21.02	206	206	13.79
SAUSA300s147	1739245	1739574	12.53	12	12	13.77	36	36	15.01	28	28	13.77
trkA	1083411	1084074	8.81	17	17	13.28	70	70	19.15	72	72	13.75
cdsA	1265177	1265960	12.72	29	29	10.44	65	65	18.02	80	80	13.73
SAUSA300_1532	1681968	1682667	8.84	18	18	12.96	72	72	19.17	76	76	13.66
SAUSA300_1803	1986964	1987117	8.98	4	4	6.58	8	8	25.36	22	22	13.64
msrA_2	1449256	1449790	7.72	12	12	16.25	69	69	16.84	51	51	13.61
SAUSA300_1931	2101363	2101525	14.84	7	7	8.54	11	11	17.42	16	16	13.6
rho	2236051	2237368	9.65	37	37	10.41	109	109	20.62	154	154	13.56
SAUSA300_1928	2091495	2095281	8.8	97	97	13.72	413	413	18.07	388	388	13.53
deoB	159913	161092	6.12	21	21	10.46	98	98	23.93	160	160	13.5
rpoZ	1207419	1207638	7.84	5	5	6.89	12	12	25.77	32	32	13.5
tagH	696668	697463	10.37	24	24	10.6	67	67	19.52	88	88	13.5
nirR	2524546	2525278	6.1	13	13	9.8	57	57	24.57	102	102	13.49
SAUSA300_1940	2106481	2107669	8.38	29	29	13.02	123	123	19	128	128	13.47
SAUSA300_1863	2023700	2023976	4.98	4	4	10.48	23	23	24.92	39	39	13.46
nusB	1627941	1628331	7.93	9	9	12.9	40	40	19.44	43	43	13.42
SAUSA300_0483	542818	544012	9.49	33	33	11.59	110	110	19.05	129	129	13.38
SAUSA300_0320	372414	374487	6.63	40	40	11.77	194	194	21.69	255	255	13.36
SAUSA300_1223	1340002	1340857	5.62	14	14	11.03	75	75	23.31	113	113	13.32
SAUSA300_1948	2111520	2111727	8.3	5	5	14.59	24	24	17.04	20	20	13.31
SAUSA300_0177	198826	199858	10.98	33	33	11.82	97	97	17.09	100	100	13.3
SAUSA300_1158	1274094	1274562	12.48	17	17	12.63	47	47	14.7	39	39	13.27
isaB	2786064	2786592	11.71	18	18	10.72	45	45	17.03	51	51	13.16
infB	1276381	1278499	7.62	47	47	8.73	147	147	22.9	275	275	13.08
hutG	2453107	2454043	7.71	21	21	10.08	75	75	21.1	112	112	12.96
plsX	1228615	1229602	7.31	21	21	10.2	80	80	21.26	119	119	12.92
SAUSA300_1314	1448102	1448324	3.09	2	2	14.17	25	25	21.45	27	27	12.9
rnr	851510	853883	8.11	56	56	9.75	184	184	20.59	277	277	12.82
SAUSA300s045	2029489	2029657	8.18	4	4	13.48	18	18	16.8	16	16	12.82
fmtC	1381453	1383976	9.26	68	68	9.42	189	189	19.71	282	282	12.8
gcvH	876196	876577	12.62	14	14	9.58	29	29	16.2	35	35	12.8
purH	1067933	1069412	13.24	57	57	10.8	127	127	14.31	120	120	12.78
SAUSA300_2537	2737717	2738677	10.02	28	28	9.57	73	73	18.74	102	102	12.77
SAUSA300_1929	2095296	2096781	8.1	35	35	11.35	134	134	18.53	156	156	12.66
SAUSA300_0526	584730	585339	10.72	19	19	12.19	59	59	15.06	52	52	12.65
rpsQ	2366236	2366500	6.51	5	5	6.67	14	14	24.72	37	37	12.63
SAUSA300_1536	1685086	1686433	6.63	26	26	9.06	97	97	22.13	169	169	12.61
SAUSA300_0655	731804	732521	8.14	17	17	10.53	60	60	18.94	77	77	12.54
rplX	2365483	2365801	7.56	7	7	9.1	23	23	20.52	37	37	12.39
SAUSA300_2258	2424992	2427947	7.09	61	61	9.24	217	217	20.83	349	349	12.39
SAUSA300_0487	545367	546663	6.63	25	25	11.65	120	120	18.78	138	138	12.35
fni	2464601	2465651	9.16	28	28	10.06	84	84	17.8	106	106	12.34
frr	1263473	1264028	11.14	18	18	9.97	44	44	15.89	50	50	12.33
SAUSA300_1168	1284341	1286066	8.76	44	44	7.07	97	97	21.16	207	207	12.33
SAUSA300_2207	2372290	2373469	5.24	18	18	11.52	108	108	20.19	135	135	12.32
SAUSA300_1919	2085860	2086211	11.74	12	12	8.6	24	24	16.58	33	33	12.31
gltX	574579	576034	2.6	2	11	13.31	22	154	20.97	26	173	12.29
femA	1397006	1398308	8.44	32	32	9.95	103	103	18.29	135	135	12.23
SAUSA300_0257	309146	309848	12.72	26	26	9.14	51	51	14.82	59	59	12.23
cidC	2674642	2676382	8.29	42	42	8.46	117	117	19.87	196	196	12.21
SAUSA300_0750	837057	838002	6.91	19	19	8.65	65	65	20.9	112	112	12.15
fabF	972234	973479	9.1	33	33	8.69	86	86	18.56	131	131	12.12
lipA	909753	910671	7.48	20	20	9.59	70	70	19.21	100	100	12.1
hslO	549785	550667	8.96	23	23	8.7	61	61	18.6	93	93	12.08
SAUSA300_1957	2114637	2115531	10.37	27	27	11.82	84	84	14.01	71	71	12.07
SAUSA300s049	690547	691421	7.86	20	20	13.96	97	97	14.33	71	71	12.05
SAUSA300_1934	2102217	2102862	13.85	26	26	12.87	66	66	9.3	34	34	12
serS	12812	14099	7.21	27	27	8.99	92	92	19.73	144	144	11.98
SAUSA300_1969	2123235	2123949	10.1	21	21	9.51	54	54	16.3	66	66	11.97
SAUSA300_1692	1866564	1866876	11.01	10	10	8.47	21	21	16.39	29	29	11.96
cidB	2676428	2677118	9.96	20	20	10.03	55	55	15.85	62	62	11.94
SAUSA300_0785	872267	872762	12.49	18	18	13.72	54	54	9.62	27	27	11.94
recU	1504306	1504933	6.57	12	12	13.84	69	69	15.19	54	54	11.87
SAUSA300_1941	2107684	2109346	8.47	41	41	12.56	166	166	14.33	135	135	11.79
SAUSA300_0621	694131	694776	10.65	20	20	9.36	48	48	15.31	56	56	11.77
qoxA	1055591	1056692	10.29	33	33	10.74	94	94	14.1	88	88	11.71
SAUSA300_1924	2089873	2090128	10.78	8	8	11.84	24	24	12.45	18	18	11.69
glmU	533646	534999	7.87	31	31	8.27	89	89	18.9	145	145	11.68
SAUSA300_0619	692436	693273	8.62	21	21	11.87	79	79	14.54	69	69	11.68
folD	1058385	1059246	10.37	26	26	10.37	71	71	14.13	69	69	11.63
SAUSA300_0640	714232	715300	8.04	25	25	9.19	78	78	17.67	107	107	11.63
acnA	1367130	1369836	8.63	68	68	8.23	177	177	17.86	274	274	11.57
SAUSA300_2113	2288285	2289095	6.78	16	16	11.96	77	77	15.89	73	73	11.55
SAUSA300_1960	2116729	2117650	8.95	24	24	14.48	106	106	11.11	58	58	11.51
SAUSA300_1665	1830665	1831130	7.39	10	10	8.66	32	32	18.2	48	48	11.42
SAUSA300_1247	1370015	1370483	5.87	8	8	6.99	26	26	21.1	56	56	11.32
SAUSA300_1231	1348338	1349793	7.55	32	32	8.56	99	99	17.82	147	147	11.31
SAUSA300_1252	1376818	1378279	7.99	34	34	9.64	112	112	16.3	135	135	11.31
SAUSA300_1254	1379764	1380973	5.68	20	20	11.24	108	108	16.92	116	116	11.28
dnaJ	1688135	1689275	6.63	22	22	8.28	75	75	18.72	121	121	11.21
folA	1450729	1451209	4.29	6	6	13.89	53	53	15.43	42	42	11.2
SAUSA300_0508	567120	567609	7.02	10	10	13.12	51	51	13.34	37	37	11.16
metS	525788	527762	6.61	38	38	8.99	141	141	17.24	193	193	10.95
SAUSA300_1455	1608674	1609568	8.07	21	21	7.04	50	50	17.75	90	90	10.95
SAUSA300_0694	769436	770021	10.57	18	18	10.97	51	51	11.15	37	37	10.9
trmB	1868312	1868957	8.52	16	16	10.73	55	55	13.4	49	49	10.88
SAUSA300_0808	887064	887313	5.52	4	4	13.64	27	27	13.46	19	19	10.87
zwf	1606987	1608472	5.78	25	25	8.39	99	99	18.41	155	155	10.86
SAUSA300_0251	301594	303283	7.32	35	36	9.31	125	125	15.87	152	152	10.83
rpmD	2362611	2362791	9.54	5	5	6.99	10	10	15.68	16	16	10.74
sbi	2540280	2541591	8.12	31	31	8.64	90	90	15.47	115	115	10.74
SAUSA300_1710	1892735	1893563	4.98	12	12	9.72	64	64	17.47	82	82	10.72
SAUSA300s018	1784564	1784849	10.85	9	9	10.15	23	23	11.14	18	18	10.71
SAUSA300s121	1831111	1831332	6.22	4	4	13.66	24	24	11.97	15	15	10.62
SAUSA300_1585	1734870	1735644	5.77	13	13	9.43	58	58	16.63	73	73	10.61
prs	535145	536111	4.62	13	13	7.94	61	61	19.17	105	105	10.58
SAUSA300_2102	2268255	2269113	8.81	22	22	7.48	51	51	15.42	75	75	10.57
SAUSA300_0535	599536	600724	9.83	34	34	7.41	70	70	14.25	96	96	10.5
SAUSA300_1573	1721300	1721729	7.21	9	9	7.04	24	24	17.27	42	42	10.5
SAUSA300_1831	1997064	1997153	7.72	2	2	19.79	14	14	3.96	2	2	10.49
hslU	1258222	1259626	5.38	22	22	7.71	86	86	18.21	145	145	10.43
SAUSA300_0789	875218	875539	7.49	7	7	7.84	20	20	15.93	29	29	10.42
rrfB	561406	561521	2.99	0	1	9.85	0	9	18.4	0	12	10.41
accB_1	1630122	1630587	6.65	9	9	9.74	36	36	14.79	39	39	10.39
SAUSA300_0509	567598	568606	7.5	22	22	8.11	65	65	15.57	89	89	10.39
recF	3938	5051	6.48	21	21	8.59	76	76	16	101	101	10.36
SAUSA300_1859	2021003	2021534	7.12	11	11	7.58	32	32	16.27	49	49	10.32
SAUSA300_1725	1907470	1908184	5.29	11	11	7.05	40	40	18.53	75	75	10.29
pbuX	437049	438318	5.95	22	22	10.61	107	107	14.18	102	102	10.25
SAUSA300_1463	1617288	1617726	6.27	8	8	8.9	31	31	15.3	38	38	10.16
SAUSA300_1590	1740945	1743156	6.68	43	43	8.71	153	153	15.08	189	189	10.15
truA	2353629	2354433	5.55	13	13	9.08	58	58	15.79	72	72	10.14
rplI	20308	20755	3.84	5	5	9.57	34	34	16.97	43	43	10.13
SAUSA300_1683	1854632	1855724	8.81	28	28	10.6	92	92	10.98	68	68	10.13
SAUSA300s278	834339	834885	4.4	7	7	10.14	40	44	15.83	45	49	10.12
clpB	962772	965382	8.03	61	61	10.6	220	220	11.62	172	172	10.08
ilvE	605178	606255	7.02	22	22	7.83	67	67	15.39	94	94	10.08
SAUSA300_0381	430471	431227	6.81	15	15	6.49	39	39	16.8	72	72	10.03
yfiA	816428	817001	8.39	14	14	7.46	34	34	14.16	46	46	10
fabH	971281	972223	4.74	13	13	7.88	59	59	16.85	90	90	9.82
SAUSA300_2639	2864455	2864683	9.04	6	6	8.83	16	16	11.6	15	15	9.82
glmS	2270194	2272000	5.9	31	31	8.99	129	129	14.55	149	149	9.81
pyrD	2727852	2728917	6.13	19	19	7.8	66	66	15.23	92	92	9.72
SAUSA300_0809	887404	889777	8.4	58	58	11.93	225	225	8.84	119	119	9.72
SAUSA300_0788	874529	875069	5.09	8	8	8.62	37	37	15.35	47	47	9.69
SAUSA300_1652	1817376	1817790	6.64	8	8	10.33	34	34	11.93	28	28	9.63
murA_2	2239703	2240963	5.45	20	20	8.49	85	85	14.84	106	106	9.59
purM	1066321	1067350	6.01	18	18	9.05	74	74	13.71	80	80	9.59
murD	1177313	1178663	6.87	27	27	8.2	88	88	13.59	104	104	9.55
SAUSA300_0067	75564	75996	4.77	6	6	10.19	35	35	13.47	33	33	9.48
SAUSA300_0761	849862	850321	8.98	12	12	9.32	34	34	9.99	26	26	9.43
SAUSA300_0438	491678	492683	10.59	31	31	8.76	70	70	8.77	50	50	9.38
SAUSA300_1958	2115560	2116031	7.29	10	10	11.48	43	43	9.36	25	25	9.38
engA	1530439	1531750	6.03	23	23	9.02	94	94	13.05	97	97	9.36
pyc	1108934	1112387	5.97	60	60	7.07	194	194	15.02	294	294	9.35
ffh	1237878	1239246	5.02	20	20	6.62	72	72	16.24	126	126	9.3
rpmI	1779648	1779849	3.42	2	2	6.88	11	11	17.55	20	20	9.28
SAUSA300_2214	2383647	2384913	4.61	17	17	7.06	71	71	16.02	115	115	9.23
SAUSA300_0709	787386	787929	10.12	16	16	5.79	25	25	11.69	36	36	9.2
SAUSA300_0954	1043592	1044012	6.54	8	8	8.39	28	28	12.6	30	30	9.18
SAUSA300_1318	1449875	1450715	5.32	13	13	5.84	39	39	16.38	78	78	9.18
panB	2734898	2735690	8.24	19	19	6.99	44	44	12.25	55	55	9.16
SAUSA300_0990	1086119	1086338	4.71	3	3	11.49	20	20	11.27	14	14	9.16
udk	1717225	1717849	4.95	9	9	5.85	29	29	16.67	59	59	9.16
sdhA	1145458	1147225	7.97	41	41	8.04	113	113	11.38	114	114	9.13
rpsO	1281421	1281691	8.9	7	7	6.06	13	13	12.41	19	19	9.12
SAUSA300_0021	25665	27492	5.26	28	28	7.71	112	112	14.38	149	149	9.12
rpsS	2368218	2368497	3.69	3	3	12.17	27	27	11.38	18	18	9.08
SAUSA300_0804	885816	886059	5.65	4	4	11.39	22	22	10.16	14	14	9.07
SAUSA300_1902	2069167	2070196	6.68	20	20	6.48	53	53	14.05	82	82	9.07
luxS	2251699	2252170	5.83	6	8	5.61	19	21	15.73	40	42	9.06
SAUSA300_0620	693266	694010	8.31	18	18	7.95	47	47	10.9	46	46	9.05
SAUSA300_1942	2109342	2109777	6.32	8	8	10.7	37	37	10.14	25	25	9.05
SAUSA300_0749	835952	836948	7.59	22	22	4.8	38	38	14.7	83	83	9.03
apt	1743562	1744081	4.63	7	7	9.45	39	39	12.91	38	38	9
purB	2052925	2054221	8.22	31	31	7.47	77	77	11.29	83	83	8.99
rpsP	1239680	1239956	4.98	4	4	10.48	23	23	11.5	18	18	8.99
SAUSA300_2481	2678763	2678982	9.41	6	6	8.62	15	15	8.86	11	11	8.96
SAUSA300_1959	2116031	2116517	7.77	11	11	8.54	33	33	10.52	29	29	8.95
ychF	417154	418252	4.07	12	13	7.45	61	65	15.26	87	95	8.92
SAUSA300s104	2825507	2825886	9.06	10	10	8.3	25	25	9.31	20	20	8.89
hpt	546655	547207	3.11	5	5	9.12	40	40	14.38	45	45	8.87
rrfA	517803	517918	11.95	0	4	5.47	0	5	9.2	0	6	8.87
SAUSA300_2119	2292123	2292199	9.04	0	2	8.28	0	5	9.28	0	4	8.87
SAUSA300_0553	627416	627779	10.41	11	11	5.89	17	17	10.2	21	21	8.83
SAUSA300_1470	1625505	1626387	5.45	14	14	7.84	55	55	13.2	66	66	8.83
SAUSA300s003	414526	414786	11.89	9	9	7.74	16	16	6.78	10	10	8.8
SAUSA300_1729	1912844	1913753	9.82	26	26	6.64	48	48	9.89	51	51	8.79
SAUSA300_0046	56988	57609	6.08	11	11	6.28	31	31	13.92	49	49	8.76
SAUSA300_1004	1099704	1100124	7.36	9	9	6.29	21	21	12.6	30	30	8.75
map_1	2028564	2029323	4.98	11	11	7.29	44	44	13.94	60	60	8.74
dut	2112005	2112539	10.29	16	16	7.54	32	32	8.26	25	25	8.7
SAUSA300_1993	2150066	2151026	5.01	14	14	6.95	53	53	14.15	77	77	8.7
SAUSA300_1584	1733435	1734710	4.85	18	18	6.81	69	69	14.39	104	104	8.68
rimM	1240143	1240647	4.77	7	7	8.99	36	36	12.25	35	35	8.67
SAUSA300_1631	1785822	1787223	6.13	25	25	7.9	88	88	11.96	95	95	8.66
SAUSA300s217	574786	576028	11.34	0	41	1.42	0	14	13.21	0	93	8.65
proS	1267527	1269231	5.44	27	27	5.32	72	72	15.01	145	145	8.59
SAUSA300_1272	1401089	1401563	7.25	10	10	3.98	15	15	14.51	39	39	8.58
SAUSA300_1477	1630941	1631962	5.05	15	15	8.26	67	67	12.44	72	72	8.58
SAUSA300_0918	1007011	1008187	5.55	19	19	7.38	69	69	12.75	85	85	8.56
SAUSA300_2099	2262405	2263386	5.95	17	17	9.49	74	74	10.25	57	57	8.56
SAUSA300_2332	2507833	2508262	6.41	8	8	6.45	22	22	12.74	31	31	8.53
ptsG_1	221332	223378	7.22	43	43	6.33	103	103	11.98	139	139	8.51
spsB	947880	948348	5.14	7	7	8.33	31	31	12.06	32	32	8.51
arsC	1902400	1902796	6.94	8	8	9.21	29	29	9.35	21	21	8.5
ispD	299838	300555	6.23	13	13	7.19	41	41	12.05	49	49	8.49
deoD_2	2255242	2255953	7.25	15	15	6.02	34	34	12.15	49	49	8.47
fabD	1229594	1230521	5.19	14	14	7.06	52	52	13.13	69	69	8.46
pfoR	360473	361505	5.33	16	16	7.92	65	65	12.13	71	71	8.46
SAUSA300_1909	2075261	2075825	3.04	5	5	9.14	41	41	13.13	42	42	8.44
SAUSA300_2385	2565940	2567770	5.07	27	27	5.98	87	87	14.26	148	148	8.44
SAUSA300_0803	885270	885603	7.22	7	7	3.78	10	10	14.3	27	27	8.43
SAUSA300_0920	1010093	1010345	4.09	3	3	9.98	20	20	11.2	16	16	8.42
SAUSA300_2495	2699240	2699447	1.66	1	1	4.86	8	8	18.74	22	22	8.42
purN	1067352	1067919	5.45	9	9	8.87	40	40	10.89	35	35	8.4
SAUSA300_1437	1589992	1590607	7.26	13	13	6.55	32	32	11.18	39	39	8.33
SAUSA300_2418	2604633	2605056	4.06	5	5	10.41	35	35	10.42	25	25	8.3
femB	1398326	1399586	6	22	22	7.69	77	77	11.2	80	80	8.29
SAUSA300_0733	813388	814255	5.15	13	13	8.13	56	56	11.59	57	57	8.29
codY	1259650	1260424	7.54	17	17	4.55	28	28	12.76	56	56	8.28
SAUSA300_1879	2039331	2040279	6.88	19	19	6.24	47	47	11.72	63	63	8.28
smpB	853904	854369	6.65	9	9	8.66	32	32	9.48	25	25	8.26
SAUSA300_2097	2261266	2261932	3.09	6	6	8.12	43	43	13.5	51	51	8.24
SAUSA300_2355	2531489	2531837	4.93	5	5	9.04	25	25	10.64	21	21	8.2
SAUSA300_2416	2601932	2602652	5.72	12	12	5.42	31	31	13.47	55	55	8.2
pnpA	1282060	1284157	4.26	26	26	6.48	108	108	13.79	164	164	8.18
def_1	1086818	1087370	5.6	9	9	5.47	24	24	13.42	42	42	8.16
SAUSA300_0651	726461	727259	6.89	0	16	6.46	0	41	11.05	0	50	8.13
SAUSA300_2339	2513532	2513985	7.58	10	10	6.94	25	25	9.73	25	25	8.09
tagG	697809	698622	5.49	13	13	7.58	49	49	11.06	51	51	8.05
SAUSA300_2317	2491404	2492307	6.09	16	16	3.9	28	28	14.06	72	72	8.02
obgE	1753720	1755013	5.58	21	21	5.35	55	55	13.09	96	96	8.01
SAUSA300_0374	424838	425090	10.9	8	8	3.99	8	8	9.1	13	13	8
SAUSA300_1232	1349996	1351514	4.75	21	21	7.87	95	95	11.39	98	98	8
SAUSA300_1346	1511301	1513995	5.99	47	47	6.86	147	147	11.13	170	170	8
SAUSA300_2454	2650140	2650911	4.45	10	10	8.32	51	51	11.21	49	49	7.99
SAUSA300_1583	1732928	1733351	7.31	9	9	6.54	22	22	10.01	24	24	7.95
gpsA	1529424	1530423	5.5	16	16	4.28	34	34	13.77	78	78	7.85
SAUSA300_0020	24951	25653	2.94	6	6	5.56	31	31	15.07	60	60	7.85
mnhD	929437	930934	5.51	24	24	5.88	70	70	12.13	103	103	7.84
aldA2	2067668	2069048	5.48	22	22	6.29	69	69	11.63	91	91	7.8
panE_1	2570762	2571698	5.87	16	16	5.11	38	38	12.44	66	66	7.8
SAUSA300_1557	1706148	1706676	9.11	14	14	5.96	25	25	8.35	25	25	7.8
nupC	565190	566405	5.09	18	18	6.52	63	63	11.76	81	81	7.79
SAUSA300_1495	1648031	1648418	4.44	5	5	6.18	19	19	12.76	28	28	7.79
accA	1807778	1808723	3.63	10	10	8.12	61	61	11.57	62	62	7.78
SAUSA300_0250	300547	301573	6.03	18	18	5.76	47	47	11.52	67	67	7.77
SAUSA300_0592	665130	666426	5.04	19	19	6.5	67	67	11.7	86	86	7.75
SAUSA300_2095	2259632	2259863	1.49	1	1	4.9	9	9	16.8	22	22	7.73
pbpA	1173820	1176055	2.77	18	18	6.36	113	113	13.97	177	177	7.7
SAUSA300s272	170012	170214	6.8	3	4	7.47	9	12	8.73	9	10	7.67
SAUSA300_0847	926496	926871	8.24	9	9	4.36	13	13	10.35	22	22	7.65
ftsL	1173438	1173840	5.98	7	7	8.14	26	26	8.77	20	20	7.63
SAUSA300_2085	2247941	2248613	5.62	11	11	4.87	26	26	12.33	47	47	7.61
SAUSA300_0913	1001132	1002218	5.38	17	17	4.75	41	41	12.67	78	78	7.6
SAUSA300_2094	2257587	2258961	6.5	26	26	7.14	78	78	9.11	71	71	7.58
valS	1762472	1765103	4.7	36	36	6.74	141	141	11.19	167	167	7.55
SAUSA300_1051	1149667	1150171	3.41	5	5	7.24	29	29	11.9	34	34	7.51
SAUSA300_0007	9781	10612	5.79	14	14	5.45	36	36	11.25	53	53	7.49
SAUSA300_0591	664614	665091	2.88	4	4	7.38	28	28	12.2	33	33	7.49
SAUSA300_2086	2249011	2250205	4.03	14	14	6.11	58	58	12.26	83	83	7.47
SAUSA300_1284	1413293	1414196	5.71	15	15	5.71	41	41	10.94	56	56	7.45
SAUSA300_1285	1414342	1415944	5.15	24	24	5.42	69	69	11.78	107	107	7.45
est	850736	851477	4.64	10	10	5.77	34	34	11.9	50	50	7.44
rex	2156913	2157549	5.94	11	11	5.14	26	26	11.09	40	40	7.39
SAUSA300_0245	294557	295232	8.14	16	16	4.1	22	22	9.93	38	38	7.39
gudB	939153	940398	6.62	24	24	4.55	45	45	10.91	77	77	7.36
SAUSA300_0135	154201	154801	6.87	12	12	7.55	36	36	7.64	26	26	7.35
recO	1677813	1678566	5.47	12	12	6.18	37	37	10.31	44	44	7.32
ctsR	566562	567024	7.43	10	10	5.72	21	21	8.78	23	23	7.31
SAUSA300_1374	1541462	1542008	6.92	11	11	4.61	20	20	10.34	32	32	7.29
SAUSA300_0748	835044	835956	5.27	14	14	5.1	37	37	11.41	59	59	7.26
rsbV	2186221	2186548	7.35	7	7	5.77	15	15	8.63	16	16	7.25
SAUSA300_0947	1036055	1036859	4.27	10	10	5.63	36	36	11.84	54	54	7.25
SAUSA300_2343	2516791	2520481	5.12	55	55	5.83	171	171	10.8	226	226	7.25
mnmA	1728637	1729723	4.43	14	14	7.07	61	61	10.23	63	63	7.24
glcU	2377127	2377991	2.78	7	7	4.8	33	33	14.08	69	69	7.22
SAUSA300_1517	1667024	1667915	3.85	10	10	2.68	19	19	15.04	76	76	7.19
SAUSA300_2100	2263651	2264743	5.35	17	17	6.68	58	58	9.53	59	59	7.19
SAUSA300_0810	890447	890792	4.98	5	5	8.39	23	23	8.18	16	16	7.18
SAUSA300_1654	1818958	1820014	5.85	18	18	6.31	53	53	9.35	56	56	7.17
SAUSA300_1793	1976503	1977700	4.3	15	15	6.73	64	64	10.46	71	71	7.16
SAUSA300_1513	1663935	1664535	6.3	11	11	6.92	33	33	8.23	28	28	7.15
SAUSA300_1518	1667924	1669271	7.14	28	28	5.42	58	58	8.77	67	67	7.11
SAUSA300_2563	2772762	2773218	5.27	7	7	5.24	19	19	10.83	28	28	7.11
SAUSA300_1954	2113618	2113996	6.36	7	7	6.99	21	21	7.93	17	17	7.09
moaA	2389257	2390280	5.04	15	15	5.16	42	42	11.03	64	64	7.08
SAUSA300_2272	2442710	2443217	4.74	7	7	7.44	30	30	9.04	26	26	7.08
SAUSA300_0811	891016	891223	11.62	7	7	6.08	10	10	3.41	4	4	7.03
scdA	305179	305854	5.6	11	11	5.03	27	27	10.45	40	40	7.03
SAUSA300_1707	1890072	1890636	3.65	6	6	4.91	22	22	12.51	40	40	7.02
SAUSA300_0558	631333	632734	5.64	23	23	6.55	73	73	8.81	70	70	7
dnaX	509353	511027	6.16	30	30	5.26	70	70	9.48	90	90	6.97
SAUSA300_0430	483701	484436	6.08	13	13	4.96	29	29	9.84	41	41	6.96
SAUSA300_0693	768716	769157	5.45	7	7	6.56	23	23	8.8	22	22	6.94
SAUSA300_1248	1370689	1370986	4.63	4	4	5.51	13	13	10.69	18	18	6.94
SAUSA300_1506	1657758	1658088	3.12	3	3	6.48	17	17	11.22	21	21	6.94
galU	2628194	2628977	3.95	9	9	4.66	29	29	12.16	54	54	6.92
SAUSA300_2338	2512474	2513509	3.98	12	12	5.35	44	44	11.42	67	67	6.92
SAUSA300_0859	936419	937547	7	23	23	5.91	53	53	7.82	50	50	6.91
SAUSA300_0958	1049323	1050541	4.51	16	16	5.47	53	53	10.71	74	74	6.9
lctP	126245	127838	5.82	27	27	5.61	71	71	9.19	83	83	6.87
SAUSA300_0175	197081	198056	7.4	21	21	4.9	38	38	8.32	46	46	6.87
hprK	829445	830378	5.89	16	16	5.53	41	41	9.07	48	48	6.83
entB	218794	219292	4.14	6	6	7.07	28	28	9.21	26	26	6.81
SAUSA300_1910	2075890	2076631	4.17	9	9	5.94	35	35	10.23	43	43	6.78
SAUSA300s123	2379615	2379860	4.21	3	3	6.68	13	13	9.36	13	13	6.75
ileS	1187076	1189830	3.12	25	25	5.57	122	122	11.53	180	180	6.74
SAUSA300_2257	2424519	2424993	5.07	7	7	7.7	29	29	7.44	20	20	6.74
SAUSA300s076	1030705	1030914	4.93	3	3	6.02	10	10	9.28	11	11	6.74
aspS	1736104	1737871	4.08	21	21	5.13	72	72	10.98	110	110	6.73
thrS	1782552	1784490	4.08	23	23	5.26	81	81	10.83	119	119	6.72
SAUSA300_1832	1997163	1997238	0	0	0	8.39	5	5	11.76	5	5	6.71
SAUSA300_0246	295224	296250	3.35	10	10	6.25	51	51	10.49	61	61	6.7
pyrB	1195627	1196509	6.62	17	17	5.42	38	38	8	40	40	6.68
SAUSA300_0794	878375	878762	3.55	4	4	5.53	17	17	10.94	24	24	6.67
SAUSA300_2056	2219721	2219955	4.4	3	3	8.06	15	15	7.54	10	10	6.67
SAUSA300_2529	2730608	2731058	3.82	0	5	5.59	0	20	10.58	0	27	6.66
accD	1808722	1809580	2.8	7	7	5.57	38	38	11.51	56	56	6.63
ddl	2204654	2205725	6.09	19	19	4.23	36	36	9.55	58	58	6.62
fhs	1847197	1848865	4.94	24	24	5.51	73	73	9.41	89	89	6.62
SAUSA300_0813	892502	892943	3.12	4	4	9.13	32	32	7.6	19	19	6.61
divIB	1178678	1179998	3.12	12	12	5.72	60	60	10.96	82	82	6.6
SAUSA300_1875	2035250	2035805	4.95	8	8	5.89	26	26	8.9	28	28	6.58
SAUSA300_1850	2012425	2013403	4.57	13	13	6.3	49	49	8.84	49	49	6.57
SAUSA300_2337	2511798	2512452	4.73	9	9	3.65	19	19	11.33	42	42	6.57
SAUSA300_2583	2802060	2803569	4.55	20	20	5.34	64	64	9.82	84	84	6.57
hemL_1	1767557	1768844	2.94	11	11	5.38	55	55	11.37	83	83	6.56
secG	850387	850621	4.4	3	3	6.99	13	13	8.29	11	11	6.56
hemB	1768891	1769866	3.17	9	9	6.71	52	52	9.77	54	54	6.55
SAUSA300_1848	2010392	2010935	4.43	7	7	5.33	23	23	9.74	30	30	6.5
fhuG	709964	710981	5.74	17	17	3.83	31	31	9.88	57	57	6.49
SAUSA300_1947	2111137	2111524	6.21	7	7	7.8	23	24	5.47	12	12	6.49
SAUSA300_2389	2571923	2573324	4.9	20	20	5.75	64	64	8.81	70	70	6.49
SAUSA300_0643	717459	717966	7.45	11	11	3.97	16	16	8	23	23	6.47
deoC_2	2254265	2254928	3.63	4	7	3.23	12	17	12.5	22	47	6.45
purL	1062676	1064866	5.49	35	35	5.46	95	95	8.37	104	104	6.44
SAUSA300_1952	2112992	2113364	6.46	7	7	5.75	17	17	7.11	15	15	6.44
SAUSA300_2559	2769966	2770632	5.67	11	11	5.67	30	30	7.94	30	30	6.43
pyrR	1193547	1194075	4.55	7	7	5.96	25	25	8.68	26	26	6.4
SAUSA300_0603	676581	677298	4.31	9	9	5.26	30	30	9.59	39	39	6.39
mscL	1364026	1364464	7.06	9	9	4.02	14	14	8.05	20	20	6.38
SAUSA300_2254	2420780	2421734	5.76	16	16	4.09	31	31	9.24	50	50	6.36
SAUSA300s220	723775	724234	5.99	8	8	5.76	21	21	7.3	19	19	6.35
budA_1	2343537	2344242	3.41	7	7	3.03	17	17	12.51	50	50	6.32
SAUSA300_1100	1204160	1204562	5.13	6	6	5.95	19	19	7.9	18	18	6.32
nagE	1837712	1839179	3.04	13	13	5.32	62	62	10.58	88	88	6.31
manA_1	2259893	2260832	4.02	11	11	3.89	29	29	10.89	58	58	6.27
SAUSA300s271	169902	170079	3.88	2	2	4.98	5	7	9.96	7	10	6.27
SAUSA300_1961	2117651	2119607	5.79	33	33	6.11	95	95	6.85	76	76	6.25
coaA	2247008	2247812	4.7	11	11	5.16	33	33	8.77	40	40	6.21
SAUSA300_1916	2080434	2081721	2.67	10	10	4.4	45	45	11.51	84	84	6.19
sak	2088424	2088916	4.89	7	7	3.58	14	14	10.04	28	28	6.17
SAUSA300_2076	2237614	2239042	5.77	24	24	3.7	42	42	9.02	73	73	6.16
SAUSA300_1551	1702433	1702787	1.94	2	2	6.04	17	17	10.46	21	21	6.15
SAUSA300_0551	625846	626725	2.34	6	6	5.44	38	38	10.63	53	53	6.14
SAUSA300_1070	1169650	1170091	5.45	7	7	6.56	23	23	6.4	16	16	6.14
SAUSA300_1800	1982927	1983749	5.01	12	12	3.52	23	23	9.87	46	46	6.13
SAUSA300_0731	811378	812434	3.9	12	12	5.6	47	47	8.85	53	53	6.12
xseA	1626587	1627925	2.82	11	11	5.92	63	63	9.62	73	73	6.12
murF	2203281	2204640	4.04	16	16	4.91	53	53	9.34	72	72	6.1
pepF_2	1405802	1407617	4.73	25	25	4.44	64	64	9.13	94	94	6.1
SAUSA300_0178	200074	200434	6.68	7	7	5.24	15	15	6.37	13	13	6.1
SAUSA300_0957	1048805	1049276	6.56	9	9	3.47	13	13	8.24	22	22	6.09
SAUSA300s279	896562	897379	0	0	0	5.54	2	36	12.74	6	59	6.09
SAUSA300_1786	1968258	1968999	6.49	14	14	3.9	23	23	7.85	33	33	6.08
ftsK	1286447	1288691	5.05	33	33	4.82	86	86	8.33	106	106	6.07
SAUSA300_2275	2445977	2446859	5.06	13	13	3.71	26	26	9.4	47	47	6.06
ctaA	1112526	1113597	3.85	12	12	5.4	46	46	8.89	54	54	6.05
SAUSA300_0590	663909	664446	3.2	5	5	4.45	19	19	10.51	32	32	6.05
SAUSA300_2328	2504189	2504546	4.81	5	5	4.93	14	14	8.4	17	17	6.05
SAUSA300_0678	752982	753600	3.33	6	6	4.48	22	22	10.27	36	36	6.03
SAUSA300_1673	1839306	1839924	7.23	13	13	4.89	24	24	5.99	21	21	6.03
SAUSA300_1792	1973577	1976514	3.16	27	27	5.91	138	138	9.01	150	150	6.03
SAUSA300_2473	2669998	2670967	7.09	20	20	3.51	27	27	7.46	41	41	6.02
SAUSA300_0667	740490	740949	3.74	5	5	3.84	14	14	10.37	27	27	5.98
SAUSA300_2145	2320847	2322410	4.18	19	19	4.51	56	56	9.25	82	82	5.98
SAUSA300_0426	479078	481784	3.93	12	31	5.25	47	113	8.73	52	134	5.97
SAUSA300_1509	1659254	1660718	5.4	23	23	5.76	67	67	6.75	56	56	5.97
sarA	678505	678880	8.24	9	9	5.37	16	16	4.23	9	9	5.95
argR_2	1624621	1625074	5.31	7	7	4.72	17	17	7.79	20	20	5.94
panC	2734054	2734906	2.82	7	7	5.46	37	37	9.52	46	46	5.94
SAUSA300_1321	1452788	1453226	3.92	5	5	5.46	19	19	8.46	21	21	5.94
folC	1761188	1762460	4.32	16	16	4.75	48	48	8.73	63	63	5.93
opuCd	2573617	2574313	2.96	6	6	4.7	26	26	10.14	40	40	5.93
SAUSA300_0383	433672	434629	2.51	7	7	3.68	28	28	11.61	63	63	5.93
glk	1658087	1659074	3.48	10	10	5.48	43	43	8.76	49	49	5.91
SAUSA300s238	1757988	1758228	4.29	3	3	3.14	6	6	10.29	14	14	5.91
SAUSA300_2259	2428548	2429472	4.46	12	12	5.58	41	41	7.63	40	40	5.89
ubiE	1527250	1527853	2.28	4	4	5.42	26	26	9.94	34	34	5.88
SAUSA300_1825	1996500	1996590	0	0	0	9.78	0	7	7.84	0	4	5.87
fumC	1984211	1985597	4.96	20	20	3.45	38	38	9.16	72	72	5.86
SAUSA300_1494	1647043	1647874	1.24	3	3	5.3	35	35	11.04	52	52	5.86
SAUSA300_1899	2065706	2066267	2.45	4	4	5.38	24	24	9.75	31	31	5.86
SAUSA300_1906	2073160	2074003	4.07	10	10	5.97	40	40	7.53	36	36	5.86
secF	1746578	1748858	3.31	22	22	5.68	103	103	8.59	111	111	5.86
SAUSA300s037	2090215	2090524	7.78	7	7	4.07	9	10	5.71	10	10	5.85
SAUSA300_0173	195473	195986	3.35	5	5	4.9	20	20	9.28	27	27	5.84
scpB	1598493	1599036	4.43	7	7	4.63	20	20	8.44	26	26	5.84
holB	521327	522254	4.82	13	13	3.94	29	29	8.75	46	46	5.83
nagA	761186	762368	5.23	18	18	5.11	48	48	7.16	48	48	5.83
SAUSA300_1836	1997499	1997575	4.52	0	1	8.28	0	5	4.64	0	2	5.81
rpoE	2245082	2245613	3.88	6	6	6.87	29	29	6.64	20	20	5.8
proC	1604864	1605650	3.5	8	8	5.12	32	32	8.75	39	39	5.79
SAUSA300_1369	1535677	1536664	1.74	5	5	5.99	47	47	9.65	54	54	5.79
alsS	2344278	2345943	4.74	23	23	3.48	46	46	9.11	86	86	5.78
atl	1044218	1047989	5.01	54	55	4.77	139	143	7.48	160	160	5.75
SAUSA300_0711	788552	789470	2.62	7	7	4.25	31	31	10.37	54	54	5.75
SAUSA300s285	1154826	1156001	5.55	17	19	6.42	53	60	5.25	29	35	5.74
SAUSA300_1460	1614592	1615726	2.73	9	9	5.1	46	46	9.33	60	60	5.72
tyrS	1841463	1842726	5.71	21	21	3.88	39	39	7.54	54	54	5.71
coaBC	1207853	1209053	3.72	13	13	4.4	42	42	8.96	61	61	5.7
SAUSA300_0604	677466	678255	4.35	10	10	5.58	35	35	7.15	32	32	5.7
SAUSA300_2504	2708968	2710780	3.6	19	19	4.51	65	65	8.95	92	92	5.69
SAUSA300_0534	598190	599366	3.21	11	11	3.64	34	34	10.2	68	68	5.68
SAUSA300_1830	1996972	1997046	0	0	0	5.1	3	3	11.92	5	5	5.67
hsdM_1	457495	459052	3.97	8	18	5.41	19	67	7.59	18	67	5.66
cbf1	1972639	1973581	5.1	14	14	4.94	37	37	6.74	36	36	5.6
rpsN_2	2364709	2364895	5.54	3	3	2.71	4	4	8.53	9	9	5.59
SAUSA300s284	1154299	1154753	3.78	5	5	6.37	23	23	6.6	17	17	5.59
rbfA	1278884	1279235	6.85	7	7	2.87	8	8	7.03	14	14	5.58
SAUSA300_0003	3696	3942	5.58	4	4	6.14	12	12	5.02	7	7	5.58
hfq	1318609	1318843	2.94	2	2	6.99	13	13	6.78	9	9	5.57
SAUSA300_2004	2163257	2163920	5.18	10	10	3.79	20	20	7.71	29	29	5.56
SAUSA300_2387	2569589	2570441	2.02	5	5	3.25	22	22	11.38	55	55	5.55
SAUSA300_0425	477581	479066	3.7	16	16	3.9	46	46	9.03	76	76	5.54
nusA	1274582	1275758	2.34	8	8	3.32	31	31	10.95	73	73	5.53
SAUSA300s120	1765103	1765467	3.77	4	4	5.53	16	16	7.27	15	15	5.52
secE	581126	581309	5.63	3	3	4.12	6	6	6.75	7	7	5.5
SAUSA300_2147	2323951	2324953	5.83	17	17	3.26	26	26	7.39	42	42	5.49
rsbW	2185740	2186220	2.86	4	4	4.72	18	18	8.82	24	24	5.47
SAUSA300_0174	196327	197068	1.85	4	4	6.45	38	38	8.09	34	34	5.47
SAUSA300_1325	1455874	1456006	0	0	0	5.72	3	6	10.69	6	8	5.47
SAUSA300_0409	462948	463257	3.33	3	3	4.48	11	11	8.56	15	15	5.46
SAUSA300_1450	1602549	1603458	4.16	11	11	3.87	28	28	8.34	43	43	5.46
SAUSA300_2538	2739363	2740812	3.08	13	13	5.47	63	63	7.79	64	64	5.45
SAUSA300_1572	1720977	1721286	4.45	4	4	6.11	15	15	5.71	10	10	5.42
gltD	501918	503382	2.82	12	12	4.98	58	58	8.43	70	70	5.41
fur	1664811	1665222	5.85	7	7	5.2	17	17	5.15	12	12	5.4
purF	1064844	1066329	4.16	18	18	5.25	62	62	6.77	57	57	5.39
ribD	1897227	1898232	3.42	10	10	4.13	33	33	8.6	49	49	5.38
SAUSA300_0538	603878	604844	4.27	12	12	4.04	31	31	7.85	43	43	5.38
SAUSA300_0628	700944	701343	6.89	8	8	3.47	11	11	5.75	13	13	5.37
SAUSA300_2643	2866907	2867747	2.86	7	7	5.24	35	35	7.98	38	38	5.36
SAUSA300_1017	1114813	1115275	2.97	4	4	5.45	20	20	7.63	20	20	5.35
SAUSA300_1302	1433300	1434092	3.47	8	8	3.65	23	23	8.91	40	40	5.34
gidB	2867789	2868509	2.86	6	6	4.02	23	23	9.06	37	37	5.31
SAUSA300_1462	1616294	1617275	4.2	12	12	4.36	34	34	7.37	41	41	5.31
narJ	2514674	2515265	1.74	3	3	4.9	23	23	9.25	31	31	5.3
ipk	530845	531694	4.85	12	12	2.67	18	18	8.31	40	40	5.28
ruvB	1751600	1752605	3.08	9	9	6.26	50	50	6.49	37	37	5.28
nirB	2522075	2524481	2.14	15	15	3.92	75	75	9.75	133	133	5.27
rrfD	2175810	2175925	5.97	0	2	9.85	0	9	0	0	0	5.27
treP	504213	505641	2.65	11	11	4.4	50	50	8.77	71	71	5.27
argS	669171	670833	2.69	13	13	5	66	66	8.06	76	76	5.25
SAUSA300_2542	2746290	2747889	3.44	16	16	5.04	64	64	7.28	66	66	5.25
SAUSA300_1722	1904565	1905114	6.88	11	11	3.67	16	16	5.14	16	16	5.23
SAUSA300_2130	2303800	2304988	4.05	14	14	3.92	37	37	7.72	52	52	5.23
SAUSA300_1690	1865025	1865337	6.61	6	6	2.82	7	7	6.22	11	11	5.22
ssaA_1	2415198	2416002	3.42	0	8	3.91	0	25	8.34	0	38	5.22
nrdI	793772	794171	0.86	1	1	7.25	23	23	7.51	17	17	5.21
purK	1059915	1061040	6.41	21	21	4.81	43	43	4.39	28	28	5.2
SAUSA300_2592	2820555	2820915	3.82	4	4	2.45	7	7	9.31	19	19	5.19
frp	2658478	2659150	4.6	9	9	2.81	15	15	8.14	31	31	5.18
SAUSA300_2490	2692634	2693183	1.88	3	3	2.75	12	12	10.92	34	34	5.18
SAUSA300_0355	406008	407190	3.2	11	11	5.75	54	54	6.56	44	44	5.17
ald_2	1820329	1821448	3.07	10	10	4.38	39	39	8.04	51	51	5.16
pnbA	2580822	2582175	4.06	16	16	4	43	43	7.43	57	57	5.16
rrfG	556196	556311	2.99	0	1	3.28	0	3	9.2	0	6	5.16
SAUSA300_1648	1809774	1811004	1.12	4	4	5.73	56	56	8.6	60	60	5.15
pepS	2021623	2022871	2.48	9	9	4.64	46	46	8.2	58	58	5.1
polA_2	1790625	1793256	3	23	23	3.73	78	78	8.58	128	128	5.1
SAUSA300_0677	751173	752547	3.75	15	15	5.77	63	63	5.78	45	45	5.1
SAUSA300_2401	2586929	2587196	6.43	5	5	4.24	9	9	4.62	7	7	5.1
tdk	2234733	2235333	4.58	8	8	3.35	16	16	7.35	25	25	5.09
ebpS	1537065	1538526	4.7	20	20	4.82	56	56	5.67	47	47	5.07
SAUSA300_2579	2795706	2797566	2.59	14	14	3.79	56	56	8.82	93	93	5.06
SAUSA300_1570	1719128	1720052	3.35	9	9	3.4	25	25	8.4	44	44	5.05
SAUSA300_1569	1717848	1719117	2.71	10	10	4.76	48	48	7.64	55	55	5.04
mvaD	647615	648599	3.14	9	9	5.5	43	43	6.45	36	36	5.03
SAUSA300_1013	1107154	1108381	3.08	11	11	3.9	38	38	8.05	56	56	5.01
SAUSA300_0373	424275	424539	2.6	2	2	5.72	12	12	6.68	10	10	5
SAUSA300_1019	1116654	1117089	2.37	3	3	4.92	17	17	7.7	19	19	5
dnaI	1784902	1785823	4.1	11	11	3.41	25	25	7.47	39	39	4.99
prsA	1971556	1972519	3.21	9	9	4.44	34	34	7.33	40	40	4.99
SAUSA300_1241	1359249	1359678	4	5	5	6.45	22	22	4.52	11	11	4.99
SAUSA300_1299	1427683	1428820	3.93	13	13	4.98	45	45	6.05	39	39	4.99
SAUSA300_2045	2209965	2210613	3.71	7	7	5.82	30	30	5.44	20	20	4.99
aroE	1704227	1705034	0.85	2	2	3.59	23	23	10.49	48	48	4.98
pheT	1133064	1135467	2.86	20	20	3.35	64	64	8.66	118	118	4.96
pyrC	1196526	1197801	2.42	9	9	4.83	49	49	7.61	55	55	4.96
SAUSA300_0937	1026479	1026770	3.54	3	3	6.48	15	15	4.85	8	8	4.96
SAUSA300_1574	1721732	1721993	2.63	2	2	4.82	10	10	7.43	11	11	4.96
SAUSA300_2468	2664127	2664619	4.89	7	7	2.81	11	11	7.17	20	20	4.96
SAUSA300_1496	1648782	1650255	5.13	22	22	3.5	41	41	6.23	52	52	4.95
SAUSA300_2320	2494055	2494487	3.18	4	4	3.49	12	12	8.16	20	20	4.95
SAUSA300_2071	2232833	2233586	4.56	10	10	2.51	15	15	7.73	33	33	4.93
SAUSA300_1111	1216307	1217402	2.2	7	7	4.83	42	42	7.73	48	48	4.92
SAUSA300_1069	1168846	1169542	1.48	3	3	4.88	27	27	8.36	33	33	4.91
SAUSA300_2530	2731138	2731726	2.92	5	5	4.92	23	23	6.9	23	23	4.91
leuS	1885126	1887544	2.84	20	20	3.69	71	71	8.17	112	112	4.9
SAUSA300_2040	2206042	2207245	4.28	15	15	4.39	42	42	6.01	41	41	4.9
SAUSA300_0696	770836	771256	4.91	6	6	3.89	13	13	5.88	14	14	4.89
hsdR	228946	231736	2.22	18	18	4.6	102	102	7.84	124	124	4.88
SAUSA300_0518	579638	580163	1.31	2	2	5.27	22	22	8.06	24	24	4.88
SAUSA300_0022	27535	28819	2.68	10	10	4.11	42	42	7.83	57	57	4.87
SAUSA300_0978	1071744	1073145	4.66	19	19	2.78	31	31	7.18	57	57	4.87
SAUSA300_2093	2256716	2257130	2.49	3	3	4.86	16	16	7.24	17	17	4.86
SAUSA300_2400	2585498	2586575	5.74	18	18	3.74	32	32	5.08	31	31	4.85
pbp4	701459	702755	2.92	11	11	3.4	35	35	8.16	60	60	4.83
SAUSA300_0842	920874	921111	5.8	4	4	2.65	5	5	5.95	8	8	4.8
SAUSA300_1650	1814671	1815613	2.55	7	7	3.61	27	27	8.24	44	44	4.8
SAUSA300s132	583462	583571	3.15	1	1	4.62	4	4	6.47	4	4	4.75
SAUSA300_1968	2122838	2123288	2.29	3	3	6.43	23	23	5.49	14	14	4.74
SAUSA300s061	2357243	2357422	5.76	3	3	3.51	5	5	4.93	5	5	4.73
SAUSA300_2087	2250204	2251389	3.48	12	12	2.34	22	22	8.33	56	56	4.72
SAUSA300s009	1131723	1131947	6.13	4	4	1.68	3	3	6.3	8	8	4.71
dgkA	1679902	1680247	1.99	2	2	5.47	15	15	6.65	13	13	4.7
SAUSA300_1354	1520138	1521242	4.98	16	16	3.53	31	31	5.59	35	35	4.7
SAUSA300_1843	2004006	2004957	2.17	6	6	4.89	37	37	7.05	38	38	4.7
SAUSA300s149	2490247	2490433	9.23	5	5	2.03	3	3	2.84	3	3	4.7
cbiO_1	2355233	2356094	4.79	12	12	3.94	27	27	5.33	26	26	4.69
mnhA	931688	934094	3.71	26	26	3.56	68	68	6.82	93	93	4.69
SAUSA300_2255	2421825	2422950	2.14	7	7	5.03	45	45	6.9	44	44	4.69
SAUSA300_0987	1082259	1083279	2.69	8	8	3.7	30	30	7.61	44	44	4.67
miaB	1303919	1305464	3.11	14	14	3.91	48	48	6.96	61	61	4.66
groES	2141525	2141810	7.23	6	6	1.77	4	4	4.95	8	8	4.65
SAUSA300_0382	431307	432696	2.47	10	10	5.25	58	58	6.22	49	49	4.65
pepT	807281	808508	2.24	8	8	2.87	28	28	8.77	61	61	4.63
rocD_2	937854	939045	2.6	9	9	3.27	31	31	8	54	54	4.62
SAUSA300_1851	2013663	2014500	2.87	7	7	3.61	24	24	7.37	35	35	4.62
gcvT	1651613	1652705	2.52	8	8	2.88	25	25	8.4	52	52	4.6
parE	1372169	1374167	3.09	18	18	3.21	51	51	7.5	85	85	4.6
SAUSA300_0278	330520	330814	3.5	3	3	4.28	10	10	6	10	10	4.59
ruvA	1752636	1753239	4.56	8	8	1.88	9	9	7.31	25	25	4.58
murI	1148275	1149076	2.14	5	5	4.08	26	26	7.49	34	34	4.57
SAUSA300_1010	1105773	1105941	4.09	2	2	2.25	3	3	7.35	7	7	4.56
SAUSA300_0786	873160	873583	4.06	5	5	4.16	14	14	5.42	13	13	4.55
SAUSA300s159	480352	482827	2.64	4	19	2.24	11	44	8.76	26	123	4.55
murE	1008619	1010101	3.24	14	14	3.23	38	38	7.14	60	60	4.54
SAUSA300_0986	1080901	1082263	1.77	7	7	5.26	57	57	6.6	51	51	4.54
SAUSA300_1170	1288695	1289409	3.37	7	7	4.05	23	23	6.18	25	25	4.53
mvk	646690	647611	2.61	7	7	2.87	21	21	8.04	42	42	4.51
SAUSA300_1182	1300771	1302532	2.34	12	12	3.29	46	46	7.91	79	79	4.51
SAUSA300_2296	2467740	2468661	2.61	7	7	4.78	35	35	6.13	32	32	4.51
gidA	2868508	2870386	3.66	20	20	3.35	50	50	6.48	69	69	4.5
narH	2515242	2516688	2.38	10	10	2.7	31	31	8.42	69	69	4.5
SAUSA300_1723	1905656	1906100	3.87	5	5	3.68	13	13	5.96	15	15	4.5
sdhC	1144792	1145407	3.35	6	6	3.27	16	16	6.88	24	24	4.5
trmD	1240646	1241384	2.79	6	6	4.43	26	26	6.21	26	26	4.48
SAUSA300_0656	732520	732994	3.62	5	5	3.45	13	13	6.33	17	17	4.47
moaC	2393408	2393903	2.08	3	3	5.59	22	22	5.7	16	16	4.46
SAUSA300_2578	2792514	2795496	2.76	24	24	3.88	92	92	6.74	114	114	4.46
dnaE	1811453	1814651	3.01	28	28	3.74	95	95	6.62	120	120	4.45
icd	1798290	1799559	3.52	13	13	3.87	39	39	5.98	43	43	4.45
SAUSA300_1359	1526289	1527234	3.63	10	10	1.86	14	14	7.84	42	42	4.45
ppnK	994969	995779	4.66	11	11	3.42	22	22	5.23	24	24	4.44
SAUSA300_0567	641580	642033	3.03	4	4	2.5	9	9	7.79	20	20	4.44
SAUSA300_0874	958962	959787	2.08	5	5	3.96	26	26	7.27	34	34	4.44
SAUSA300_1173	1291990	1292695	1.95	4	4	2.86	16	16	8.51	34	34	4.44
SAUSA300_1797	1980187	1980652	4.43	6	6	2.43	9	9	6.45	17	17	4.44
SAUSA300_0013	17391	18330	4.02	11	11	3.22	24	24	6.01	32	32	4.42
SAUSA300_0356	407272	408025	3.19	0	7	4.68	0	28	5.39	0	23	4.42
SAUSA300_2083	2245724	2246585	3.19	8	8	3.51	24	24	6.55	32	32	4.42
SAUSA300_2133	2306115	2307432	2.09	8	8	3.25	34	34	7.9	59	59	4.41
SAUSA300_1505	1657138	1657762	3.3	6	6	4.23	21	21	5.65	20	20	4.4
SAUSA300_1892	2057050	2057653	3.42	6	6	1.88	9	9	7.9	27	27	4.4
menD	1034395	1036069	3.69	18	18	3.46	46	46	6.01	57	57	4.39
SAUSA300_1084	1185035	1185326	2.36	2	2	1.73	4	4	9.09	15	15	4.39
SAUSA300_2353	2530347	2530599	2.73	2	2	2	4	4	8.4	12	12	4.37
mnhC	930926	931256	3.12	3	3	7.24	19	19	2.67	5	5	4.35
SAUSA300s125	589200	589293	0	0	0	5.41	4	4	7.59	4	4	4.33
dtd	1740481	1740934	3.03	4	4	4.44	16	16	5.45	14	14	4.31
SAUSA300_1651	1815873	1817172	2.91	11	11	3.1	32	32	6.92	51	51	4.31
parC	1374166	1376569	2.29	16	16	3.14	60	60	7.49	102	102	4.3
SAUSA300_1174	1292799	1293627	3.32	8	8	4.25	28	28	5.32	25	25	4.3
SAUSA300_1806	1988374	1989502	3.35	11	11	2.34	21	21	7.19	46	46	4.29
SAUSA300_1728	1911799	1912633	3.29	8	8	2.56	17	17	6.98	33	33	4.28
SAUSA300_2169	2349804	2350596	1.73	4	4	5.08	32	32	6.01	27	27	4.28
mfd	537796	541303	2.74	28	28	3.16	88	88	6.89	137	137	4.26
SAUSA300_1795	1978471	1978816	1.99	2	2	6.2	17	17	4.6	9	9	4.26
mraY	1176346	1177312	3.2	9	9	3.52	27	27	6.02	33	33	4.25
SAUSA300_1699	1873762	1874458	4.44	9	9	2.71	15	15	5.57	22	22	4.24
rpmE2	2235679	2235934	2.69	2	2	4.44	9	9	5.53	8	8	4.22
SAUSA300_1056	1153846	1154197	1.96	2	2	4.66	13	13	6.03	12	12	4.22
SAUSA300_0469	528732	529269	1.28	2	2	2.81	12	12	8.54	26	26	4.21
SAUSA300_1036	1130885	1131626	3.24	7	7	2.72	16	16	6.66	28	28	4.21
pth	537224	537797	1.2	2	2	4.61	21	21	6.77	22	22	4.19
SAUSA300_0554	628054	628813	2.72	6	6	2.82	17	17	6.97	30	30	4.17
SAUSA300_2267	2437463	2438099	3.24	6	6	3.16	16	16	6.1	22	22	4.17
SAUSA300_1101	1204824	1206522	4.45	22	22	4.3	58	58	3.74	36	36	4.16
SAUSA300_1552	1702787	1703372	1.76	3	3	2.58	12	12	8.14	27	27	4.16
SAUSA300_2134	2307721	2308690	2.48	7	7	2.86	22	22	7.1	39	39	4.15
murC	1858261	1859575	0.52	2	2	4.5	47	47	7.38	55	55	4.13
SAUSA300_2206	2371709	2372099	0.88	1	1	2.9	9	9	8.59	19	19	4.13
SAUSA300_0689	765130	766114	2.79	8	8	3.84	30	30	5.74	32	32	4.12
SAUSA300_1606	1758229	1758703	2.9	4	4	4.25	16	16	5.21	14	14	4.12
SAUSA300s297	2410563	2410648	4.04	1	1	0	0	0	8.3	4	4	4.11
SAUSA300_1491	1645000	1646062	3.23	10	10	3.08	26	26	5.98	36	36	4.1
SAUSA300_2547	2753009	2753573	6.09	10	10	2.45	11	11	3.75	12	12	4.1
SAUSA300_1677	1844215	1846903	2.81	22	22	4.45	95	95	4.99	76	76	4.08
SAUSA300s240	1780454	1780622	2.04	1	1	5.99	8	8	4.2	4	4	4.08
sucA	1437175	1439974	3.19	26	26	3.06	68	68	5.99	95	95	4.08
rsgA	1220370	1221246	1.57	4	4	3.59	25	25	7.05	35	35	4.07
SAUSA300_1556	1705047	1706148	1.87	6	6	3.77	33	33	6.57	41	41	4.07
ampA	923275	924751	2.79	12	12	3.41	40	40	5.97	50	50	4.06
polC	1269494	1273805	2.31	29	29	3.33	114	114	6.55	160	160	4.06
scrB	2151022	2152507	3.24	14	14	2.88	34	34	6.06	51	51	4.06
SAUSA300_0574	648611	649688	1.28	4	4	3.97	34	34	6.88	42	42	4.04
SAUSA300_0495	554006	554099	3.69	1	1	2.71	2	2	5.69	3	3	4.03
folB	552774	553140	1.88	2	2	3.44	10	10	6.75	14	14	4.02
gltB	497401	501901	2.52	33	33	3.44	123	123	6.11	156	156	4.02
SAUSA300_0706	783253	784231	1.76	5	5	3.09	24	24	7.21	40	40	4.02
SAUSA300_2282	2454332	2455592	3.27	12	12	3.19	32	32	5.6	40	40	4.02
folK	553136	553613	3.6	5	5	4.75	18	18	3.7	10	10	4.01
hemX	1771526	1772342	1.68	4	4	3.39	22	22	6.92	32	32	4
rpmG_2	1661477	1661627	9.16	4	4	1.68	2	2	1.18	1	1	4
SAUSA300_0254	306115	307855	2.37	12	12	3.61	50	50	5.98	59	59	3.99
SAUSA300_0541	607303	607966	2.59	5	5	2.47	13	13	6.92	26	26	3.99
SAUSA300_2518	2720742	2721573	3.72	9	9	2.72	18	18	5.52	26	26	3.99
SAUSA300_2582	2800709	2802068	3.54	13	14	2.59	25	28	5.84	41	45	3.99
sucB	1435893	1437162	2.98	11	11	3.67	37	37	5.28	38	38	3.98
SAUSA300_0952	1041079	1042234	0.89	3	3	3.38	31	31	7.63	50	50	3.97
SAUSA300_1465	1619363	1620347	3.14	9	9	3.58	28	28	5.2	29	29	3.97
SAUSA300_1951	2112763	2113000	7.25	5	5	3.18	6	6	1.49	2	2	3.97
SAUSA300s253	2443472	2444715	2.76	0	10	2.63	0	26	6.53	0	46	3.97
SAUSA300_1332	1494102	1494981	3.91	10	10	2.15	15	15	5.82	29	29	3.96
SAUSA300_2360	2535778	2537137	1.52	6	6	3.7	40	40	6.62	51	51	3.95
chs	2086895	2087345	1.53	2	2	3.63	13	13	6.66	17	17	3.94
pheS	1132006	1133065	1.62	5	5	4.04	34	34	6.16	37	37	3.94
SAUSA300_2125	2298030	2299035	4.44	13	13	3	24	24	4.39	25	25	3.94
SAUSA300s090	1151065	1151329	5.2	4	4	1.91	4	4	4.68	7	7	3.93
srrB	1595173	1596940	1.94	10	10	3.84	54	54	5.99	60	60	3.93
SAUSA300_0372	423565	424138	3.6	6	6	3.51	16	16	4.62	15	15	3.91
SAUSA300_1466	1620346	1621339	3.46	10	10	2.41	19	19	5.86	33	33	3.91
mnhG	928329	928686	2.89	3	3	3.88	11	11	4.94	10	10	3.9
aroA	1521389	1522688	2.38	9	9	3.2	33	33	6.11	45	45	3.89
msrR	1384824	1385808	2.44	7	7	3.32	26	26	5.91	33	33	3.89
nadD	1703361	1703931	3.01	5	5	3.09	14	14	5.57	18	18	3.89
hemC	1770558	1771485	1.11	3	3	2.71	20	20	7.8	41	41	3.88
SAUSA300_1337	1502502	1502847	1	1	1	2.92	8	8	7.67	15	15	3.86
SAUSA300_1955	2113999	2114404	4.24	5	5	5.59	18	18	1.74	4	4	3.86
SAUSA300_2344	2520789	2521767	1.05	3	3	3.86	30	30	6.67	37	37	3.86
thyA	1451408	1452365	3.23	9	9	3.55	27	27	4.79	26	26	3.86
alr	2188631	2189780	1.79	6	6	2.85	26	26	6.91	45	45	3.85
cysE	576456	577104	1.59	3	3	3.69	19	19	6.26	23	23	3.85
SAUSA300_0080	89206	89299	3.69	1	1	4.06	3	3	3.79	2	2	3.85
SAUSA300_0385	435551	435959	4.21	5	5	2.16	7	7	5.19	12	12	3.85
SAUSA300_1025	1120120	1121260	3.62	0	12	3.75	0	34	4.18	0	27	3.85
SAUSA300_1050	1149087	1149675	2.34	4	4	3.21	15	15	6	20	20	3.85
acpP	1231490	1231724	1.47	1	1	3.23	6	6	6.78	9	9	3.83
SAUSA300_1873	2032756	2034070	2.88	11	11	3.26	34	34	5.37	40	40	3.83
mqo_1	2484053	2485589	1.79	8	8	3.11	38	38	6.54	57	57	3.82
SAUSA300_1548	1700435	1700867	0.8	1	1	4.95	17	17	5.72	14	14	3.82
SAUSA300_1927	2091353	2091506	2.24	1	1	5.76	7	7	3.46	3	3	3.82
uvrA	825937	828784	3.02	25	25	3.05	69	69	5.39	87	87	3.82
msrA_1	1384178	1384688	2.02	3	3	2.47	10	10	6.92	20	20	3.8
SAUSA300_2483	2681397	2682675	1.61	6	6	3.15	32	32	6.62	48	48	3.8
SAUSA300_1828	1996796	1996872	9.04	0	2	0	0	0	2.32	0	1	3.79
prfC	1010344	1011907	2.86	13	13	3.62	45	45	4.85	43	43	3.78
SAUSA300_1081	1183106	1183772	3.09	6	6	3.21	17	17	5.03	19	19	3.78
SAUSA300_2381	2560451	2561021	4.22	7	7	2.43	11	11	4.64	15	15	3.76
SAUSA300_0543	608642	609113	2.19	3	3	2.67	10	10	6.37	17	17	3.74
SAUSA300_0795	878754	879051	2.31	2	2	2.96	7	7	5.94	10	10	3.74
putP	2044615	2046154	2.9	13	13	3.92	48	48	4.35	38	38	3.73
SAUSA300_1312	1445511	1446021	3.37	5	5	2.22	9	9	5.53	16	16	3.71
SAUSA300_2494	2696541	2698950	2.85	20	20	2.92	56	56	5.34	73	73	3.71
topA	1252763	1254839	1.49	9	9	3.45	57	57	6.2	73	73	3.71
SAUSA300_0375	425515	426097	3.54	6	6	1.51	7	7	6.06	20	20	3.7
SAUSA300_0658	734106	734973	1.58	4	4	3.63	25	25	5.9	29	29	3.7
SAUSA300_0447	503650	503743	11.08	1	3	0	0	0	0	0	0	3.69
SAUSA300_2517	2719712	2720723	1.02	3	3	2.74	22	22	7.33	42	42	3.69
fnbA	2632744	2635801	1.57	13	14	3.17	73	77	6.29	105	109	3.68
lepA	1694733	1696557	1.32	7	7	3.24	47	47	6.48	67	67	3.68
SAUSA300_0816	896162	896357	7.05	4	4	1.29	2	2	2.71	3	3	3.68
SAUSA300_1020	1117151	1118078	3.33	9	9	2.31	17	17	5.33	28	28	3.66
SAUSA300_1805	1987899	1988370	3.65	5	5	1.34	5	5	5.99	16	16	3.66
moaE	2391144	2391591	3.07	4	4	3.94	14	14	3.95	10	10	3.65
SAUSA300_1322	1453241	1454366	2.14	7	7	1.9	17	17	6.9	44	44	3.65
SAUSA300_0595	668791	669175	3.58	4	4	2.29	7	7	5.05	11	11	3.64
SAUSA300_1348	1514976	1516179	3.71	13	13	2.51	24	24	4.69	32	32	3.64
SAUSA300_1925	2090665	2090962	3.47	3	3	2.12	5	5	5.34	9	9	3.64
SAUSA300_0777	867257	867458	5.13	3	3	3.13	5	5	2.63	3	3	3.63
corA	2465681	2466629	1.09	3	3	4.38	33	33	5.39	29	29	3.62
SAUSA300_0674	748021	748930	2.27	6	6	2.35	17	17	6.21	32	32	3.61
SAUSA300_0679	753785	754208	2.44	3	3	2.97	10	10	5.42	13	13	3.61
mtlD	2276831	2277938	1.24	4	4	3.18	28	28	6.37	40	40	3.6
alaS	1722055	1724686	1.96	15	15	3.25	68	68	5.56	83	83	3.59
SAUSA300_0550	624074	625565	2.3	10	10	2.87	34	34	5.56	47	47	3.58
SAUSA300_0114	130113	130866	3.65	8	8	2.84	17	17	4.22	18	18	3.57
SAUSA300_2485	2684264	2684786	3.29	5	5	1.69	7	7	5.74	17	17	3.57
SAUSA300s180	2730509	2731084	5.38	1	9	3.5	3	16	1.84	1	6	3.57
SAUSA300_0600	674274	674994	0.48	1	1	3.84	22	22	6.37	26	26	3.56
SAUSA300_1155	1266323	1267508	2.61	9	9	2.87	27	27	5.21	35	35	3.56
norA	754416	755583	3.83	13	13	3.34	31	31	3.48	23	23	3.55
SAUSA300_0197	231940	232783	3.26	8	8	2.98	20	20	4.39	21	21	3.55
SAUSA300_1107	1213082	1213361	3.69	3	3	3.16	7	7	3.79	6	6	3.55
rpe	1221246	1221891	1.6	3	3	2.73	14	14	6.29	23	23	3.54
SAUSA300_1023	1119032	1119575	1.9	3	3	4.17	18	18	4.55	14	14	3.54
SAUSA300_1974	2128767	2129784	2.36	7	7	3.59	29	29	4.68	27	27	3.54
lpdA_2	1621354	1622776	2.42	10	10	2.92	33	33	5.21	42	42	3.51
SAUSA300s236	1540811	1540995	0	0	0	4.79	0	7	5.75	0	6	3.51
SAUSA300_1052	1150659	1150989	1.04	1	1	5.72	15	15	3.74	7	7	3.5
SAUSA300_1693	1867000	1867843	2.44	6	6	3.88	26	26	4.18	20	20	3.5
SAUSA300s086	234867	235059	0	0	0	5.9	9	9	4.59	5	5	3.5
trmE	2870452	2871832	1.74	7	7	3.1	34	34	5.62	44	44	3.49
thrC	1344675	1345737	1.94	6	6	2.49	21	21	5.98	36	36	3.47
SAUSA300s207	33891	34198	1.12	0	1	1.23	0	3	8.04	0	14	3.46
ribF	1280335	1281307	1.77	5	5	3.49	27	27	5.08	28	28	3.45
fmt_2	1214065	1215001	2.57	7	7	1.88	14	14	5.84	31	31	3.43
SAUSA300_1335	1500290	1500623	3.09	3	3	4.53	12	12	2.65	5	5	3.43
SAUSA300_0340	393115	393682	3.03	5	5	2.88	13	13	4.35	14	14	3.42
SAUSA300_1623	1777547	1778477	1.48	4	4	2.71	20	20	6.07	32	32	3.42
queA	1750573	1751599	1.34	4	4	2.7	22	22	6.19	36	36	3.41
SAUSA300_0830	910800	911184	5.37	6	6	1.64	5	5	3.21	7	7	3.41
SAUSA300_1249	1371361	1371970	2.82	5	5	2.48	12	12	4.92	17	17	3.41
xerD	1600435	1601323	1.55	4	4	3.12	22	22	5.56	28	28	3.41
SAUSA300_0843	921123	921483	2.86	3	3	2.45	7	7	4.9	10	10	3.4
SAUSA300_2020	2181963	2182419	1.51	2	2	4.41	16	16	4.25	11	11	3.39
mtnN	1706695	1707382	3	6	6	2.01	11	11	5.13	20	20	3.38
SAUSA300_1474	1628390	1628753	3.78	4	4	2.43	7	7	3.89	8	8	3.37
pdp	2252685	2253987	1.32	5	5	2.8	29	29	5.96	44	44	3.36
SAUSA300_1464	1618076	1619351	2.16	8	8	2.96	30	30	4.98	36	36	3.36
ptsG_2	2672275	2674342	2.33	14	14	2.86	47	47	4.86	57	57	3.35
gltS	2463345	2464554	1.7	6	6	2.91	28	28	5.4	37	37	3.34
phoP	1797196	1797901	0.97	2	2	3.03	17	17	6	24	24	3.34
SAUSA300_0234	281208	282354	3	10	10	2.41	22	22	4.62	30	30	3.34
SAUSA300_0617	688347	690351	2.23	13	13	2.7	43	43	5.1	58	58	3.34
SAUSA300_2350	2527583	2528051	1.47	2	2	4.03	15	15	4.52	12	12	3.34
SAUSA300_0019	24259	24332	0	0	0	5.17	0	3	4.83	0	2	3.33
SAUSA300_1184	1303492	1303786	4.67	4	4	1.71	4	4	3.6	6	6	3.33
SAUSA300_2627	2852737	2854156	3.39	14	14	2.75	31	31	3.85	31	31	3.33
SAUSA300s146	576096	576386	3.55	3	3	2.17	5	5	4.26	7	7	3.33
SAUSA300_0070	77129	77945	1.26	3	3	3.08	20	20	5.62	26	26	3.32
SAUSA300_0443	495103	496216	2.78	9	9	3.39	30	30	3.8	24	24	3.32
SAUSA300_0462	522254	523058	0.85	2	2	2.66	17	17	6.36	29	29	3.29
SAUSA300_1071	1170285	1171899	2.98	14	14	3.27	42	42	3.61	33	33	3.29
SAUSA300_1172	1290704	1291991	2.94	11	11	1.86	19	19	5.07	37	37	3.29
rrfE	2292364	2292479	0	0	0	9.85	0	9	0	0	0	3.28
SAUSA300_2584	2803586	2805977	2.01	14	14	3.31	63	63	4.5	61	61	3.28
oppC_1	975074	976145	2.24	7	7	3.05	26	26	4.45	27	27	3.25
SAUSA300_2251	2417929	2419012	1.9	6	6	3.14	27	27	4.72	29	29	3.25
hisS	1737886	1739149	2.72	10	10	2.39	24	24	4.61	33	33	3.24
pepF_1	989608	991417	2.09	11	11	2.36	34	34	5.26	54	54	3.24
recN	1622926	1624606	1.64	8	8	3.14	42	42	4.93	47	47	3.24
SAUSA300_1361	1527978	1528551	3.6	6	6	2.41	11	11	3.69	12	12	3.23
cbiO_2	2356090	2356900	0.85	2	2	2.48	16	16	6.31	29	29	3.22
ksgA	529279	530173	1.54	4	4	2.39	17	17	5.72	29	29	3.22
SAUSA300_0255	307857	308598	0.93	2	2	2.55	15	15	6.19	26	26	3.22
SAUSA300_0485	544289	544682	2.62	3	3	2.56	8	8	4.49	10	10	3.22
hemL_2	2005498	2006788	2.4	9	9	2.44	25	25	4.78	35	35	3.21
SAUSA300_0217	256718	257477	2.26	5	5	2.49	15	15	4.88	21	21	3.21
panD	2733669	2734041	3.69	4	4	3.04	9	9	2.84	6	6	3.19
SAUSA300_0945	1033197	1034409	2.83	10	10	2.08	20	20	4.66	32	32	3.19
SAUSA300_1700	1874454	1876116	1.03	5	5	3.03	40	40	5.52	52	52	3.19
murB	802503	803427	2.23	6	6	2.72	20	20	4.58	24	24	3.18
SAUSA300_1510	1660729	1661269	2.54	4	4	3.73	16	16	3.27	10	10	3.18
panE_2	2735789	2736650	1.2	3	3	2.78	19	19	5.53	27	27	3.17
budA_2	2736735	2737440	0.97	2	2	2.5	14	14	6	24	24	3.16
glpK	1313250	1314747	1.15	5	5	2.44	29	29	5.89	50	50	3.16
mreD	1756464	1756995	1.94	3	3	1.9	8	8	5.65	17	17	3.16
SAUSA300_1297	1426734	1427004	1.27	1	1	5.59	12	12	2.61	4	4	3.16
purE	1059509	1059929	4.91	6	6	1.2	4	4	3.36	8	8	3.15
rexA	951984	955638	2.16	23	23	3.03	88	88	4.25	88	88	3.15
nhaC	2416434	2417835	1.72	7	7	3.05	34	34	4.66	37	37	3.14
SAUSA300_0441	493670	494156	4.24	6	6	3.36	13	13	1.81	5	5	3.14
SAUSA300_1833	1997241	1997323	4.19	1	1	3.07	2	2	2.15	1	1	3.14
SAUSA300_1687	1859598	1863423	1.98	22	22	3.09	94	94	4.33	94	94	3.13
SAUSA300_2397	2582236	2583424	2.02	7	7	3.07	29	29	4.31	29	29	3.13
SAUSA300_2422	2607303	2607999	2.47	5	5	2.35	13	13	4.56	18	18	3.13
sgtB	2017411	2018221	2.97	7	7	2.95	19	19	3.48	16	16	3.13
lysP	1780633	1782127	1.84	8	8	3.62	43	43	3.9	33	33	3.12
SAUSA300_1041	1137212	1137734	2.63	4	4	2.65	11	11	4.05	12	12	3.11
SAUSA300_0906	993953	994301	0.99	1	1	3.25	9	9	5.07	10	10	3.1
aroB	1522697	1523762	3.55	11	11	2.24	19	19	3.48	21	21	3.09
def_2	1213584	1214073	3.51	5	5	3.6	14	14	2.16	6	6	3.09
SAUSA300_0671	744522	746196	2.87	14	14	2.18	29	29	4.21	40	40	3.09
fnbB	2629240	2632063	2.07	16	17	2.36	49	53	4.81	75	77	3.08
SAUSA300_0512	572967	574023	1.63	5	5	3.1	26	26	4.51	27	27	3.08
oppF_1	977233	978175	1.82	5	5	2.14	16	16	5.24	28	28	3.07
SAUSA300_0907	994317	994953	0.54	1	1	2.57	13	13	6.1	22	22	3.07
SAUSA300_2005	2163900	2164335	1.58	2	2	3.18	11	11	4.46	11	11	3.07
SAUSA300_2589	2811366	2818182	2.02	40	40	2.6	141	141	4.61	178	178	3.07
SAUSA300s128	897441	897752	2.21	2	2	2.43	6	6	4.54	8	8	3.06
SAUSA300_0247	296271	297966	2.03	10	10	2.23	30	30	4.89	47	47	3.05
SAUSA300_0309	359588	360266	2.03	4	4	2.97	16	16	4.16	16	16	3.05
SAUSA300_1432	1587232	1587472	2.86	1	2	2.62	3	5	3.67	3	5	3.05
gid	1254994	1256302	0.79	3	3	1.73	18	18	6.61	49	49	3.04
SAUSA300_0023	28819	29608	1.74	4	4	2.23	14	14	5.14	23	23	3.04
SAUSA300_1456	1609650	1611300	2.29	11	11	2.13	28	28	4.7	44	44	3.04
cidA	2677110	2677506	2.6	3	3	1.59	5	5	4.9	11	11	3.03
purR	531707	532532	2.5	6	6	2.74	18	18	3.85	18	18	3.03
SAUSA300_0351	401760	402474	1.92	4	4	2.47	14	14	4.69	19	19	3.03
SAUSA300_1706	1889122	1890076	1.8	5	5	3.03	23	23	4.25	23	23	3.03
SAUSA300_0797	880318	881014	1.97	4	4	2.53	14	14	4.56	18	18	3.02
SAUSA300_2262	2432149	2432887	1.86	4	4	1.7	10	10	5.5	23	23	3.02
speG	63099	63597	2.07	3	3	2.02	8	8	4.96	14	14	3.02
sun	1214997	1216305	2.1	8	8	2.12	22	22	4.85	36	36	3.02
SAUSA300_1821	1996110	1996186	9.04	0	2	0	0	0	0	0	0	3.01
SAUSA300_1824	1996414	1996490	9.04	0	2	0	0	0	0	0	0	3.01
SAUSA300_0230	277367	278510	1.5	5	5	2.09	19	19	5.4	35	35	3
SAUSA300_0440	493285	493681	1.73	2	2	1.91	6	6	5.34	12	12	2.99
SAUSA300_0664	738905	739205	3.43	3	3	0.84	2	2	4.7	8	8	2.99
thrB	1345738	1346653	2.63	7	7	2.89	21	21	3.47	18	18	2.99
SAUSA300_1705	1887831	1889013	1.45	5	5	2.55	24	24	4.92	33	33	2.98
SAUSA300_1834	1997326	1997402	0	0	0	6.62	0	4	2.32	0	1	2.98
fdhD	2397978	2398776	1.72	4	4	1.89	12	12	5.3	24	24	2.97
dapD	1420696	1421416	2.86	6	6	2.1	12	12	3.92	16	16	2.96
ftsY	1236283	1237534	0.55	2	2	2.51	25	25	5.78	41	41	2.95
SAUSA300_0833	912060	912840	2.2	5	5	2.58	16	16	4.07	18	18	2.95
SAUSA300_1006	1101741	1102356	2.79	5	5	2.05	10	10	4.01	14	14	2.95
scpA	1599028	1599760	2.82	6	6	2.41	14	14	3.61	15	15	2.95
moeA	2392086	2393346	1.64	6	6	2.7	27	27	4.48	32	32	2.94
mobB	2391604	2392090	0.71	1	1	3.36	13	13	4.72	13	13	2.93
purC	1061043	1061748	2.92	6	6	2.86	16	16	3	12	12	2.93
SAUSA300_1301	1431400	1433287	2	11	11	2.4	36	36	4.39	47	47	2.93
SAUSA300_2324	2497830	2499273	1.43	6	6	2.09	24	24	5.26	43	43	2.93
radA	571560	572925	2.01	8	8	2.86	31	31	3.88	30	30	2.92
SAUSA300_1181	1299834	1300632	1.29	3	3	2.84	18	18	4.64	21	21	2.92
SAUSA300_2112	2287351	2288284	1.84	5	5	2.7	20	20	4.16	22	22	2.9
SAUSA300s010	1186868	1187063	3.52	2	2	0.65	1	1	4.52	5	5	2.9
SAUSA300_0343	395210	395756	1.26	2	2	1.61	7	7	5.81	18	18	2.89
SAUSA300_1984	2141984	2142728	2.31	5	5	1.86	11	11	4.5	19	19	2.89
fhuA	708130	708928	2.15	5	5	2.52	16	16	3.98	18	18	2.88
purQ	1062012	1062684	2.56	5	5	1.87	10	10	4.2	16	16	2.88
SAUSA300_1112	1217408	1218152	0.92	2	2	3.21	19	19	4.5	19	19	2.88
SAUSA300_1688	1863443	1864040	3.45	6	6	2.53	12	12	2.66	9	9	2.88
hemE	1965115	1966153	2.65	8	8	2.91	24	24	3.06	18	18	2.87
SAUSA300_0882	969284	969800	2	3	3	1.46	6	6	5.13	15	15	2.86
SAUSA300_1199	1320909	1322148	2.77	10	10	1.52	15	15	4.27	30	30	2.86
SAUSA300_1515	1665208	1666072	1.59	4	4	2.91	20	20	4.08	20	20	2.86
SAUSA300_1624	1778495	1779104	2.26	4	4	2.27	11	11	4.05	14	14	2.86
SAUSA300_1971	2125707	2126421	0.96	2	2	3.17	18	18	4.45	18	18	2.86
ipdC	219418	221059	1.26	6	6	2.68	35	35	4.62	43	43	2.85
SAUSA300_2576	2789498	2791451	3.17	18	18	1.67	26	26	3.7	41	41	2.85
SAUSA300_0904	992705	993071	2.82	3	3	1.37	4	4	4.34	9	9	2.84
SAUSA300_1116	1221897	1222539	1.61	3	3	1.96	10	10	4.94	18	18	2.84
SAUSA300_1662	1827323	1828463	1.21	4	4	2.21	20	20	5.11	33	33	2.84
pcrB	2051650	2052343	1.49	3	3	3.45	19	19	3.56	14	14	2.83
SAUSA300_2331	2507171	2507618	3.07	4	4	2.25	8	8	3.16	8	8	2.83
SAUSA300_0377	426800	427427	1.1	2	2	2.01	10	10	5.34	19	19	2.82
SAUSA300_0704	779355	781239	2.01	11	11	2.8	42	42	3.65	39	39	2.82
SAUSA300_2384	2563722	2565801	1.65	10	10	2.66	44	44	4.16	49	49	2.82
SAUSA300s077	1106852	1106984	5.2	2	2	1.91	2	2	1.34	1	1	2.82
SAUSA300_0549	622478	623951	1.4	6	6	2.14	25	25	4.91	41	41	2.81
SAUSA300_0710	788041	788140	0	0	0	1.27	1	1	7.13	4	4	2.8
SAUSA300_0714	792105	792972	1.98	5	5	2.32	16	16	4.07	20	20	2.79
glpF	1312303	1313122	2.94	7	7	1.54	10	10	3.88	18	18	2.78
phoH	1680717	1681665	2.9	8	8	1.73	13	13	3.72	20	20	2.78
SAUSA300_0471	530272	530536	0	0	0	0.95	2	2	7.35	11	11	2.77
SAUSA300_1698	1873323	1873746	0.81	1	1	4.16	14	14	3.34	8	8	2.77
tag	1765505	1766066	1.84	3	3	2.69	12	12	3.77	12	12	2.77
pknB	1218148	1220143	1.89	11	11	2.33	37	37	4.07	46	46	2.76
SAUSA300_0939	1027341	1028823	0.7	3	3	2.12	25	25	5.47	46	46	2.76
SAUSA300_1018	1115601	1116639	2.98	9	9	2.06	17	17	3.23	19	19	2.76
SAUSA300_2436	2624915	2626250	2.32	9	9	2.54	27	27	3.43	26	26	2.76
SAUSA300_2080	2242506	2243028	3.29	5	5	1.93	8	8	3.04	9	9	2.75
SAUSA300_2417	2602983	2604522	2.01	9	9	2.7	33	33	3.55	31	31	2.75
menA	1031927	1032866	1.46	4	4	1.88	14	14	4.88	26	26	2.74
SAUSA300_0429	482990	483665	2.54	5	5	2.8	15	15	2.87	11	11	2.74
tagX	699820	700882	0.65	2	2	2.61	22	22	4.98	30	30	2.74
nadE	2057923	2058745	1.25	3	3	3.06	20	20	3.86	18	18	2.73
pyrP	1194292	1195600	1.05	4	4	2.69	28	28	4.45	33	33	2.73
SAUSA300_2394	2577798	2578398	1.14	2	2	2.94	14	14	4.12	14	14	2.73
SAUSA300_0248	298393	299563	1.76	6	6	1.72	16	16	4.67	31	31	2.72
SAUSA300_0730	809990	811061	1.28	4	4	3.41	29	29	3.46	21	21	2.72
hsdM_2	1936835	1938575	3.36	5	17	1.23	8	17	3.55	13	35	2.71
SAUSA300_2620	2847029	2847545	0.67	1	1	2.68	11	11	4.78	14	14	2.71
SAUSA300s089	679024	679240	1.59	1	1	4.08	7	7	2.45	3	3	2.71
SAUSA300_2456	2653765	2654671	2.65	7	7	1.94	14	14	3.5	18	18	2.7
carA	1197802	1198903	1.56	5	5	2.51	22	22	4	25	25	2.69
cysS	577087	578488	2.45	10	10	2.6	29	29	3.02	24	24	2.69
SAUSA300_0568	642045	642696	2.11	4	4	1.35	7	7	4.61	17	17	2.69
SAUSA300_2528	2729532	2730255	0.48	1	1	2.44	14	14	5.12	21	21	2.68
SAUSA300s300	2608119	2608645	0.65	0	1	0	0	0	7.38	3	22	2.68
SAUSA300_1226	1343389	1344670	1.61	6	6	2.26	23	23	4.13	30	30	2.67
SAUSA300_2043	2207994	2208288	1.17	1	1	3.85	9	9	3	5	5	2.67
SAUSA300_2379	2558444	2559656	1.7	6	6	1.66	16	16	4.66	32	32	2.67
SAUSA300s074	632858	633107	2.76	2	2	4.55	9	9	0.71	1	1	2.67
SAUSA300_0796	879300	880326	1.67	5	5	2.7	22	22	3.61	21	21	2.66
aroC	1523787	1524954	1.18	4	4	2.69	25	25	4.08	27	27	2.65
SAUSA300_0258	309955	310660	2.44	5	5	1.25	7	7	4.25	17	17	2.65
ssaA_2	2419918	2420419	1.37	2	2	2.01	8	8	4.58	13	13	2.65
coaD	1119576	1120059	2.13	3	3	2.86	11	11	2.92	8	8	2.64
SAUSA300_0289	344014	344506	2.09	3	3	3.32	12	13	2.51	5	7	2.64
SAUSA300_1599	1753252	1753708	0.75	1	1	3.31	12	12	3.87	10	10	2.64
SAUSA300_2131	2305031	2305547	2.66	4	4	2.19	9	9	3.08	9	9	2.64
uppS	1264400	1265171	1.78	4	4	1.79	11	11	4.35	19	19	2.64
lspA	1191740	1192232	2.09	3	3	2.56	10	10	3.23	9	9	2.63
SAUSA300_1090	1192231	1193149	2.99	8	8	1.64	12	12	3.27	17	17	2.63
SAUSA300_1161	1276059	1276377	1.08	1	1	2.37	6	6	4.44	8	8	2.63
brnQ_1	217163	218519	1.77	7	7	1.02	11	11	5.07	39	39	2.62
SAUSA300_0105	115941	117120	0.58	2	2	1.6	15	15	5.68	38	38	2.62
treR	507369	508098	1.41	3	3	1.38	8	8	5.08	21	21	2.62
SAUSA300_0237	286090	287026	1.83	5	5	2.42	18	18	3.58	19	19	2.61
SAUSA300_1342	1507678	1508020	2.01	2	2	2.21	6	6	3.61	7	7	2.61
SAUSA300_1872	2032023	2032755	1.41	3	3	2.58	15	15	3.85	16	16	2.61
ybaK	756501	756984	0.71	1	1	4.17	16	16	2.92	8	8	2.6
SAUSA300_0642	716822	717251	3.2	4	4	2.93	10	10	1.64	4	4	2.59
pbp3	1661739	1663815	1.65	10	10	2.36	39	39	3.65	43	43	2.56
SAUSA300_1519	1669384	1670485	1.87	6	6	1.49	13	13	4.32	27	27	2.56
sdaAA	2665405	2666305	1.91	5	5	2.24	16	16	3.53	18	18	2.56
SAUSA300_0082	91290	91743	0.76	1	1	2.22	8	8	4.67	12	12	2.55
SAUSA300_2269	2439358	2439889	1.94	3	3	2.37	10	10	3.32	10	10	2.54
cdd	1679487	1679892	2.54	3	3	1.55	5	5	3.48	8	8	2.53
ctpA	1446420	1447911	2.07	9	9	1.69	20	20	3.79	32	32	2.52
SAUSA300_1577	1727507	1728176	2.57	5	5	2.63	14	14	2.37	9	9	2.52
SAUSA300_2128	2301578	2302922	3.07	12	12	1.22	13	13	3.28	25	25	2.52
SAUSA300_2129	2303098	2303782	1	2	2	1.66	9	9	4.9	19	19	2.52
prfA	2233656	2234733	1.91	6	6	2.34	20	20	3.27	20	20	2.51
SAUSA300_1129	1237520	1237853	1.03	1	1	2.27	6	6	4.24	8	8	2.51
SAUSA300_0828	908350	909670	1.82	7	7	1.52	16	16	4.14	31	31	2.5
SAUSA300_0903	991876	992683	2.55	6	6	2.34	15	15	2.62	12	12	2.5
SAUSA300_0997	1093585	1093861	2.49	2	2	1.82	4	4	3.19	5	5	2.5
SAUSA300_1493	1646761	1646980	3.14	2	2	1.15	2	2	3.22	4	4	2.5
SAUSA300s164	2415116	2416067	3.25	1	9	2.78	3	21	1.48	1	8	2.5
cobI	2496800	2497745	1.45	4	4	2.66	20	20	3.36	18	18	2.49
SAUSA300_0783	870862	871423	1.22	2	2	0.9	4	4	5.34	17	17	2.49
SAUSA300_2163	2341639	2342455	2.53	6	6	1.7	11	11	3.24	15	15	2.49
xseB	1626364	1626595	1.49	1	1	2.18	4	4	3.82	5	5	2.49
lgt	830383	831223	0.82	2	2	1.35	9	9	5.25	25	25	2.47
SAUSA300_0601	674977	675778	0	0	0	2.36	15	15	5.06	23	23	2.47
SAUSA300_0670	742894	744526	0.63	3	3	2.77	36	36	4	37	37	2.47
sdrD	614356	618502	1.82	22	22	2.7	88	89	2.89	64	68	2.47
SAUSA300_1571	1720054	1720693	2.15	4	4	2.76	14	14	2.48	9	9	2.46
SAUSA300s131	2235888	2236052	0	0	0	3.07	4	4	4.3	4	4	2.46
purA	22464	23748	2.41	9	9	1.76	18	18	3.16	23	23	2.44
SAUSA300_2212	2379450	2379615	0	0	0	3.05	4	4	4.28	4	4	2.44
hemG	1962710	1964111	1.96	8	8	2.07	23	23	3.27	26	26	2.43
SAUSA300_0308	358526	359576	1.31	4	4	1.8	15	15	4.2	25	25	2.43
dltC	917097	917334	2.9	2	2	2.12	4	4	2.23	3	3	2.42
SAUSA300_0482	541292	542819	1.8	8	8	1.89	23	23	3.58	31	31	2.42
SAUSA300_0911	998045	999890	1.68	9	9	2.25	33	33	3.35	35	35	2.42
nth	1508024	1508684	1.04	2	2	1.91	10	10	4.28	16	16	2.41
SAUSA300_0929	1019845	1020064	4.71	3	3	1.72	3	3	0.81	1	1	2.41
SAUSA300_1310	1443798	1444413	3.91	7	7	1.02	5	5	2.29	8	8	2.41
SAUSA300_1897	2062470	2064033	1.1	5	5	2.41	30	30	3.72	33	33	2.41
SAUSA300_2286	2458455	2458782	3.15	3	3	1.92	5	5	2.16	4	4	2.41
moeB	2394441	2395446	2.05	6	6	2	16	16	3.16	18	18	2.4
SAUSA300_2415	2601304	2601670	0.94	1	1	2.41	7	7	3.85	8	8	2.4
carB	1198895	1202069	1.3	12	12	1.59	40	40	4.28	77	77	2.39
SAUSA300_0925	1017068	1018580	2.27	10	10	2.33	28	28	2.57	22	22	2.39
SAUSA300_1946	2110991	2111141	2.29	1	1	2.52	3	3	2.35	2	2	2.39
SAUSA300_0303	353294	353669	3.66	4	4	3.02	9	9	0.47	1	1	2.38
SAUSA300_1198	1319652	1320891	1.94	7	7	1.93	19	19	3.27	23	23	2.38
SAUSA300_2266	2436627	2436984	1.92	2	2	1.76	5	5	3.46	7	7	2.38
SAUSA300_2330	2506408	2506774	0.94	1	1	1.37	4	4	4.82	10	10	2.38
SAUSA300s255	2539601	2539971	3.71	4	4	1.02	3	3	2.38	5	5	2.37
lytM	322342	323293	1.08	3	3	2.12	16	16	3.89	21	21	2.36
SAUSA300_0745	831230	831716	0.71	1	1	3.11	12	12	3.27	9	9	2.36
SAUSA300_2261	2430810	2431503	2.97	6	6	1.82	10	10	2.29	9	9	2.36
SAUSA300_0545	610149	610716	0.61	1	1	3.33	15	15	3.11	10	10	2.35
cmk	1533858	1534518	1.04	2	2	1.72	9	9	4.28	16	16	2.34
SAUSA300_1671	1836475	1837606	0.61	2	2	1.89	17	17	4.52	29	29	2.34
SAUSA300_2026	2188017	2188380	1.89	2	2	1.73	5	5	3.4	7	7	2.34
gntR	2639321	2640002	2.02	4	4	1.85	10	10	3.11	12	12	2.32
SAUSA300_0104	113592	115791	0.94	0	6	2	0	35	4.01	0	50	2.32
SAUSA300_1740	1923705	1924701	1.38	4	4	2.4	19	19	3.19	18	18	2.32
SAUSA300_2311	2483532	2483988	1.51	2	2	2.76	10	10	2.71	7	7	2.32
opuCc	2574312	2575254	2.55	7	7	1.2	9	9	3.18	17	17	2.31
SAUSA300_2432	2617685	2618078	1.75	2	2	2.88	9	9	2.24	5	5	2.29
bglA	311615	313052	1.67	7	7	2.1	24	24	3.07	25	25	2.28
SAUSA300_1576	1725028	1727506	2.22	16	16	1.93	38	38	2.7	38	38	2.28
SAUSA300_0299	350650	351151	1.37	1	2	2.26	8	9	3.17	8	9	2.27
SAUSA300_1846	2007131	2008175	2.96	9	9	1.33	11	11	2.53	15	15	2.27
narI	2514004	2514682	2.53	5	5	2.41	13	13	1.82	7	7	2.26
pyrE	1202870	1203482	1.68	3	3	1.64	8	8	3.46	12	12	2.26
SAUSA300_0030	37812	38556	0.92	2	2	1.35	8	8	4.5	19	19	2.26
SAUSA300_2354	2530871	2531471	1.14	2	2	2.1	10	10	3.53	12	12	2.26
SAUSA300_2448	2642562	2644455	1.45	8	8	2.06	31	31	3.26	35	35	2.26
tmk	520139	520757	0.56	1	1	2.24	11	11	4	14	14	2.26
priA	1209052	1211461	0.71	5	5	1.93	37	37	4.1	56	56	2.25
SAUSA300_0579	652631	654041	0.97	4	4	2.14	24	24	3.63	29	29	2.25
SAUSA300_1674	1840095	1841370	1.62	6	6	1.68	17	17	3.46	25	25	2.25
SAUSA300_0746	831723	833163	1.67	7	7	2.36	27	27	2.69	22	22	2.24
SAUSA300_0930	1020144	1021131	0.7	2	2	1.91	15	15	4.11	23	23	2.24
ung	638295	638952	1.05	2	2	1.91	10	10	3.76	14	14	2.24
SAUSA300_0675	748964	749252	1.19	1	1	3.06	7	7	2.45	4	4	2.23
SAUSA300_2636	2862347	2862884	2.56	4	4	1.17	5	5	2.96	9	9	2.23
SAUSA300_2287	2458999	2460232	1.11	4	4	1.53	15	15	4	28	28	2.22
acpS	2189845	2190205	0	0	0	4.19	12	12	2.45	5	5	2.21
SAUSA300_2116	2291847	2291923	0	0	0	6.62	0	4	0	0	0	2.21
SAUSA300_2315	2489653	2490283	2.73	5	5	1.4	7	7	2.52	9	9	2.21
SAUSA300_0089	97420	98353	1.1	2	3	1.89	13	14	3.59	17	19	2.19
SAUSA300_1005	1100205	1101558	1.78	7	7	1.02	11	11	3.78	29	29	2.19
ndk	1525748	1526180	0	0	0	2.04	7	7	4.49	11	11	2.18
SAUSA300_0657	733346	733991	1.6	3	3	3.32	17	17	1.64	6	6	2.18
SAUSA300_1987	2145189	2145975	1.75	4	4	1.44	9	9	3.37	15	15	2.18
SAUSA300_0181	203714	210890	1.63	34	34	1.49	85	85	3.39	138	138	2.17
SAUSA300_1913	2078180	2079077	2.68	7	7	1.26	9	9	2.56	13	13	2.17
SAUSA300_2284	2456517	2457171	1.58	3	3	1.15	6	6	3.78	14	14	2.17
SAUSA300s188	2699554	2700080	0	0	0	2.15	0	9	4.36	0	13	2.17
SAUSA300_0917	1005843	1007052	2.27	8	8	1.87	18	18	2.33	16	16	2.16
SAUSA300s148	2416109	2416409	2.29	2	2	1.26	3	3	2.94	5	5	2.16
tcaR	2476344	2476800	0.75	1	1	2.21	8	8	3.48	9	9	2.15
SAUSA300_0304	353821	354220	2.58	3	3	2.52	8	8	1.33	3	3	2.14
SAUSA300_0753	839405	840308	1.52	0	4	2.37	0	17	2.54	0	13	2.14
sdrH	2142752	2144006	1.64	6	6	1.4	14	14	3.38	24	24	2.14
rpmJ	2359642	2359756	0	0	0	3.31	3	3	3.09	2	2	2.13
SAUSA300_0012	16132	17101	1.42	4	4	1.69	13	13	3.28	18	18	2.13
SAUSA300_1852	2014508	2016026	1.36	6	6	1.91	23	23	3.14	27	27	2.13
SAUSA300s038	2265227	2265407	1.91	1	1	3.49	5	5	0.98	1	1	2.13
phoR	1795535	1797197	1.24	6	6	2.04	27	27	3.08	29	29	2.12
SAUSA300_0688	764159	764999	2.04	5	5	1.8	12	12	2.52	12	12	2.12
SAUSA300_1739	1922974	1923625	2.11	4	4	1.55	8	8	2.71	10	10	2.12
SAUSA300_2314	2487827	2489501	1.64	8	8	1.65	22	22	3.06	29	29	2.12
engB	1773926	1774517	2.32	4	4	1.92	9	9	2.09	7	7	2.11
mgtE	996650	998036	0.99	4	4	1.91	21	21	3.44	27	27	2.11
SAUSA300_0681	755875	756328	2.27	3	3	2.5	9	9	1.56	4	4	2.11
SAUSA300s219	713904	714163	0	0	0	2.91	6	6	3.4	5	5	2.11
rexB	948507	951984	1.58	16	16	1.92	53	53	2.79	55	55	2.1
SAUSA300_0198	232784	233708	1.86	5	5	1.77	13	13	2.67	14	14	2.1
SAUSA300_1298	1427022	1427652	1.64	3	3	2.4	12	12	2.24	8	8	2.09
SAUSA300s134	1281307	1281416	0	0	0	4.62	4	4	1.62	1	1	2.08
vga	2157801	2159730	1.78	10	10	1.63	25	25	2.83	31	31	2.08
SAUSA300_2399	2584588	2585251	2.59	5	5	0.95	5	5	2.66	10	10	2.07
prfB	820260	821371	1.85	6	6	1.47	13	13	2.86	18	18	2.06
SAUSA300s039	1022312	1022553	2.85	1	2	2.61	4	5	0.73	1	1	2.06
mnhB	931267	931696	0.8	1	1	2.05	7	7	3.29	8	8	2.05
mobA	2390299	2390899	1.14	2	2	2.94	14	14	2.06	7	7	2.05
putA	1893796	1894798	1.71	5	5	1.63	13	13	2.82	16	16	2.05
SAUSA300_1296	1426263	1426572	1.11	1	1	1.63	4	4	3.42	6	6	2.05
SAUSA300_2398	2583819	2584596	0.44	1	1	1.62	10	10	4.09	18	18	2.05
SAUSA300_2622	2848908	2849865	1.79	5	5	0.66	5	5	3.69	20	20	2.05
arlS	1440257	1441613	1.01	4	4	1.86	20	20	3.25	25	25	2.04
recG	1225775	1227836	1.33	8	8	1.95	32	32	2.82	33	33	2.04
SAUSA300_1216	1333928	1335410	2.55	11	11	1.19	14	14	2.38	20	20	2.04
lysA	1423789	1425055	1.09	4	4	2.09	21	21	2.93	21	21	2.03
SAUSA300_0673	746992	747919	1.85	5	5	1.76	13	13	2.47	13	13	2.03
SAUSA300_2168	2348667	2349804	0.91	3	3	2.54	23	23	2.64	17	17	2.03
purS	1061747	1062011	1.3	1	1	1.43	3	3	3.34	5	5	2.02
SAUSA300_0817	896589	897441	4.43	1	11	1.62	1	11	0	0	0	2.02
SAUSA300_1911	2076630	2077503	0.39	1	1	3.46	24	24	2.22	11	11	2.02
SAUSA300_2288	2460224	2461124	1.14	3	3	1.4	10	10	3.53	18	18	2.02
SAUSA300s026	1735801	1736040	1.44	1	1	3.16	6	6	1.48	2	2	2.02
aroK	1652863	1653388	0	0	0	1.68	6	7	4.37	13	13	2.01
glcT	1378769	1379630	0.4	1	1	2.78	19	19	2.87	14	14	2.01
SAUSA300_0979	1073159	1073735	1.79	3	3	0.87	4	4	3.37	11	11	2.01
SAUSA300_1211	1331046	1331241	1.76	1	1	0.65	1	1	3.62	4	4	2.01
estA	2773462	2774224	1.35	3	3	1.65	10	10	3.01	13	13	2
folE	791585	792086	1.37	2	2	0.75	3	3	3.87	11	11	2
SAUSA300_0322	375628	376828	1.14	4	4	2.2	21	21	2.65	18	18	2
SAUSA300_2319	2492789	2493824	1.33	4	4	1.94	16	16	2.73	16	16	2
SAUSA300_0866	946652	947228	3.58	6	6	0.87	4	4	1.53	5	5	1.99
SAUSA300_1785	1967042	1968266	1.68	6	6	1.54	15	15	2.74	19	19	1.99
SAUSA300_0540	606504	607188	1	2	2	1.84	10	10	3.09	12	12	1.98
SAUSA300_0168	190794	191121	3.15	3	3	1.15	3	3	1.62	3	3	1.97
SAUSA300_0771	858354	858885	1.94	3	3	1.66	7	7	2.32	7	7	1.97
SAUSA300_1260	1387627	1388719	1.26	4	4	2.07	18	18	2.58	16	16	1.97
SAUSA300_1333	1495000	1498441	1.7	17	17	1.75	48	48	2.46	48	48	1.97
SAUSA300_1497	1650247	1651594	1.53	6	6	1.49	16	16	2.88	22	22	1.97
SAUSA300_2593	2820999	2821611	2.24	4	4	1.64	8	8	2.02	7	7	1.97
SAUSA300_0222	263941	265705	1.36	7	7	1.21	17	17	3.3	33	33	1.96
SAUSA300_0384	434746	435409	1.55	3	3	1.14	6	6	3.19	12	12	1.96
SAUSA300_1353	1519549	1520125	1.19	2	2	1.31	6	6	3.37	11	11	1.96
moaB	2393904	2394411	0.68	1	1	2.73	11	11	2.43	7	7	1.95
rbsK	314497	315412	1.88	5	5	1.65	12	12	2.31	12	12	1.95
folP	551993	552797	1.71	4	4	1.25	8	8	2.85	13	13	1.94
galM	2457406	2458426	0.67	2	2	1.85	15	15	3.29	19	19	1.94
SAUSA300_0707	784223	785738	0.91	4	4	1.66	20	20	3.26	28	28	1.94
SAUSA300_1669	1833574	1834735	2.66	9	9	0.98	9	9	2.13	14	14	1.92
SAUSA300_2002	2161802	2162828	0.67	2	2	1.84	15	15	3.27	19	19	1.92
modC	2395615	2396221	2.83	5	5	1.45	7	7	1.46	5	5	1.91
asd	1418072	1419062	0.69	2	2	2.16	17	17	2.85	16	16	1.9
dapB	1419947	1420670	0.95	2	2	1.57	9	9	3.17	13	13	1.9
SAUSA300_1903	2070465	2070867	2.56	3	3	0.94	3	3	2.19	5	5	1.9
SAUSA300_2136	2309729	2310713	1.75	5	5	2.17	17	17	1.79	10	10	1.9
miaA	1317659	1318595	1.47	4	4	0.81	6	6	3.39	18	18	1.89
moaD	2390905	2391139	1.47	1	1	2.69	5	5	1.51	2	2	1.89
rnc	1231839	1232571	0	0	0	1.55	9	9	4.1	17	17	1.88
SAUSA300_2157	2334113	2334845	1.88	4	4	2.06	12	12	1.69	7	7	1.88
arcC_1	68889	69819	1.48	4	4	1.49	11	11	2.65	14	14	1.87
recQ_1	781250	783032	1.35	7	7	2.05	29	29	2.18	22	22	1.86
SAUSA300_2491	2693538	2695083	0.89	4	4	1.71	21	21	2.97	26	26	1.86
SAUSA300_1329	1490021	1491344	1.56	6	6	1.33	14	14	2.67	20	20	1.85
SAUSA300_1858	2019592	2020744	0.6	2	2	1.42	13	13	3.52	23	23	1.85
SAUSA300_1884	2046242	2047442	1.72	6	6	1.47	14	14	2.35	16	16	1.85
ribE	1896588	1897221	1.63	3	3	1.39	7	7	2.51	9	9	1.84
SAUSA300_1219	1337196	1338288	2.2	7	7	1.38	12	12	1.94	12	12	1.84
SAUSA300_0348	400606	400831	1.53	1	1	0	0	0	3.92	5	5	1.82
SAUSA300s001	12519	12752	1.47	1	1	3.24	6	6	0.76	1	1	1.82
topB	2373737	2375873	1.77	11	11	1.53	26	26	2.15	26	26	1.82
SAUSA300_1980	2137029	2137473	0.77	1	1	2.27	8	8	2.38	6	6	1.81
comK	1019066	1019597	1.94	3	3	0.47	2	2	2.99	9	9	1.8
modB	2396221	2396893	1.53	3	3	1.5	8	8	2.36	9	9	1.8
SAUSA300_2070	2231703	2232750	1.31	4	4	1.56	13	13	2.53	15	15	1.8
SAUSA300_2209	2376059	2376947	2.32	6	6	1.7	12	12	1.39	7	7	1.8
fhuB	708963	709968	1.71	5	5	0.5	4	4	3.16	18	18	1.79
rpmG_1	1351604	1351754	0	0	0	4.19	5	5	1.18	1	1	1.79
SAUSA300_1689	1864068	1864926	1.2	3	3	1.91	13	13	2.26	11	11	1.79
SAUSA300s067	774744	774824	0	0	0	3.14	2	2	2.2	1	1	1.78
SAUSA300_0516	578480	578885	0.85	1	1	1.86	6	6	2.61	6	6	1.77
SAUSA300_0565	639465	639834	0.93	1	1	1.02	3	3	3.35	7	7	1.77
SAUSA300_0754	841009	841639	0	0	0	2.8	14	14	2.52	9	9	1.77
SAUSA300s004	436138	436242	0	0	0	3.63	3	3	1.7	1	1	1.77
SAUSA300s124	2745778	2745930	0	0	0	4.14	5	5	1.16	1	1	1.77
SAUSA300_1560	1709332	1710553	1.13	4	4	1.85	18	18	2.31	16	16	1.76
SAUSA300_1691	1865401	1866478	1.59	5	5	1.05	9	9	2.62	16	16	1.76
SAUSA300_1771	1958589	1959231	0.54	1	1	2.55	13	13	2.2	8	8	1.76
epiG	1945673	1946372	1.47	3	3	1.26	7	7	2.52	10	10	1.75
SAUSA300_0207	245199	245778	1.78	3	3	0.43	2	2	3.05	10	10	1.75
SAUSA300_0648	721619	723509	1.64	9	9	1.46	22	22	2.15	23	23	1.75
SAUSA300_0695	770119	770833	2.41	5	5	0.88	5	5	1.98	8	8	1.75
SAUSA300_1058	1156366	1157326	1.43	4	4	1.44	11	11	2.39	13	13	1.75
SAUSA300_2297	2468868	2469507	0	0	0	1.38	7	7	3.86	14	14	1.75
mnhF	928663	928957	0	0	0	0.43	1	1	4.8	8	8	1.74
SAUSA300_2236	2402926	2404081	1.19	4	4	1.74	16	16	2.29	15	15	1.74
SAUSA300_2497	2700557	2701712	2.08	7	7	1.31	12	12	1.83	12	12	1.74
SAUSA300s209	313165	313255	3.82	1	1	1.4	1	1	0	0	0	1.74
mtlA	2276397	2276832	0.79	1	1	1.16	4	4	3.24	8	8	1.73
SAUSA300_0463	523074	523422	0.99	1	1	2.17	6	6	2.03	4	4	1.73
SAUSA300_1894	2058737	2060207	1.64	7	7	1.63	19	19	1.92	16	16	1.73
SAUSA300_2464	2660660	2661461	1.29	3	3	1.26	8	8	2.64	12	12	1.73
SAUSA300s044	1887573	1887773	3.43	2	2	0	0	0	1.76	2	2	1.73
crtM	2703658	2704522	0.4	1	1	1.89	13	13	2.86	14	14	1.72
SAUSA300_1492	1646166	1646748	1.18	2	2	2.16	10	10	1.82	6	6	1.72
SAUSA300_1777	1961102	1961175	0	0	0	5.17	0	3	0	0	0	1.72
SAUSA300_1986	2144202	2144829	0.55	1	1	1.81	9	9	2.81	10	10	1.72
SAUSA300_2137	2311104	2312175	0.64	2	2	2.7	23	23	1.81	11	11	1.72
SAUSA300s137	1630805	1630942	0	0	0	0	0	0	5.15	4	4	1.72
glpP	1311296	1311839	0.63	1	1	2.55	11	11	1.95	6	6	1.71
SAUSA300_0176	198052	198814	1.8	4	4	1.49	9	9	1.85	8	8	1.71
SAUSA300_0584	657793	658435	0.54	1	1	1.57	8	8	3.02	11	11	1.71
SAUSA300_0832	911626	912061	0.79	1	1	2.31	8	8	2.03	5	5	1.71
SAUSA300_1022	1118573	1118963	1.76	2	2	0.65	2	2	2.71	6	6	1.71
SAUSA300_2167	2347132	2348539	1.95	8	8	1.43	16	16	1.75	14	14	1.71
SAUSA300_2626	2852035	2852500	2.95	4	4	0.27	1	1	1.9	5	5	1.71
tnp	2290381	2291620	0.55	0	2	1.02	0	10	3.56	0	25	1.71
ansA	1534594	1535563	0.35	1	1	0.91	7	7	3.82	21	21	1.7
pheA	2061486	2062281	1.73	4	4	0.47	3	3	2.88	13	13	1.7
SAUSA300_0544	609259	610129	0.39	1	1	1.88	13	13	2.84	14	14	1.7
SAUSA300_1895	2060390	2061467	1.28	4	4	1.05	9	9	2.78	17	17	1.7
SAUSA300_2213	2380363	2383531	1.19	11	11	1.63	41	41	2.28	41	41	1.7
efb	1153195	1153693	1.38	2	2	2.27	9	9	1.42	4	4	1.69
SAUSA300_1011	1105942	1106425	0	0	0	1.04	4	4	4.02	11	11	1.69
SAUSA300s150	678876	679003	2.7	1	1	0.99	1	1	1.39	1	1	1.69
ligA	2047454	2049458	0.69	4	4	1.88	30	30	2.46	28	28	1.68
SAUSA300_0361	415026	415872	2.03	5	5	1.34	9	9	1.67	8	8	1.68
SAUSA300_0517	578892	579639	1.38	3	3	2.02	12	12	1.65	7	7	1.68
SAUSA300_1453	1605754	1606675	2.24	6	6	1.09	8	8	1.72	9	9	1.68
SAUSA300_2069	2231287	2231707	1.64	2	2	0.9	3	3	2.52	6	6	1.68
accB_2	1714210	1714660	0.76	1	1	1.12	4	4	3.14	8	8	1.67
SAUSA300_0180	202017	203268	1.37	5	5	0.8	8	8	2.82	20	20	1.67
SAUSA300_0697	771257	771926	1.54	3	3	0.56	3	3	2.9	11	11	1.67
SAUSA300_1523	1674485	1675304	0.42	1	1	2	13	13	2.58	12	12	1.67
SAUSA300_1898	2064237	2065335	0.94	3	3	0.69	6	6	3.37	21	21	1.67
cls	2208378	2209938	1.1	5	5	1.29	16	16	2.6	23	23	1.66
pcrA	2049461	2051654	1.1	7	7	1.72	30	30	2.17	27	27	1.66
SAUSA300_0659	735242	736463	0.56	2	2	1.65	16	16	2.74	19	19	1.65
SAUSA300_1323	1454403	1454655	1.36	1	1	1.5	3	3	2.1	3	3	1.65
SAUSA300_2461	2657552	2658359	0.85	2	2	1.25	8	8	2.84	13	13	1.65
SAUSA300_2632	2858628	2859141	0	0	0	2.21	9	9	2.75	8	8	1.65
gntP	2636269	2637628	1.01	4	4	1.57	17	17	2.34	18	18	1.64
oppD_1	976161	977244	1.27	4	4	1.86	16	16	1.79	11	11	1.64
SAUSA300_0126	144916	145681	0.9	2	2	1.48	9	9	2.54	11	11	1.64
SAUSA300_0798	881031	881853	0.84	2	2	1.07	7	7	3	14	14	1.64
rluB	1597763	1598501	0.93	2	2	2.05	12	12	1.91	8	8	1.63
SAUSA300_1780	1961833	1962388	0.62	1	1	2.04	9	9	2.22	7	7	1.63
cap5P	189554	190730	0.88	3	3	1.28	12	12	2.7	18	18	1.62
SAUSA300_0519	580243	580813	1.21	2	2	2.43	11	11	1.24	4	4	1.62
SAUSA300s160	726209	727309	0	0	0	1.49	5	13	3.37	5	21	1.62
SAUSA300_0071	78431	79445	1.35	4	4	1.74	14	14	1.74	10	10	1.61
SAUSA300_0940	1028911	1029268	0.96	1	1	1.41	4	4	2.47	5	5	1.61
SAUSA300_1088	1190119	1190917	1.29	3	3	2.21	14	14	1.33	6	6	1.61
SAUSA300_1668	1833014	1833461	0.77	1	1	1.69	6	6	2.37	6	6	1.61
manA_2	2791464	2792403	1.1	1	3	1.07	3	8	2.63	6	14	1.6
opuCa	2575902	2577129	1.12	4	4	1.23	12	12	2.44	17	17	1.6
SAUSA300_0321	374728	375556	0.83	2	2	2.28	15	15	1.7	8	8	1.6
SAUSA300_0599	673269	674220	1.08	3	3	0.93	7	7	2.78	15	15	1.6
lytH	1739609	1740485	0.78	2	2	1.58	11	11	2.42	12	12	1.59
SAUSA300s127	849566	849675	3.15	1	1	0	0	0	1.62	1	1	1.59
SAUSA300_0219	259022	259991	0.71	2	2	1.3	10	10	2.73	15	15	1.58
SAUSA300_1749	1929783	1930161	1.82	2	2	2	6	6	0.93	2	2	1.58
SAUSA300_2042	2207773	2207983	1.64	1	1	0.6	1	1	2.52	3	3	1.58
SAUSA300_0025	31025	33344	1.18	8	8	1.25	23	23	2.28	30	30	1.57
SAUSA300_2041	2207508	2207646	2.49	1	1	0.91	1	1	1.28	1	1	1.56
SAUSA300_2492	2695272	2695872	2.29	4	4	0.63	3	3	1.76	6	6	1.56
tcaA	2474722	2476105	1.24	5	5	1	11	11	2.42	19	19	1.56
SAUSA300_0826	906635	907484	2.02	5	5	1.19	8	8	1.45	7	7	1.55
SAUSA300_0977	1070945	1071752	0.43	1	1	2.03	13	13	2.19	10	10	1.55
SAUSA300_1066	1167960	1168034	4.64	1	1	0	0	0	0	0	0	1.55
SAUSA300_1171	1289439	1290705	0.81	3	3	1.19	12	12	2.65	19	19	1.55
hemD	1769868	1770537	0	0	0	2.26	12	12	2.37	9	9	1.54
SAUSA300_0824	904301	905342	0.99	3	3	1.09	9	9	2.54	15	15	1.54
SAUSA300_0956	1048216	1048651	0	0	0	0.58	2	2	4.05	10	10	1.54
SAUSA300_2325	2499455	2499839	1.79	2	2	0.98	3	3	1.84	4	4	1.54
SAUSA300_2500	2704558	2705686	1.52	5	5	1.23	11	11	1.88	12	12	1.54
rnhB	1245955	1246723	0.45	1	1	1.15	7	7	2.99	13	13	1.53
SAUSA300_1827	1996698	1996775	0	0	0	0	0	0	4.58	2	2	1.53
SAUSA300_2402	2587195	2587453	0	0	0	3.9	8	8	0.68	1	1	1.53
SAUSA300s011	1389984	1390179	1.76	1	1	1.94	3	3	0.9	1	1	1.53
SAUSA300s130	2353454	2353597	0	0	0	0.88	1	1	3.7	3	3	1.53
SAUSA300_0010	14748	15444	0.49	1	1	1.27	7	7	2.79	11	11	1.52
nirD	2521757	2522072	1.09	1	1	1.2	3	3	2.24	4	4	1.51
recJ	1744102	1746376	0.6	4	4	1.05	19	19	2.87	37	37	1.51
SAUSA300_0647	720868	721630	0.9	2	2	1.32	8	8	2.31	10	10	1.51
sbcC	1360926	1363956	1.47	13	13	1.37	33	33	1.69	29	29	1.51
mreC	1756994	1757837	0.41	1	1	1.79	12	12	2.3	11	11	1.5
SAUSA300_0732	812603	813245	1.61	3	3	0.98	5	5	1.92	7	7	1.5
SAUSA300_1907	2073999	2074557	0.62	1	1	1.35	6	6	2.53	8	8	1.5
SAUSA300_2248	2412633	2414589	1.23	7	7	1.03	16	16	2.25	25	25	1.5
SAUSA300_2140	2315220	2317197	1.56	0	9	1.4	0	22	1.52	0	17	1.49
SAUSA300_2211	2378409	2379300	0.77	2	2	1.13	8	8	2.57	13	13	1.49
SAUSA300_2377	2556401	2557544	0.9	3	3	1.1	10	10	2.47	16	16	1.49
SAUSA300_2435	2622903	2623494	0.58	1	1	1.49	7	7	2.39	8	8	1.49
vraS	2026205	2027249	0.99	3	3	0.96	8	8	2.53	15	15	1.49
SAUSA300_1998	2155530	2156610	1.27	4	4	1.05	9	9	2.12	13	13	1.48
SAUSA300_0701	774972	775683	0.48	1	1	0.71	4	4	3.22	13	13	1.47
SAUSA300_1324	1455105	1455810	0.97	2	2	1.43	8	8	2	8	8	1.47
SAUSA300_1524	1675314	1675854	1.27	2	2	1.16	5	5	1.96	6	6	1.47
SAUSA300_1703	1884793	1885105	1.1	1	1	1.61	4	4	1.7	3	3	1.47
SAUSA300_0622	694855	695608	1.37	3	3	1.84	11	11	1.17	5	5	1.46
SAUSA300_1261	1388883	1389915	2	6	6	0.85	7	7	1.54	9	9	1.46
SAUSA300_1372	1540047	1541001	1.08	3	3	1.45	10	11	1.85	9	10	1.46
nsaS	2769068	2769956	1.55	4	4	1.42	10	10	1.39	7	7	1.45
tagB	698720	699824	0.62	2	2	1.03	9	9	2.72	17	17	1.45
adhE	171206	173816	0.79	6	6	1.3	27	27	2.23	33	33	1.44
gatC	2043946	2044249	0	0	0	0.83	2	2	3.49	6	6	1.44
SAUSA300_0137	156085	156841	1.36	3	3	1.33	8	8	1.63	7	7	1.44
SAUSA300_0802	884800	885259	0.75	1	1	1.64	6	6	1.92	5	5	1.44
SAUSA300_1667	1832191	1832935	0.92	2	2	1.01	6	6	2.37	10	10	1.44
SAUSA300_2480	2677718	2678606	1.16	3	3	1.56	11	11	1.59	8	8	1.44
SAUSA300_0589	662760	663699	0.37	1	1	1.47	11	11	2.44	13	13	1.43
SAUSA300_1434	1588080	1588410	2.08	2	2	1.14	3	3	1.07	2	2	1.43
SAUSA300_2174	2354437	2355244	1.28	3	3	0.62	4	4	2.4	11	11	1.43
SAUSA300_2406	2591179	2592373	1.44	5	5	1.37	13	13	1.48	10	10	1.43
arlR	1441609	1442269	0.52	1	1	1.33	7	7	2.4	9	9	1.42
brnQ_2	355496	356774	0.81	3	3	0.98	10	10	2.48	18	18	1.42
kdpC	2192949	2193510	0.61	1	1	1.12	5	5	2.51	8	8	1.42
SAUSA300_0793	876755	877634	0	0	0	1.86	13	13	2.41	12	12	1.42
SAUSA300_2519	2721719	2722610	1.54	4	4	1.13	8	8	1.58	8	8	1.42
SAUSA300s043	1676055	1676207	2.26	1	1	0.83	1	1	1.16	1	1	1.42
SAUSA300s140	636401	636794	0.87	1	1	1.6	5	5	1.79	4	4	1.42
hemH	1964134	1965058	1.86	5	5	1.23	9	9	1.15	6	6	1.41
SAUSA300_0259	310808	311600	0.87	2	2	1.59	10	10	1.78	8	8	1.41
SAUSA300_1818	1995850	1995931	4.24	0	1	0	0	0	0	0	0	1.41
tcaB	2473245	2474454	0.57	2	2	1.04	10	10	2.63	18	18	1.41
epiF	1947126	1947819	0.5	1	1	0.91	5	5	2.8	11	11	1.4
rpiA	2455657	2456344	0.5	1	1	0.37	2	2	3.34	13	13	1.4
SAUSA300_0042	53117	54608	0.92	4	4	1.86	22	22	1.42	12	12	1.4
SAUSA300_0171	194070	195030	0.72	2	2	0.92	7	7	2.57	14	14	1.4
SAUSA300_0484	544008	544272	0	0	0	2.86	6	6	1.34	2	2	1.4
SAUSA300_0652	727619	728264	1.07	2	2	1.76	9	9	1.37	5	5	1.4
SAUSA300_1085	1185408	1186215	1.28	3	3	1.4	9	9	1.53	7	7	1.4
SAUSA300_2295	2467213	2467633	2.45	3	3	0.9	3	3	0.84	2	2	1.4
SAUSA300_2378	2557603	2558263	2.08	4	4	0.76	4	4	1.34	5	5	1.39
treC	505704	507345	1.26	6	6	0.77	10	10	2.15	20	20	1.39
mutM	1789737	1790610	1.57	4	4	1.15	8	8	1.41	7	7	1.38
SAUSA300_0318	369888	370557	0	0	0	1.5	8	8	2.64	10	10	1.38
SAUSA300_0338	391100	392027	2.22	6	6	0.41	3	3	1.52	8	8	1.38
rnpA	2871970	2872324	0.97	1	1	2.13	6	6	1	2	2	1.37
SAUSA300_1186	1305464	1305830	0.94	1	1	1.72	5	5	1.45	3	3	1.37
SAUSA300_1847	2008365	2010102	0.59	3	3	1.38	19	19	2.13	21	21	1.37
SAUSA300_1908	2074616	2075141	0.65	1	1	1.44	6	6	2.02	6	6	1.37
SAUSA300_1975	2129805	2130861	0.98	3	3	0.95	8	8	2.17	13	13	1.37
SAUSA300_2132	2305723	2305984	1.32	1	1	1.45	3	3	1.35	2	2	1.37
SAUSA300_2554	2762012	2763893	1.46	8	8	0.87	13	13	1.78	19	19	1.37
SAUSA300s088	518156	518199	0	0	0	0	0	0	4.1	1	1	1.37
cinA	1294876	1296028	1.49	5	5	1.2	11	11	1.38	9	9	1.36
SAUSA300_1775	1960924	1960998	0	0	0	1.7	0	1	2.38	0	1	1.36
SAUSA300_2472	2668954	2669917	1.43	4	4	0.65	5	5	2.01	11	11	1.36
SAUSA300s288	1429516	1429754	1.44	0	1	2.64	1	5	0	0	0	1.36
opuCb	2575270	2575906	1.08	2	2	1.58	8	8	1.39	5	5	1.35
SAUSA300_1160	1275778	1276063	0	0	0	2.21	5	5	1.86	3	3	1.35
SAUSA300_1349	1516183	1517326	1.2	4	4	0.99	9	9	1.85	12	12	1.35
SAUSA300_2449	2644863	2646141	0.54	2	2	1.18	12	12	2.35	17	17	1.35
arsR_2	2262083	2262404	2.14	2	2	0.78	2	2	1.1	2	2	1.34
SAUSA300_0024	29997	30798	0.43	1	1	0.94	6	6	2.64	12	12	1.34
SAUSA300_0676	749534	751088	1.55	7	7	1.21	15	15	1.25	11	11	1.34
holA	1697198	1698173	0.7	2	2	1.29	10	10	1.99	11	11	1.33
SAUSA300_1582	1732646	1732829	0	0	0	2.06	3	3	1.93	2	2	1.33
SAUSA300_1979	2134869	2136177	0.79	3	3	1.06	11	11	2.16	16	16	1.33
SAUSA300_2624	2850773	2851541	0.89	2	2	1.47	9	9	1.61	7	7	1.33
SAUSA300s142	585394	585514	0	0	0	1.05	1	1	2.94	2	2	1.33
crtN	2702138	2703647	0.68	3	3	1.25	15	15	1.99	17	17	1.31
murG	1444429	1445500	0.64	2	2	0.82	7	7	2.47	15	15	1.31
SAUSA300_0352	402498	403341	0.81	2	2	1.64	11	11	1.46	7	7	1.31
SAUSA300_0827	907496	908324	1.24	3	3	0.76	5	5	1.92	9	9	1.31
SAUSA300_1840	2001003	2001080	0	0	0	1.63	0	1	2.29	0	1	1.31
SAUSA300s224	801870	802464	0	0	0	1.27	6	6	2.67	9	9	1.31
hsdS	1935643	1936843	0.57	2	2	1.26	12	12	2.06	14	14	1.3
SAUSA300_0349	400930	401320	1.76	2	2	0.32	1	1	1.81	4	4	1.3
SAUSA300_0394	445119	445965	0	0	0	1.19	8	8	2.71	13	13	1.3
SAUSA300_1950	2112531	2112774	1.41	1	1	1.04	2	2	1.45	2	2	1.3
map_2	2082044	2084100	0.84	5	5	0.98	16	16	2.06	24	24	1.29
SAUSA300_2031	2192262	2192742	2.15	3	3	0.26	1	1	1.47	4	4	1.29
SAUSA300_2304	2476994	2477963	0.71	0	2	1.17	0	9	2	0	11	1.29
SAUSA300_2581	2798560	2800468	0.72	4	4	0.92	14	14	2.22	24	24	1.29
serA	1834721	1836326	1.71	8	8	0.94	12	12	1.21	11	11	1.29
deoD_1	157076	157784	0.97	2	2	0.89	5	5	1.99	8	8	1.28
pabA	772276	772870	1.73	3	3	0.64	3	3	1.48	5	5	1.28
SAUSA300_0700	774004	774613	0.56	1	1	1.24	6	6	2.03	7	7	1.28
SAUSA300_1435	1588422	1588884	1.49	2	2	0.82	3	3	1.53	4	4	1.28
SAUSA300_1537	1686439	1687192	1.37	3	3	0.84	5	5	1.64	7	7	1.28
SAUSA300_2126	2299242	2300685	1.19	5	5	1.05	12	12	1.59	13	13	1.28
SAUSA300s129	1166071	1167551	1.86	3	8	0.42	1	5	1.55	4	13	1.28
SAUSA300s198	695852	696517	1.03	0	2	0.95	0	5	1.86	0	7	1.28
SAUSA300_0942	1030944	1031235	0	0	0	2.59	6	6	1.21	2	2	1.27
SAUSA300_0981	1076324	1077497	0.29	1	1	0.97	9	9	2.56	17	17	1.27
SAUSA300_1220	1338284	1338887	0	0	0	1.46	7	7	2.34	8	8	1.27
smc	1232717	1236284	0.96	10	10	0.81	23	23	2.03	41	41	1.27
arcR	2777388	2778093	1.46	3	3	1.07	4	6	1.25	3	5	1.26
SAUSA300_1516	1666113	1666899	0.44	1	1	1.76	11	11	1.57	7	7	1.26
SAUSA300_2021	2182411	2184562	0.32	2	2	1.4	24	24	2.05	25	25	1.26
SAUSA300_2523	2725765	2726134	0.93	1	1	1.36	4	4	1.43	3	3	1.24
SAUSA300s179	2791629	2792195	0.61	0	1	1.56	0	7	1.56	0	5	1.24
SAUSA300s249	2259030	2259284	1.35	1	1	0.99	2	2	1.39	2	2	1.24
dapA	1419063	1419951	0.39	1	1	1.13	8	8	2.18	11	11	1.23
SAUSA300_0264	315858	316740	1.17	3	3	0.71	5	5	1.8	9	9	1.23
SAUSA300_0353	403340	403970	1.09	2	2	1.2	6	6	1.4	5	5	1.23
SAUSA300_2352	2530081	2530348	0	0	0	2.36	5	5	1.32	2	2	1.23
SAUSA300_0442	494324	495107	0.88	2	2	1.45	9	9	1.35	6	6	1.22
SAUSA300_0846	925161	926478	0.78	3	3	1.15	12	12	1.74	13	13	1.22
SAUSA300_1175	1293645	1294038	0	0	0	0.96	3	3	2.69	6	6	1.22
SAUSA300_1580	1731210	1732224	0.68	2	2	1.24	10	10	1.74	10	10	1.22
hlgA	2542126	2543056	1.11	3	3	0.81	6	6	1.71	9	9	1.21
malR	1611315	1612335	1.35	4	4	0.74	6	6	1.56	9	9	1.21
SAUSA300_0909	995775	996630	0.8	2	2	1.18	8	8	1.65	8	8	1.21
SAUSA300_1613	1766288	1767362	0.64	2	2	1.52	13	13	1.48	9	9	1.21
SAUSA300_2446	2641084	2641777	0.5	1	1	1.09	6	6	2.04	8	8	1.21
SAUSA300_2553	2761344	2761950	1.13	2	2	1.04	5	5	1.46	5	5	1.21
SAUSA300_2585	2805966	2806926	0	0	0	1.05	8	8	2.57	14	14	1.21
uvrB	823944	825930	0.86	5	5	1.27	20	20	1.51	17	17	1.21
oppA_1	978193	979849	1.04	5	5	1.06	14	14	1.49	14	14	1.2
rbsD	315439	315844	0	0	0	1.86	6	6	1.74	4	4	1.2
SAUSA300_0134	152503	153934	0.48	2	2	1.41	16	16	1.73	14	14	1.2
SAUSA300_0199	233694	234807	0.62	2	2	1.24	11	11	1.74	11	11	1.2
SAUSA300_0265	316971	317970	0.34	1	1	1.13	9	9	2.12	12	12	1.2
SAUSA300_1352	1518972	1519560	1.17	2	2	0.64	3	3	1.8	6	6	1.2
SAUSA300_2431	2614822	2617684	0.84	7	7	1.14	26	26	1.6	26	26	1.2
fmt_1	1050991	1052185	1.15	4	4	0.95	9	9	1.48	10	10	1.19
SAUSA300_2030	2190686	2192270	0.65	3	3	1.03	13	13	1.89	17	17	1.19
copA	86093	88118	1.02	6	6	0.87	14	14	1.65	19	19	1.18
SAUSA300_2326	2501326	2503432	0.49	3	3	1.13	19	19	1.93	23	23	1.18
scrR	2152655	2153606	0.72	2	2	1.32	10	10	1.48	8	8	1.18
coaE	1789098	1789722	0.55	1	1	0.4	2	2	2.54	9	9	1.17
rarD	2854568	2855477	0.76	2	2	0.42	3	3	2.33	12	12	1.17
SAUSA300_1912	2077499	2078180	0	0	0	0.92	5	5	2.59	10	10	1.17
sek	883303	884032	0.94	2	2	0.86	5	5	1.69	7	7	1.17
SAUSA300_0069	76268	76942	1.02	1	2	0.37	2	2	2.09	6	8	1.16
SAUSA300_1042	1137806	1139519	1	5	5	1.25	17	17	1.24	12	12	1.16
SAUSA300_1286	1416803	1418009	0.57	2	2	1.15	11	11	1.75	12	12	1.16
SAUSA300_1891	2056896	2057070	0	0	0	1.45	2	2	2.03	2	2	1.16
SAUSA300_0277	329379	330273	1.92	5	5	0.14	1	1	1.38	7	7	1.15
SAUSA300_2459	2656436	2656871	0.79	1	1	1.45	5	5	1.22	3	3	1.15
SAUSA300_2247	2411864	2412608	0	0	0	1.52	9	9	1.9	8	8	1.14
SAUSA300_2322	2496131	2496755	1.65	3	3	1.21	6	6	0.57	2	2	1.14
SAUSA300_2509	2714828	2715398	1.21	2	2	0.66	3	3	1.55	5	5	1.14
rumA	2037889	2039251	0.25	1	1	1.2	13	13	1.94	15	15	1.13
SAUSA300_1291	1421558	1422710	0	0	0	1.09	10	10	2.3	15	15	1.13
ureD	2409674	2410511	0	0	0	0.45	3	3	2.95	14	14	1.13
nuc_1	866214	866901	1.5	3	3	1.1	6	6	0.77	3	3	1.12
pyrF	1202178	1202871	0.5	1	1	1.09	6	6	1.78	7	7	1.12
SAUSA300_0139	157790	159143	1.27	5	5	0.93	10	10	1.17	9	9	1.12
SAUSA300_0660	736459	736948	0	0	0	1.54	6	6	1.8	5	5	1.12
SAUSA300_0668	740951	741635	0	0	0	1.29	7	7	2.06	8	8	1.12
SAUSA300_0825	905355	906423	1.29	4	4	1.41	12	12	0.66	4	4	1.12
SAUSA300_0915	1004269	1005028	0	0	0	1.49	9	9	1.86	8	8	1.12
SAUSA300_2146	2322716	2323718	0.69	2	2	0.38	3	3	2.29	13	13	1.12
SAUSA300_2501	2705691	2707185	1.38	6	6	0.67	8	8	1.3	11	11	1.12
SAUSA300s145	793275	793631	0.96	1	1	1.41	4	4	0.99	2	2	1.12
era	1678587	1679487	0	0	0	0.98	7	7	2.35	12	12	1.11
rimI	2162820	2163285	0.74	1	1	1.08	4	4	1.52	4	4	1.11
SAUSA300_0288	342159	344004	0.56	3	3	0.68	10	10	2.1	22	22	1.11
trpA	1395995	1396724	0.47	1	1	0.69	4	4	2.18	9	9	1.11
ilvA_2	2174332	2175601	0.81	3	3	0.69	7	7	1.81	13	13	1.1
SAUSA300_0026	33711	34191	0	0	0	1.83	3	7	1.47	1	4	1.1
SAUSA300_0498	556323	556399	0	0	0	3.31	0	2	0	0	0	1.1
SAUSA300_0924	1015571	1016930	0.25	1	1	1.11	12	12	1.95	15	15	1.1
SAUSA300_1835	1997407	1997483	0	0	0	3.31	0	2	0	0	0	1.1
SAUSA300_1867	2027245	2027947	1.47	3	3	1.08	6	6	0.75	3	3	1.1
SAUSA300_2525	2726768	2727635	0	0	0	1.89	13	13	1.42	7	7	1.1
rrfC	1997586	1997701	0	0	0	3.28	0	3	0	0	0	1.09
SAUSA300_2527	2729071	2729347	0	0	0	1.37	3	3	1.92	3	3	1.09
argH	942071	943451	0.25	1	1	1.46	16	16	1.53	12	12	1.08
SAUSA300_0079	88135	88681	1.26	2	2	0.69	3	3	1.29	4	4	1.08
SAUSA300_0081	89445	91197	0.98	5	5	1.36	19	19	0.91	9	9	1.08
SAUSA300_0087	95551	96754	0	0	0	1.05	10	10	2.2	15	15	1.08
SAUSA300_0702	775666	776671	0	0	0	1.13	9	9	2.11	12	12	1.08
SAUSA300_1721	1904220	1904445	0	0	0	1.68	3	3	1.57	2	2	1.08
SAUSA300_0740	822792	823443	0.53	1	1	0.77	4	4	1.9	7	7	1.07
mutS	1306746	1309269	0.54	4	4	0.9	18	18	1.75	25	25	1.06
recX	2016332	2017151	0.42	1	1	1.69	11	11	1.08	5	5	1.06
SAUSA300_0872	957034	957424	1.76	2	2	0.97	3	3	0.45	1	1	1.06
SAUSA300_2475	2671485	2671896	0	0	0	0.61	2	2	2.57	6	6	1.06
sdrE	618895	622360	0.79	8	8	1.16	31	32	1.22	22	24	1.06
SAUSA300_0883	970110	970545	0.79	1	1	1.16	4	4	1.22	3	3	1.05
ear	894574	895129	0	0	0	2.49	11	11	0.64	2	2	1.04
epiE	1946368	1947130	0.9	2	2	0.83	5	5	1.39	6	6	1.04
metB	487343	488486	1.2	4	4	0.22	2	2	1.7	11	11	1.04
SAUSA300_0699	772853	774005	0.89	3	3	1.31	12	12	0.92	6	6	1.04
SAUSA300_1844	2004962	2005418	1.51	2	2	0.83	3	3	0.77	2	2	1.04
SAUSA300_2631	2857700	2858495	0.43	1	1	1.58	10	10	1.11	5	5	1.04
lukF-PV	1546169	1547147	1.05	3	3	0.77	6	6	1.26	7	7	1.03
SAUSA300_0905	993174	993768	0.58	1	1	0.42	2	2	2.08	7	7	1.03
SAUSA300_1328	1488473	1489865	1.23	5	5	1.08	12	12	0.76	6	6	1.03
SAUSA300_2548	2753760	2754447	1	2	2	0.55	3	3	1.54	6	6	1.03
brnQ_3	1429832	1431176	1.28	5	5	0.47	5	5	1.31	10	10	1.02
SAUSA300_0362	416028	416910	1.17	3	3	0.29	2	2	1.6	8	8	1.02
SAUSA300_1733	1918029	1918776	1.38	3	3	0.51	3	3	1.18	5	5	1.02
SAUSA300_2156	2333107	2333863	0.45	1	1	0.5	3	3	2.1	9	9	1.02
SAUSA300_0195	227383	228259	1.18	3	3	0.86	6	6	1.01	5	5	1.01
SAUSA300_1736	1919319	1919577	0	0	0	0.98	2	2	2.05	3	3	1.01
SAUSA300_1809	1992082	1993144	0.32	1	1	0.71	6	6	1.99	12	12	1.01
SAUSA300_2106	2274253	2276386	0.16	1	1	0.71	12	12	2.15	26	26	1.01
SAUSA300_2403	2587811	2588267	2.26	3	3	0	0	0	0.77	2	2	1.01
SAUSA300_2433	2618194	2620003	0.19	1	1	1.18	17	17	1.66	17	17	1.01
spsA	947232	947757	0	0	0	1.68	7	7	1.34	4	4	1.01
recQ_2	1538678	1540058	0.75	3	3	1.09	12	12	1.15	9	9	1
SAUSA300_0335	387452	388808	0.51	2	2	0.56	6	6	1.95	15	15	1
SAUSA300_0632	707015	707849	0.82	2	2	0.91	6	6	1.27	6	6	1
SAUSA300_1334	1498744	1500085	1.02	4	4	0.66	7	7	1.32	10	10	1
SAUSA300_1658	1823624	1824572	1.09	3	3	0.8	6	6	1.12	6	6	1
SAUSA300s251	2385282	2386389	0.93	1	3	1.59	7	14	0.48	1	3	1
potD	1097255	1098329	0.96	3	3	0.7	6	6	1.31	8	8	0.99
SAUSA300s299	2608046	2608594	0	0	0	2.98	1	13	0	0	0	0.99
SAUSA300_1099	1203511	1203724	0	0	0	2.95	5	5	0	0	0	0.98
SAUSA300_1224	1341187	1341763	0	0	0	1.09	5	5	1.84	6	6	0.98
SAUSA300_2316	2490596	2491112	1.33	2	2	0.24	1	1	1.37	4	4	0.98
SAUSA300s187	1603546	1604720	0	0	0	0.54	2	5	2.4	6	16	0.98
gltA	1799607	1800729	0.61	2	2	0.9	8	8	1.41	9	9	0.97
gntK	2637744	2639298	0.44	2	2	0.65	8	8	1.82	16	16	0.97
rbgA	1245087	1245972	0.39	1	1	1.14	8	8	1.39	7	7	0.97
SAUSA300_2351	2528236	2529787	0.89	4	4	0.89	11	11	1.14	10	10	0.97
SAUSA300s190	1980758	1982843	1.48	2	9	0.42	1	7	1.02	2	12	0.97
betB	2751266	2752757	0.69	3	3	0.76	9	9	1.42	12	12	0.96
opp-3C	82905	83673	1.34	3	3	0.16	1	1	1.38	6	6	0.96
SAUSA300_1040	1136945	1137212	1.29	1	1	0.94	2	2	0.66	1	1	0.96
SAUSA300_1194	1316727	1317642	1.13	3	3	0.41	3	3	1.35	7	7	0.96
SAUSA300_2159	2336349	2337198	0	0	0	0.59	4	4	2.28	11	11	0.96
SAUSA300_2232	2398947	2399718	0	0	0	0.82	5	5	2.06	9	9	0.96
sbcD	1359801	1360923	0.61	2	2	1.01	9	9	1.26	8	8	0.96
SAUSA300_0093	101211	102072	0.8	2	2	1.02	7	7	1.02	5	5	0.95
SAUSA300_1802	1985792	1986188	0	0	0	0.64	2	2	2.23	5	5	0.95
SAUSA300_2306	2479033	2479699	1.03	2	2	0.76	4	4	1.06	4	4	0.95
SAUSA300_2496	2699536	2700535	0.69	2	2	0.76	4	6	1.41	4	8	0.95
SAUSA300s263	2797710	2798512	0	0	0	2.2	4	14	0.66	1	3	0.95
SAUSA300_0182	210902	211547	0	0	0	1.17	6	6	1.64	6	6	0.94
SAUSA300_0200	235071	236664	0.65	3	3	0.95	12	12	1.22	11	11	0.94
SAUSA300_2395	2578577	2580215	0.84	4	4	1	13	13	0.97	9	9	0.94
oppB_1	974148	975075	0.37	1	1	1.09	8	8	1.33	7	7	0.93
pckA	1915441	1917034	0.86	4	4	0.71	9	9	1.22	11	11	0.93
SAUSA300_0256	308710	309154	0	0	0	0	0	0	2.78	7	7	0.93
SAUSA300_1451	1603937	1604693	1.36	0	3	0.5	0	3	0.93	0	4	0.93
SAUSA300_1746	1927409	1927595	1.85	1	1	0	0	0	0.95	1	1	0.93
SAUSA300_1970	2123964	2124897	0.74	2	2	0.54	4	4	1.51	8	8	0.93
SAUSA300_2363	2538662	2539529	0	0	0	0.73	5	5	2.03	10	10	0.92
SAUSA300s257	2664625	2665354	0.47	1	1	1.55	9	9	0.73	3	3	0.92
mutS2	1139528	1141877	0.73	5	5	0.64	12	12	1.35	18	18	0.91
argJ	213403	214645	0.83	3	3	0.3	3	3	1.56	11	11	0.9
SAUSA300_0432	484891	486229	0.51	2	2	0.47	5	5	1.71	13	13	0.9
SAUSA300_1008	1103493	1103685	1.79	1	1	0	0	0	0.92	1	1	0.9
SAUSA300_1029	1124490	1125543	0.65	2	2	0.72	6	6	1.34	8	8	0.9
SAUSA300_1914	2079073	2079454	0.9	1	1	1.32	4	4	0.46	1	1	0.9
SAUSA300_1915	2079717	2079894	0	0	0	0.71	1	1	1.99	2	2	0.9
SAUSA300_2127	2301006	2301480	0	0	0	1.59	6	6	1.12	3	3	0.9
nrdD	2757384	2759235	0.37	2	2	1.16	17	17	1.14	12	12	0.89
SAUSA300s118	1370986	1371258	0	0	0	1.39	3	3	1.3	2	2	0.89
ureG	2409060	2409675	0	0	0	1.23	6	6	1.43	5	5	0.89
SAUSA300_0271	323344	324004	2.08	4	4	0.57	3	3	0	0	0	0.88
SAUSA300_1905	2072063	2073104	0.33	1	1	0.97	8	8	1.36	8	8	0.88
SAUSA300s007	879100	879234	0	0	0	0	0	0	2.63	2	2	0.88
SAUSA300s017	1782255	1782504	0	0	0	0.51	1	1	2.12	3	3	0.88
acuC	1851836	1853006	0.88	3	3	0.97	9	9	0.75	5	5	0.87
SAUSA300_0170	191937	193425	0.23	1	1	0.85	10	10	1.54	13	13	0.87
SAUSA300_0300	351161	351662	0	0	0	0.5	1	2	2.11	5	6	0.87
SAUSA300_2455	2651283	2653248	0.35	2	2	0.83	13	13	1.44	15	16	0.87
SAUSA300s274	349894	350058	0	0	0	1.53	2	2	1.08	1	1	0.87
SAUSA300_0106	117121	118510	0	0	0	0.82	9	9	1.78	14	14	0.86
SAUSA300_0637	712224	712809	0.59	1	1	1.08	5	5	0.9	3	3	0.86
SAUSA300_2148	2325235	2326105	0.79	2	2	0.58	4	4	1.22	6	6	0.86
SAUSA300s021	1915154	1915287	2.58	1	1	0	0	0	0	0	0	0.86
ccrA	47541	48891	0.51	2	2	0.47	5	5	1.57	12	12	0.85
SAUSA300_0215	254253	254826	1.2	2	2	0.44	2	2	0.92	3	3	0.85
SAUSA300_1240	1358744	1359032	0	0	0	1.31	3	3	1.22	2	2	0.85
SAUSA300_1303	1434272	1434476	1.68	1	1	0	0	0	0.86	1	1	0.85
SAUSA300_1326	1456350	1456752	2.56	3	3	0	0	0	0	0	0	0.85
SAUSA300_1449	1601925	1602468	0	0	0	0.93	4	4	1.62	5	5	0.85
SAUSA300_1877	2037189	2037720	0	0	0	0.24	1	1	2.32	7	7	0.85
SAUSA300_2164	2342748	2343174	0	0	0	0.89	3	3	1.66	4	4	0.85
SAUSA300s002	15974	16073	0	0	0	2.54	2	2	0	0	0	0.85
sirC	131234	132233	0	0	0	1.13	9	9	1.41	8	8	0.85
aur	2784111	2785641	0.22	1	1	0.9	11	11	1.38	12	12	0.84
modA	2396906	2397689	0.44	1	1	0.96	6	6	1.13	5	5	0.84
SAUSA300_0236	284199	285729	0.45	2	2	0.9	11	11	1.15	10	10	0.84
seq	884055	884784	0.47	1	1	1.55	9	9	0.48	2	2	0.84
ccrB	45891	47520	0.63	3	3	0.46	6	6	1.41	13	13	0.83
pgsA	1294071	1294650	0	0	0	0.65	3	3	1.83	6	6	0.83
SAUSA300s059	1241404	1241475	0	0	0	0	0	0	2.48	1	1	0.83
ilvA_1	1491374	1492415	0.33	1	1	0.6	5	5	1.52	9	9	0.82
SAUSA300_0233	281009	281183	0	0	0	1.45	2	2	1.01	1	1	0.82
SAUSA300_0334	386926	387346	0	0	0	1.2	4	4	1.26	3	3	0.82
SAUSA300_0436	489808	490468	1.04	2	2	1.14	6	6	0.27	1	1	0.82
SAUSA300_0466	524663	525503	0.82	2	2	0.6	4	4	1.05	5	5	0.82
SAUSA300_0598	672294	673122	0	0	0	0.76	5	5	1.7	8	8	0.82
SAUSA300_2502	2707177	2707666	0.7	1	1	1.03	4	4	0.72	2	2	0.82
SAUSA300_2557	2768205	2768961	0.45	0	1	0.83	0	5	1.17	0	5	0.82
ribH	1894919	1895384	0	0	0	0.54	2	2	1.9	5	5	0.81
SAUSA300_0212	250727	251804	0.32	1	1	0.47	4	4	1.64	10	10	0.81
SAUSA300_0326	378497	379298	0	0	0	1.1	7	7	1.32	6	6	0.81
SAUSA300_0341	393741	394737	0.34	1	1	1.01	8	8	1.06	6	6	0.81
SAUSA300_0575	649864	650206	0	0	0	0.37	1	1	2.06	4	4	0.81
guaC	1352633	1353611	0.35	1	1	0.77	6	6	1.26	7	7	0.8
ilvC	2168748	2169753	0.68	2	2	0.5	4	4	1.23	7	7	0.8
SAUSA300_0044	55231	56236	0.68	2	2	0.5	4	4	1.23	7	7	0.8
SAUSA300s028	2555485	2555685	0	0	0	0.63	1	1	1.76	2	2	0.8
SAUSA300_0218	257469	259026	0.22	1	1	0.89	11	11	1.25	11	11	0.79
SAUSA300_0292	346290	346509	1.57	1	1	0	0	0	0.81	1	1	0.79
SAUSA300_1779	1961288	1961362	0	0	0	0	0	0	2.38	0	1	0.79
SAUSA300_1822	1996195	1996269	0	0	0	0	0	0	2.38	0	1	0.79
SAUSA300_2018	2181138	2181212	0	0	0	0	0	0	2.38	0	1	0.79
menE	1920579	1922058	0.7	3	3	0.34	4	4	1.31	11	11	0.78
SAUSA300_0644	718078	719002	0.74	2	2	1.23	9	9	0.38	2	2	0.78
SAUSA300_2273	2443383	2444763	1.24	1	5	1.09	1	12	0	0	0	0.78
uvrC	1142687	1144469	0.58	3	3	0.56	8	8	1.19	12	12	0.78
hisC_1	785977	787036	0	0	0	0.48	4	4	1.83	11	11	0.77
hutI	2448367	2449606	0	0	0	0.61	6	6	1.71	12	12	0.77
SAUSA300_0147	166603	168139	0	0	0	0.57	2	7	1.72	4	15	0.77
SAUSA300_0327	379287	380232	0.73	2	2	0.27	2	2	1.31	7	7	0.77
SAUSA300_0992	1087734	1088361	0.55	1	1	1.2	6	6	0.56	2	2	0.77
SAUSA300_1065	1166101	1167049	0	0	0	1.19	0	9	1.12	0	6	0.77
SAUSA300_1183	1302532	1303399	0	0	0	0.29	2	2	2.03	10	10	0.77
SAUSA300_1258	1385895	1386081	0	0	0	1.35	2	2	0.95	1	1	0.77
SAUSA300_1271	1400274	1401042	0.45	1	1	0.49	3	3	1.38	6	6	0.77
SAUSA300_1734	1918780	1919260	0	0	0	1.57	6	6	0.73	2	2	0.77
SAUSA300_1776	1961013	1961089	0	0	0	0	0	0	2.32	1	1	0.77
SAUSA300_2307	2479698	2480754	1.95	6	6	0.36	3	3	0	0	0	0.77
SAUSA300_0027	34512	35769	0.82	3	3	0.2	2	2	1.26	9	9	0.76
SAUSA300_0370	422036	422648	1.12	2	2	0	0	0	1.15	4	4	0.76
SAUSA300_2103	2269180	2269963	0.44	1	1	0.48	3	3	1.35	6	6	0.76
SAUSA300_2445	2640155	2640920	0	0	0	0.66	4	4	1.61	7	7	0.76
rocD_1	215726	216911	0.58	2	2	1.06	10	10	0.6	4	4	0.75
SAUSA300_1412	1578089	1578242	2.24	1	1	0	0	0	0	0	0	0.75
SAUSA300_1478	1632070	1632427	0	0	0	1.76	5	5	0.49	1	1	0.75
SAUSA300_1562	1712083	1712836	0	0	0	0.84	5	5	1.41	6	6	0.75
SAUSA300_2289	2461354	2462002	0	0	0	1.16	6	6	1.09	4	4	0.75
SAUSA300_2474	2671099	2671444	0	0	0	0.73	2	2	1.53	3	3	0.75
SAUSA300s225	869579	869870	0	0	0	0.43	1	1	1.82	3	3	0.75
sirB	132229	133225	0.34	1	1	1.01	8	8	0.89	5	5	0.75
rnhC	1135637	1136576	0.37	1	1	0.54	4	4	1.31	7	7	0.74
SAUSA300_0420	472141	473470	0.78	3	3	0.38	4	4	1.06	8	8	0.74
SAUSA300_1798	1981007	1981631	0	0	0	2.22	0	11	0	0	0	0.74
SAUSA300_1890	2055081	2056248	0.59	2	2	0.43	4	4	1.21	8	8	0.74
SAUSA300_2386	2568001	2569498	0.92	4	4	0.84	10	10	0.47	4	4	0.74
SAUSA300_2586	2806903	2808472	0.88	4	4	0.56	7	7	0.79	7	7	0.74
sspA	1039541	1040552	0.68	2	2	0.5	4	4	1.05	6	6	0.74
nrdG	2756851	2757388	0.64	1	1	0.23	1	1	1.31	4	4	0.73
SAUSA300_0778	867953	868172	0	0	0	0.57	1	1	1.61	2	2	0.73
SAUSA300_2309	2481556	2482930	0.75	0	3	1.19	0	13	0.26	0	2	0.73
ilvD	2164872	2166561	0	0	0	0.89	12	12	1.25	12	12	0.72
menC	1919573	1920575	0	0	0	0.75	6	6	1.41	8	8	0.72
SAUSA300_0206	244364	244991	0	0	0	0.2	1	1	1.97	7	7	0.72
SAUSA300_0564	638952	639333	0.9	1	1	0.33	1	1	0.93	2	2	0.72
SAUSA300_0582	655597	656143	0.63	1	1	0.23	1	1	1.29	4	4	0.72
SAUSA300_1053	1151357	1151759	0.85	1	1	0	0	0	1.32	3	3	0.72
SAUSA300_1064	1163705	1165262	0.44	0	2	0.81	0	10	0.91	0	8	0.72
SAUSA300_2471	2667001	2668045	0.66	2	2	0.48	4	4	1.01	6	6	0.72
SAUSA300_2595	2822168	2822669	0	0	0	0.75	3	3	1.41	4	4	0.72
SAUSA300s163	2801659	2801817	2.17	0	1	0	0	0	0	0	0	0.72
SAUSA300s191	1120084	1121312	0	0	0	0	0	0	2.15	1	15	0.72
aroD	873730	874447	0	0	0	0.18	1	1	1.97	8	8	0.71
SAUSA300_1868	2027961	2028348	0.89	1	1	0.33	1	1	0.91	2	2	0.71
SAUSA300_2139	2313925	2315119	0.29	1	1	0.53	5	5	1.33	9	9	0.71
SAUSA300_0307	357387	358278	0.77	2	2	0.14	1	1	1.19	6	6	0.7
SAUSA300_0328	380209	381232	1.01	3	3	0.74	6	6	0.34	2	2	0.7
SAUSA300_0363	416939	417143	0	0	0	1.23	2	2	0.86	1	1	0.7
SAUSA300_0718	798035	799007	0	0	0	0.65	5	5	1.45	8	8	0.7
SAUSA300_0720	799946	800708	0.45	1	1	0.5	3	3	1.16	5	5	0.7
SAUSA300_1187	1305856	1306348	0	0	0	1.02	4	4	1.08	3	3	0.7
SAUSA300_1336	1500706	1501852	0.3	1	1	0.88	8	8	0.92	6	6	0.7
SAUSA300_2138	2312181	2313939	0.2	1	1	0.79	11	11	1.1	11	11	0.7
SAUSA300s245	2136568	2137025	0	0	0	0.55	2	2	1.54	4	4	0.7
mutL	1309281	1311291	0.51	3	3	0.69	11	11	0.88	10	10	0.69
opp-2B	1403963	1404950	1.39	4	4	0.13	1	1	0.54	3	3	0.69
SAUSA300_1745	1926654	1927296	0.54	1	1	0.98	5	5	0.55	2	2	0.69
ald_1	1492509	1493628	0.31	1	1	0.79	7	7	0.95	6	6	0.68
SAUSA300_0653	728960	730940	0.35	2	2	0.7	11	11	0.98	11	11	0.68
SAUSA300_1543	1693046	1694171	0.61	2	2	0.34	3	3	1.1	7	7	0.68
SAUSA300_1732	1917169	1917571	0.85	0	1	0.31	0	1	0.88	0	2	0.68
SAUSA300s193	636767	637192	0.81	1	1	0	0	0	1.24	3	3	0.68
SAUSA300_0098	108305	108788	0.71	1	1	1.3	5	5	0	0	0	0.67
SAUSA300_0661	737046	737736	0	0	0	0.73	4	4	1.28	5	5	0.67
SAUSA300_0900	988575	988833	1.33	1	1	0	0	0	0.68	1	1	0.67
SAUSA300_1212	1331290	1331632	2.01	2	2	0	0	0	0	0	0	0.67
acsA	1849304	1851011	0.4	2	2	0.44	6	6	1.14	11	11	0.66
SAUSA300_0192	223963	225019	0.33	1	1	0.48	4	4	1.17	7	7	0.66
SAUSA300_1344	1508673	1509360	0.5	1	1	0.18	1	1	1.28	5	5	0.66
SAUSA300_2274	2444921	2445491	0.6	1	1	0.44	2	2	0.93	3	3	0.66
SAUSA300_2640	2864809	2865379	0.6	1	1	0.44	2	2	0.93	3	3	0.66
ggt	241097	243104	0.17	1	1	0.81	4	13	0.97	5	11	0.65
SAUSA300_0302	352183	352672	0.7	1	1	0.51	1	2	0.72	2	2	0.65
SAUSA300_2404	2588434	2590012	0.44	2	2	0.72	9	9	0.78	7	7	0.65
nixA	2856441	2857458	0.34	1	1	0.37	3	3	1.21	7	7	0.64
SAUSA300_0393	444741	445101	0.95	1	1	0	0	0	0.98	2	2	0.64
SAUSA300_0728	808521	809016	0	0	0	0.51	2	2	1.43	4	4	0.64
SAUSA300_0943	1031378	1031876	0	0	0	0.51	2	2	1.42	4	4	0.64
SAUSA300_2029	2190208	2190700	0.7	1	1	0.51	2	2	0.72	2	2	0.64
SAUSA300_2425	2610910	2611198	0	0	0	1.31	3	3	0.61	1	1	0.64
SAUSA300_2516	2718910	2719615	0	0	0	0.18	1	1	1.75	7	7	0.64
SAUSA300s301	2620284	2620621	1.02	1	1	0.37	1	1	0.52	1	1	0.64
thiD_2	2213801	2214632	0.41	1	1	0.45	3	3	1.06	5	5	0.64
msrA_3	2821689	2822166	0	0	0	0.79	3	3	1.11	3	3	0.63
SAUSA300_0645	719017	719692	0	0	0	1.12	6	6	0.78	3	3	0.63
SAUSA300_0725	805223	805544	0	0	0	0.78	2	2	1.1	2	2	0.63
SAUSA300_1021	1118316	1118571	0	0	0	0.49	1	1	1.38	2	2	0.63
SAUSA300_2053	2217372	2217813	0	0	0	0.29	1	1	1.6	4	4	0.63
ureC	2406185	2407901	0.4	2	2	0.37	5	5	1.13	11	11	0.63
fmhA	2532103	2533354	0.55	2	2	0.6	6	6	0.7	5	5	0.62
SAUSA300_0464	523695	524421	0.47	1	1	0.17	1	1	1.21	5	5	0.62
SAUSA300_1350	1517566	1517884	1.08	1	1	0.79	2	2	0	0	0	0.62
SAUSA300_1857	2019207	2019369	0	0	0	0.78	1	1	1.09	1	1	0.62
SAUSA300_2382	2561083	2561890	0.43	1	1	0.78	5	5	0.66	3	3	0.62
ribBA	1895396	1896578	0.29	1	1	0.64	6	6	0.9	6	6	0.61
SAUSA300_0261	313485	314247	0.45	1	1	0	0	0	1.39	6	6	0.61
SAUSA300_2268	2438173	2439091	0.37	1	1	0.69	5	5	0.77	4	4	0.61
SAUSA300_2298	2469752	2471684	0.18	1	1	0.65	10	10	1	11	11	0.61
thiI	1826100	1827324	0.28	1	1	0.41	4	4	1.15	8	8	0.61
SAUSA300_0359	412102	413263	1.18	0	4	0	0	0	0.61	0	4	0.6
[truncated: 953 more rows]

## Sheet: 40C raw data
Feature ID	Chromosome region start	Chromosome region end	40A	Unique gene reads	Total gene reads	40B	Unique gene reads	Total gene reads	40C	Unique gene reads	Total gene reads	Means
dnaA	543	1905	0	0	0	0	0	0	0	0	0	0
dnaN	2182	3316	0	0	0	0	0	0	0	0	0	0
SAUSA300_0003	3696	3942	0	0	0	0	0	0	0	0	0	0
recF	3938	5051	0	0	0	0	0	0	0	0	0	0
gyrB	5060	6995	0	0	0	0	0	0	0	0	0	0
gyrA	7031	9695	0	0	0	0	0	0	0	0	0	0
nnrD	9781	10612	0	0	0	0	0	0	0	0	0	0
hutH	10919	12434	0	0	0	0	0	0	0	0	0	0
serS	12812	14099	0	0	0	0	0	0	0	0	0	0
SAUSA300_0010	14748	15444	0	0	0	0	0	0	0	0	0	0
SAUSA300_0011	15440	15770	0	0	0	0	0	0	0	0	0	0
metX	16132	17101	0	0	0	0	0	0	0	0	0	0
SAUSA300_0013	17391	18330	0	0	0	0	0	0	0	0	0	0
gdpP	18344	20312	0	0	0	0	0	0	0	0	0	0
rplI	20308	20755	0	0	0	0	0	0	0	0	0	0
purA	22464	23748	0	0	0	0	0	0	0	0	0	0
trnaE	24177	24252	0	0	0	0	0	0	0	0	0	0
trnaD	24259	24332	0	0	0	0	0	0	0	0	0	0
walR	24951	25653	0	0	0	0	0	0	0	0	0	0
walK	25665	27492	0	0	0	0	0	0	0	0	0	0
walH	27535	28819	0	0	0	0	0	0	0	0	0	0
walI	28819	29608	0	0	0	0	0	0	0	0	0	0
walJ	29997	30798	0	0	0	0	0	0	0	0	0	0
adsA	31025	33344	0	0	0	0	0	0	0	0	0	0
orfX	33711	34191	0	0	0	0	0	0	0	0	0	0
SAUSA300_0027	34512	35769	0	0	0	0	0	0	0	0	0	0
tnp	2290381	2291620	0	0	0	0	0	0	0	0	0	0
tnp	35876	36551	0	0	0	0	0	0	0	0	0	0
mvaS2	36808	36976	0	0	0	0	0	0	0	0	0	0
ugpQ	37812	38556	0	0	0	0	0	0	0	0	0	0
maoC	38652	39081	0	0	0	0	0	0	0	0	0	0
mecA	39126	41133	0	0	0	0	0	0	0	0	0	0
mecR1	41232	42219	0	0	0	0	0	0	0	0	0	0
SAUSA300_0034	42441	43953	0	0	0	0	0	0	0	0	0	0
rplL	42235	42451	0	0	0	0	0	0	0	0	0	0
rplL	584187	584556	0	0	0	0	0	0	0	0	0	0
SAUSA300_0036	44100	44607	0	0	0	0	0	0	0	0	0	0
ccrB	45891	47520	0	0	0	0	0	0	0	0	0	0
ccrA	47541	48891	0	0	0	0	0	0	0	0	0	0
SAUSA300_0039	49124	50912	0	0	0	0	0	0	0	0	0	0
SAUSA300_0040	50911	51202	0	0	0	0	0	0	0	0	0	0
SAUSA300_0041	51298	52390	0	0	0	0	0	0	0	0	0	0
SAUSA300_0042	53117	54608	0	0	0	0	0	0	0	0	0	0
SAUSA300_0043	54980	55154	0	0	0	0	0	0	0	0	0	0
SAUSA300_0044	55231	56236	0	0	0	0	0	0	0	0	0	0
SAUSA300_0045	56488	56860	0	0	0	0	0	0	0	0	0	0
SAUSA300_0046	56988	57609	0	0	0	0	0	0	0	0	0	0
SAUSA300_0047	59097	60063	0	0	0	0	0	0	0	0	0	0
SAUSA300_0048	60159	60351	0	0	0	0	0	0	0	0	0	0
SAUSA300_0049	60442	60772	0	0	0	0	0	0	0	0	0	0
SAUSA300_0050	60848	61187	0	0	0	0	0	0	0	0	0	0
SAUSA300_0051	61737	62588	0	0	0	0	0	0	0	0	0	0
SAUSA300_0052	62606	62789	0	0	0	0	0	0	0	0	0	0
speG	63099	63597	0	0	0	0	0	0	0	0	0	0
SAUSA300_0054	63784	63913	0	0	0	0	0	0	0	0	0	0
adhC	64124	65222	0	0	0	0	0	0	0	0	0	0
SAUSA300_0056	65714	66218	0	0	0	0	0	0	0	0	0	0
SAUSA300_0057	66233	66545	0	0	0	0	0	0	0	0	0	0
SAUSA300_0058	66546	66639	0	0	0	0	0	0	0	0	0	0
SAUSA300_0059	66631	66982	0	0	0	0	0	0	0	0	0	0
SAUSA300_0060	67965	68790	0	0	0	0	0	0	0	0	0	0
arcC1	68889	69819	0	0	0	0	0	0	0	0	0	0
arcB_1	69838	70837	0	0	0	0	0	0	0	0	0	0
SAUSA300_0063	70874	71564	0	0	0	0	0	0	0	0	0	0
arcD_1	71605	73027	0	0	0	0	0	0	0	0	0	0
argR_1	74616	75063	0	0	0	0	0	0	0	0	0	0
SAUSA300_0067	75564	75996	0	0	0	0	0	0	0	0	0	0
SAUSA300_0068	76072	76225	0	0	0	0	0	0	0	0	0	0
tnp	76268	76942	0	0	0	0	0	0	0	0	0	0
SAUSA300_0070	77129	77945	0	0	0	0	0	0	0	0	0	0
SAUSA300_0071	78431	79445	0	0	0	0	0	0	0	0	0	0
SAUSA300_0072	79758	80397	0	0	0	0	0	0	0	0	0	0
SAUSA300_0073	80393	81947	0	0	0	0	0	0	0	0	0	0
opp-3B	81949	82906	0	0	0	0	0	0	0	0	0	0
opp-3C	82905	83673	0	0	0	0	0	0	0	0	0	0
SAUSA300_0076	83639	84407	0	0	0	0	0	0	0	0	0	0
SAUSA300_0077	84399	85035	0	0	0	0	0	0	0	0	0	0
copA	86093	88118	0	0	0	0	0	0	0	0	0	0
SAUSA300_0079	88135	88681	0	0	0	0	0	0	0	0	0	0
SAUSA300_0080	89206	89299	0	0	0	0	0	0	0	0	0	0
SAUSA300_0081	89445	91197	0	0	0	0	0	0	0	0	0	0
SAUSA300_0082	91290	91743	0	0	0	0	0	0	0	0	0	0
tauE	91957	92713	0	0	0	0	0	0	0	0	0	0
cstR	92712	92973	0	0	0	0	0	0	0	0	0	0
cstA	93109	94177	0	0	0	0	0	0	0	0	0	0
cstB	94207	95542	0	0	0	0	0	0	0	0	0	0
sqr	95551	96754	0	0	0	0	0	0	0	0	0	0
SAUSA300_0088	97020	97122	0	0	0	0	0	0	0	0	0	0
SAUSA300_0089	97420	98353	0	0	0	0	0	0	0	0	0	0
SAUSA300_0090	98967	99264	0	0	0	0	0	0	0	0	0	0
SAUSA300_0091	99335	100556	0	0	0	0	0	0	0	0	0	0
SAUSA300_0092	100548	101010	0	0	0	0	0	0	0	0	0	0
SAUSA300_0093	101211	102072	0	0	0	0	0	0	0	0	0	0
SAUSA300_0094	102426	102960	0	0	0	0	0	0	0	0	0	0
SAUSA300_0095	103050	103794	0	0	0	0	0	0	0	0	0	0
SAUSA300_0096	104227	104830	0	0	0	0	0	0	0	0	0	0
SAUSA300_0097	105096	108249	0	0	0	0	0	0	0	0	0	0
SAUSA300_0098	108305	108788	0	0	0	0	0	0	0	0	0	0
plc	108992	109979	0	0	0	0	0	0	0	0	0	0
csa1A	110199	110970	0	0	0	0	0	0	0	0	0	0
SAUSA300_0101	111021	111792	0	0	0	0	0	0	0	0	0	0
SAUSA300_0102	111855	112626	0	0	0	0	0	0	0	0	0	0
SAUSA300_0103	112692	113460	0	0	0	0	0	0	0	0	0	0
SAUSA300_0104	113592	115791	0	0	0	0	0	0	0	0	0	0
SAUSA300_0105	115941	117120	0	0	0	0	0	0	0	0	0	0
norC	117121	118510	0	0	0	0	0	0	0	0	0	0
nptA	119002	120664	0	0	0	0	0	0	0	0	0	0
SAUSA300_0108	120989	122765	0	0	0	0	0	0	0	0	0	0
SAUSA300_0109	122938	123811	0	0	0	0	0	0	0	0	0	0
norG	123923	125321	0	0	0	0	0	0	0	0	0	0
SAUSA300_0111	125510	125984	0	0	0	0	0	0	0	0	0	0
lctP	126245	127838	0	0	0	0	0	0	0	0	0	0
spa	128166	129693	0	0	0	0	0	0	0	0	0	0
sarS	130113	130866	0	0	0	0	0	0	0	0	0	0
sirC	131234	132233	0	0	0	0	0	0	0	0	0	0
sirB	132229	133225	0	0	0	0	0	0	0	0	0	0
sirA	133240	134233	0	0	0	0	0	0	0	0	0	0
sbnA	134523	135444	0	0	0	0	0	0	0	0	0	0
sbnB	135440	136451	0	0	0	0	0	0	0	0	0	0
sbnC	136471	138226	0	0	0	0	0	0	0	0	0	0
sbnD	138218	139475	0	0	0	0	0	0	0	0	0	0
sbnE	139464	141201	0	0	0	0	0	0	0	0	0	0
sbnF	141109	142960	0	0	0	0	0	0	0	0	0	0
sbnG	142934	143711	0	0	0	0	0	0	0	0	0	0
sbnH	143710	144913	0	0	0	0	0	0	0	0	0	0
sbnI	144916	145681	0	0	0	0	0	0	0	0	0	0
SAUSA300_0127	145876	146284	0	0	0	0	0	0	0	0	0	0
SAUSA300_0128	146333	146960	0	0	0	0	0	0	0	0	0	0
butA	147171	147948	0	0	0	0	0	0	0	0	0	0
galE	148283	149264	0	0	0	0	0	0	0	0	0	0
SAUSA300_0131	149226	149919	0	0	0	0	0	0	0	0	0	0
SAUSA300_0132	150128	151295	0	0	0	0	0	0	0	0	0	0
SAUSA300_0133	151275	152514	0	0	0	0	0	0	0	0	0	0
SAUSA300_0134	152503	153934	0	0	0	0	0	0	0	0	0	0
sodM	154201	154801	0	0	0	0	0	0	0	0	0	0
sasD	155168	155894	0	0	0	0	0	0	0	0	0	0
SAUSA300_0137	156085	156841	0	0	0	0	0	0	0	0	0	0
deoD1	157076	157784	0	0	0	0	0	0	0	0	0	0
tet38	157790	159143	0	0	0	0	0	0	0	0	0	0
deoC1	159223	159886	0	0	0	0	0	0	0	0	0	0
deoB	159913	161092	0	0	0	0	0	0	0	0	0	0
phnE1	161222	162038	0	0	0	0	0	0	0	0	0	0
phnE2	162034	162835	0	0	0	0	0	0	0	0	0	0
phnC	162836	163610	0	0	0	0	0	0	0	0	0	0
phnD	163823	164780	0	0	0	0	0	0	0	0	0	0
SAUSA300_0146	165008	166553	0	0	0	0	0	0	0	0	0	0
SAUSA300_0147	166603	168139	0	0	0	0	0	0	0	0	0	0
SAUSA300_0148	168222	168426	0	0	0	0	0	0	0	0	0	0
SAUSA300_0149	168665	169559	0	0	0	0	0	0	0	0	0	0
SAUSA300_0150	170272	170757	0	0	0	0	0	0	0	0	0	0
adhE	171206	173816	0	0	0	0	0	0	0	0	0	0
cap5A	174160	174829	0	0	0	0	0	0	0	0	0	0
cap5B	174844	175531	0	0	0	0	0	0	0	0	0	0
cap5C	175533	176298	0	0	0	0	0	0	0	0	0	0
cap5D	176317	178142	0	0	0	0	0	0	0	0	0	0
cap5E	178131	179160	0	0	0	0	0	0	0	0	0	0
cap5F	179172	180282	0	0	0	0	0	0	0	0	0	0
cap5G	180285	181410	0	0	0	0	0	0	0	0	0	0
cap5H	181412	182039	0	0	0	0	0	0	0	0	0	0
cap5I	182043	183153	0	0	0	0	0	0	0	0	0	0
cap5J	183166	184333	0	0	0	0	0	0	0	0	0	0
cap5K	184325	185531	0	0	0	0	0	0	0	0	0	0
cap5L	185531	186737	0	0	0	0	0	0	0	0	0	0
cap5M	186747	187305	0	0	0	0	0	0	0	0	0	0
cap5N	187304	188192	0	0	0	0	0	0	0	0	0	0
cap5O	188245	189508	0	0	0	0	0	0	0	0	0	0
cap5P	189554	190730	0	0	0	0	0	0	0	0	0	0
isdI	190794	191121	0	0	0	0	0	0	0	0	0	0
SAUSA300_0169	191127	191511	0	0	0	0	0	0	0	0	0	0
aldA	191937	193425	0	0	0	0	0	0	0	0	0	0
SAUSA300_0171	194070	195030	0	0	0	0	0	0	0	0	0	0
SAUSA300_0172	195091	195295	0	0	0	0	0	0	0	0	0	0
SAUSA300_0173	195473	195986	0	0	0	0	0	0	0	0	0	0
ssuB	196327	197068	0	0	0	0	0	0	0	0	0	0
ssuA	197081	198056	0	0	0	0	0	0	0	0	0	0
ssuC	198052	198814	0	0	0	0	0	0	0	0	0	0
SAUSA300_0177	198826	199858	0	0	0	0	0	0	0	0	0	0
SAUSA300_0178	200074	200434	0	0	0	0	0	0	0	0	0	0
fdh	200606	201632	0	0	0	0	0	0	0	0	0	0
SAUSA300_0180	202017	203268	0	0	0	0	0	0	0	0	0	0
ausA	203714	210890	0	0	0	0	0	0	0	0	0	0
SAUSA300_0182	210902	211547	0	0	0	0	0	0	0	0	0	0
SAUSA300_0183	211874	212369	0	0	0	0	0	0	0	0	0	0
argB	212623	213388	0	0	0	0	0	0	0	0	0	0
argJ	213403	214645	0	0	0	0	0	0	0	0	0	0
argC	214656	215688	0	0	0	0	0	0	0	0	0	0
rocD_1	215726	216911	0	0	0	0	0	0	0	0	0	0
brnQ1	217163	218519	0	0	0	0	0	0	0	0	0	0
entB	218794	219292	0	0	0	0	0	0	0	0	0	0
ipdC	219418	221059	0	0	0	0	0	0	0	0	0	0
ptsG_1	221332	223378	0	0	0	0	0	0	0	0	0	0
mupG	223963	225019	0	0	0	0	0	0	0	0	0	0
murQ	225018	225915	0	0	0	0	0	0	0	0	0	0
murP	225926	227381	0	0	0	0	0	0	0	0	0	0
murR	227383	228259	0	0	0	0	0	0	0	0	0	0
hsdR	228946	231736	0	0	0	0	0	0	0	0	0	0
SAUSA300_0197	231940	232783	0	0	0	0	0	0	0	0	0	0
SAUSA300_0198	232784	233708	0	0	0	0	0	0	0	0	0	0
SAUSA300_0199	233694	234807	0	0	0	0	0	0	0	0	0	0
SAUSA300_0200	235071	236664	0	0	0	0	0	0	0	0	0	0
SAUSA300_0201	236620	238099	0	0	0	0	0	0	0	0	0	0
SAUSA300_0202	238104	239268	0	0	0	0	0	0	0	0	0	0
SAUSA300_0203	239284	241060	0	0	0	0	0	0	0	0	0	0
ggt	241097	243104	0	0	0	0	0	0	0	0	0	0
SAUSA300_0205	243401	244175	0	0	0	0	0	0	0	0	0	0
azoR	244364	244991	0	0	0	0	0	0	0	0	0	0
SAUSA300_0207	245199	245778	0	0	0	0	0	0	0	0	0	0
malK	246160	247258	0	0	0	0	0	0	0	0	0	0
malE	247270	248542	0	0	0	0	0	0	0	0	0	0
malF	248544	249813	0	0	0	0	0	0	0	0	0	0
SAUSA300_0211	249814	250654	0	0	0	0	0	0	0	0	0	0
SAUSA300_0212	250727	251804	0	0	0	0	0	0	0	0	0	0
SAUSA300_0213	251828	252869	0	0	0	0	0	0	0	0	0	0
SAUSA300_0214	252923	253892	0	0	0	0	0	0	0	0	0	0
SAUSA300_0215	254253	254826	0	0	0	0	0	0	0	0	0	0
uhpT	254980	256360	0	0	0	0	0	0	0	0	0	0
hptR	256718	257477	0	0	0	0	0	0	0	0	0	0
hptS	257469	259026	0	0	0	0	0	0	0	0	0	0
hptA	259022	259991	0	0	0	0	0	0	0	0	0	0
pflB	260578	262828	0	0	0	0	0	0	0	0	0	0
pflA	262850	263606	0	0	0	0	0	0	0	0	0	0
SAUSA300_0222	263941	265705	0	0	0	0	0	0	0	0	0	0
SAUSA300_0223	265868	266213	0	0	0	0	0	0	0	0	0	0
coa	266402	268232	0	0	0	0	0	0	0	0	0	0
fadA	268834	270019	0	0	0	0	0	0	0	0	0	0
fadB	270048	272310	0	0	0	0	0	0	0	0	0	0
fadD	272495	273707	0	0	0	0	0	0	0	0	0	0
fadE	273818	275324	0	0	0	0	0	0	0	0	0	0
fadX	275349	276927	0	0	0	0	0	0	0	0	0	0
prsS	277367	278510	0	0	0	0	0	0	0	0	0	0
opp-5A	278823	280299	0	0	0	0	0	0	0	0	0	0
SAUSA300_0232	280496	280853	0	0	0	0	0	0	0	0	0	0
SAUSA300_0233	281009	281183	0	0	0	0	0	0	0	0	0	0
hmp	281208	282354	0	0	0	0	0	0	0	0	0	0
ldh1	283070	283880	0	0	0	0	0	0	0	0	0	0
glcC	284199	285729	0	0	0	0	0	0	0	0	0	0
SAUSA300_0237	286090	287026	0	0	0	0	0	0	0	0	0	0
SAUSA300_0238	287364	289461	0	0	0	0	0	0	0	0	0	0
SAUSA300_0239	289445	289913	0	0	0	0	0	0	0	0	0	0
SAUSA300_0240	289935	290214	0	0	0	0	0	0	0	0	0	0
SAUSA300_0241	290440	291700	0	0	0	0	0	0	0	0	0	0
gutB	291717	292773	0	0	0	0	0	0	0	0	0	0
SAUSA300_0243	292774	292921	0	0	0	0	0	0	0	0	0	0
SAUSA300_0244	292944	293988	0	0	0	0	0	0	0	0	0	0
tarI'	294557	295232	0	0	0	0	0	0	0	0	0	0
tarJ'	295224	296250	0	0	0	0	0	0	0	0	0	0
tarL'	296271	297966	0	0	0	0	0	0	0	0	0	0
tarF	298393	299563	0	0	0	0	0	0	0	0	0	0
ispD	299838	300555	0	0	0	0	0	0	0	0	0	0
tarJ	300547	301573	0	0	0	0	0	0	0	0	0	0
tarL	301594	303283	0	0	0	0	0	0	0	0	0	0
tarS	303315	305040	0	0	0	0	0	0	0	0	0	0
scdA	305179	305854	0	0	0	0	0	0	0	0	0	0
lytS	306115	307855	0	0	0	0	0	0	0	0	0	0
lytR	307857	308598	0	0	0	0	0	0	0	0	0	0
lrgA	308710	309154	0	0	0	0	0	0	0	0	0	0
lrgB	309146	309848	0	0	0	0	0	0	0	0	0	0
bglR	309955	310660	0	0	0	0	0	0	0	0	0	0
SAUSA300_0259	310808	311600	0	0	0	0	0	0	0	0	0	0
bglA	311615	313052	0	0	0	0	0	0	0	0	0	0
SAUSA300_0261	313485	314247	0	0	0	0	0	0	0	0	0	0
rbsK	314497	315412	0	0	0	0	0	0	0	0	0	0
rbsD	315439	315844	0	0	0	0	0	0	0	0	0	0
rbsU	315858	316740	0	0	0	0	0	0	0	0	0	0
rbsR	316971	317970	0	0	0	0	0	0	0	0	0	0
SAUSA300_0266	318349	318742	0	0	0	0	0	0	0	0	0	0
SAUSA300_0267	318969	319374	0	0	0	0	0	0	0	0	0	0
SAUSA300_0268	319414	320791	0	0	0	0	0	0	0	0	0	0
SAUSA300_0269	321024	322017	0	0	0	0	0	0	0	0	0	0
lytM	322342	323293	0	0	0	0	0	0	0	0	0	0
SAUSA300_0271	323344	324004	0	0	0	0	0	0	0	0	0	0
SAUSA300_0272	324017	324938	0	0	0	0	0	0	0	0	0	0
SAUSA300_0273	324934	326101	0	0	0	0	0	0	0	0	0	0
SAUSA300_0274	326168	327692	0	0	0	0	0	0	0	0	0	0
SAUSA300_0275	327962	328616	0	0	0	0	0	0	0	0	0	0
SAUSA300_0276	328649	329237	0	0	0	0	0	0	0	0	0	0
SAUSA300_0277	329379	330273	0	0	0	0	0	0	0	0	0	0
esxA	330520	330814	0	0	0	0	0	0	0	0	0	0
esaA	330897	333927	0	0	0	0	0	0	0	0	0	0
essA	333926	334385	0	0	0	0	0	0	0	0	0	0
esaB	334356	334599	0	0	0	0	0	0	0	0	0	0
essB	334611	335946	0	0	0	0	0	0	0	0	0	0
essC	335967	340407	0	0	0	0	0	0	0	0	0	0
esxC	340436	340829	0	0	0	0	0	0	0	0	0	0
esxB	340844	341159	0	0	0	0	0	0	0	0	0	0
esaE	341158	341833	0	0	0	0	0	0	0	0	0	0
esxD	341832	342150	0	0	0	0	0	0	0	0	0	0
esaD	342159	344004	0	0	0	0	0	0	0	0	0	0
esaG	344014	344506	0	0	0	0	0	0	0	0	0	0
SAUSA300_0290	344713	345397	0	0	0	0	0	0	0	0	0	0
SAUSA300_0291	345543	346155	0	0	0	0	0	0	0	0	0	0
SAUSA300_0292	346290	346509	0	0	0	0	0	0	0	0	0	0
SAUSA300_0293	346640	347141	0	0	0	0	0	0	0	0	0	0
SAUSA300_0294	347151	347652	0	0	0	0	0	0	0	0	0	0
SAUSA300_0295	347771	348158	0	0	0	0	0	0	0	0	0	0
SAUSA300_0296	348168	348660	0	0	0	0	0	0	0	0	0	0
SAUSA300_0297	348869	349553	0	0	0	0	0	0	0	0	0	0
SAUSA300_0298	350138	350639	0	0	0	0	0	0	0	0	0	0
SAUSA300_0299	350650	351151	0	0	0	0	0	0	0	0	0	0
SAUSA300_0300	351161	351662	0	0	0	0	0	0	0	0	0	0
SAUSA300_0301	351672	352173	0	0	0	0	0	0	0	0	0	0
SAUSA300_0302	352183	352672	0	0	0	0	0	0	0	0	0	0
SAUSA300_0303	353294	353669	0	0	0	0	0	0	0	0	0	0
SAUSA300_0304	353821	354220	0	0	0	0	0	0	0	0	0	0
SAUSA300_0305	354435	355131	0	0	0	0	0	0	0	0	0	0
brnQ2	355496	356774	0	0	0	0	0	0	0	0	0	0
SAUSA300_0307	357387	358278	0	0	0	0	0	0	0	0	0	0
SAUSA300_0308	358526	359576	0	0	0	0	0	0	0	0	0	0
SAUSA300_0309	359588	360266	0	0	0	0	0	0	0	0	0	0
pfoR	360473	361505	0	0	0	0	0	0	0	0	0	0
SAUSA300_0311	361847	362966	0	0	0	0	0	0	0	0	0	0
psuG	362940	363864	0	0	0	0	0	0	0	0	0	0
SAUSA300_0313	363874	365095	0	0	0	0	0	0	0	0	0	0
nanT	365199	366732	0	0	0	0	0	0	0	0	0	0
nanA	366771	367653	0	0	0	0	0	0	0	0	0	0
nanK	367810	368671	0	0	0	0	0	0	0	0	0	0
nanR	368948	369749	0	0	0	0	0	0	0	0	0	0
nanE	369888	370557	0	0	0	0	0	0	0	0	0	0
SAUSA300_0319	370683	371997	0	0	0	0	0	0	0	0	0	0
gehB	372414	374487	0	0	0	0	0	0	0	0	0	0
SAUSA300_0321	374728	375556	0	0	0	0	0	0	0	0	0	0
SAUSA300_0322	375628	376828	0	0	0	0	0	0	0	0	0	0
SAUSA300_0323	376923	377016	0	0	0	0	0	0	0	0	0	0
SAUSA300_0324	377129	378131	0	0	0	0	0	0	0	0	0	0
gcvH-L	378164	378497	0	0	0	0	0	0	0	0	0	0
SAUSA300_0326	378497	379298	0	0	0	0	0	0	0	0	0	0
sirTM	379287	380232	0	0	0	0	0	0	0	0	0	0
lplA2	380209	381232	0	0	0	0	0	0	0	0	0	0
SAUSA300_0329	381546	382572	0	0	0	0	0	0	0	0	0	0
ulaA	382664	384011	0	0	0	0	0	0	0	0	0	0
SAUSA300_0331	384025	384310	0	0	0	0	0	0	0	0	0	0
SAUSA300_0332	384311	384755	0	0	0	0	0	0	0	0	0	0
SAUSA300_0333	384759	386715	0	0	0	0	0	0	0	0	0	0
mepR	386926	387346	0	0	0	0	0	0	0	0	0	0
mepA	387452	388808	0	0	0	0	0	0	0	0	0	0
mepB	388911	389352	0	0	0	0	0	0	0	0	0	0
glpT	389434	390793	0	0	0	0	0	0	0	0	0	0
SAUSA300_0338	391100	392027	0	0	0	0	0	0	0	0	0	0
SAUSA300_0339	392040	393102	0	0	0	0	0	0	0	0	0	0
SAUSA300_0340	393115	393682	0	0	0	0	0	0	0	0	0	0
SAUSA300_0341	393741	394737	0	0	0	0	0	0	0	0	0	0
SAUSA300_0342	394735	395131	0	0	0	0	0	0	0	0	0	0
SAUSA300_0343	395210	395756	0	0	0	0	0	0	0	0	0	0
fepA	396023	396878	0	0	0	0	0	0	0	0	0	0
fepB	396874	398104	0	0	0	0	0	0	0	0	0	0
fepC	398114	399797	0	0	0	0	0	0	0	0	0	0
tatC	399888	400545	0	0	0	0	0	0	0	0	0	0
tatA	400606	400831	0	0	0	0	0	0	0	0	0	0
SAUSA300_0349	400930	401320	0	0	0	0	0	0	0	0	0	0
SAUSA300_0350	401560	401764	0	0	0	0	0	0	0	0	0	0
SAUSA300_0351	401760	402474	0	0	0	0	0	0	0	0	0	0
SAUSA300_0352	402498	403341	0	0	0	0	0	0	0	0	0	0
SAUSA300_0353	403340	403970	0	0	0	0	0	0	0	0	0	0
ltrA	404336	405470	0	0	0	0	0	0	0	0	0	0
SAUSA300_0355	406008	407190	0	0	0	0	0	0	0	0	0	0
mdh	407272	408025	0	0	0	0	0	0	0	0	0	0
metE	408067	410296	0	0	0	0	0	0	0	0	0	0
metF	410292	412134	0	0	0	0	0	0	0	0	0	0
metC	412102	413263	0	0	0	0	0	0	0	0	0	0
metI	413259	414363	0	0	0	0	0	0	0	0	0	0
parB	415026	415872	0	0	0	0	0	0	0	0	0	0
SAUSA300_0362	416028	416910	0	0	0	0	0	0	0	0	0	0
SAUSA300_0363	416939	417143	0	0	0	0	0	0	0	0	0	0
ychF	417154	418252	0	0	0	0	0	0	0	0	0	0
SAUSA300_0365	418337	418529	0	0	0	0	0	0	0	0	0	0
rpsF	418772	419069	0	0	0	0	0	0	0	0	0	0
ssb	419089	419593	0	0	0	0	0	0	0	0	0	0
rpsR	419644	419887	0	0	0	0	0	0	0	0	0	0
SAUSA300_0369	420152	421091	0	0	0	0	0	0	0	0	0	0
selX	422036	422648	0	0	0	0	0	0	0	0	0	0
SAUSA300_0371	423016	423385	0	0	0	0	0	0	0	0	0	0
SAUSA300_0372	423565	424138	0	0	0	0	0	0	0	0	0	0
SAUSA300_0373	424275	424539	0	0	0	0	0	0	0	0	0	0
SAUSA300_0374	424838	425090	0	0	0	0	0	0	0	0	0	0
SAUSA300_0375	425515	426097	0	0	0	0	0	0	0	0	0	0
SAUSA300_0376	426162	426546	0	0	0	0	0	0	0	0	0	0
SAUSA300_0377	426800	427427	0	0	0	0	0	0	0	0	0	0
SAUSA300_0378	427499	427793	0	0	0	0	0	0	0	0	0	0
ahpF	427871	429395	0	0	0	0	0	0	0	0	0	0
ahpC	429410	429980	0	0	0	0	0	0	0	0	0	0
nfrA	430471	431227	0	0	0	0	0	0	0	0	0	0
tcyP	431307	432696	0	0	0	0	0	0	0	0	0	0
SAUSA300_0383	433672	434629	0	0	0	0	0	0	0	0	0	0
SAUSA300_0384	434746	435409	0	0	0	0	0	0	0	0	0	0
SAUSA300_0385	435551	435959	0	0	0	0	0	0	0	0	0	0
xpt	436471	437050	0	0	0	0	0	0	0	0	0	0
pbuX	437049	438318	0	0	0	0	0	0	0	0	0	0
guaB	438355	439822	0	0	0	644.9	1	1	0	0	0	214.97
guaA	439846	441388	0	0	0	0	0	0	0	0	0	0
SAUSA300_0390	441500	442037	0	0	0	0	0	0	0	0	0	0
SAUSA300_0391	442429	443134	0	0	0	0	0	0	0	0	0	0
SAUSA300_0392	444065	444218	0	0	0	0	0	0	0	0	0	0
SAUSA300_0393	444741	445101	0	0	0	0	0	0	0	0	0	0
SAUSA300_0394	445119	445965	0	0	0	0	0	0	0	0	0	0
ssl1	446436	447117	0	0	0	0	0	0	0	0	0	0
set7	447402	448098	0	0	0	0	0	0	0	0	0	0
ssl3	448388	449447	0	0	0	0	0	0	0	0	0	0
ssl4	449811	450738	0	0	0	0	0	0	0	0	0	0
ssl5	451101	451806	0	0	0	0	0	0	0	0	0	0
ssl6	452251	452947	0	0	0	0	0	0	0	0	0	0
ssl7	453367	454063	0	0	0	0	0	0	0	0	0	0
ssl8	454406	455105	0	0	0	0	0	0	0	0	0	0
ssl9	455484	456183	0	0	0	0	0	0	0	0	0	0
ssl10	456548	457232	0	0	0	0	0	0	0	0	0	0
hsdM1	457495	459052	0	0	0	0	0	0	0	0	0	0
hsdS1	459044	460256	0	0	0	0	0	0	0	0	0	0
ssl11	460638	461316	0	0	0	0	0	0	0	0	0	0
SAUSA300_0408	461337	462846	0	0	0	0	0	0	0	0	0	0
SAUSA300_0409	462948	463257	0	0	0	0	0	0	0	0	0	0
lpl1	463594	464398	0	0	0	0	0	0	0	0	0	0
SAUSA300_0411	464428	465229	0	0	0	0	0	0	0	0	0	0
SAUSA300_0412	465247	466055	0	0	0	0	0	0	0	0	0	0
lpl3	466100	466904	0	0	0	0	0	0	0	0	0	0
lpl3	467724	468516	0	0	0	0	0	0	0	0	0	0
lpl4	466922	467693	0	0	0	0	0	0	0	0	0	0
lpl6	468585	469362	0	0	0	0	0	0	0	0	0	0
lpl7	469537	470353	0	0	0	0	0	0	0	0	0	0
lpl8	470371	471157	0	0	0	0	0	0	0	0	0	0
lpl9	471339	472152	0	0	0	0	0	0	0	0	0	0
SAUSA300_0420	472141	473470	0	0	0	0	0	0	0	0	0	0
SAUSA300_0421	473466	473790	0	0	0	0	0	0	0	0	0	0
SAUSA300_0422	473808	474123	0	0	0	0	0	0	0	0	0	0
SAUSA300_0423	474412	474673	0	0	0	0	0	0	0	0	0	0
SAUSA300_0424	474791	475994	0	0	0	0	0	0	0	0	0	0
PSMa	476574	477063	0	0	0	0	0	0	0	0	0	0
mpsA	477581	479066	0	0	0	0	0	0	0	0	0	0
mpsB	479078	481784	0	0	0	0	0	0	0	0	0	0
mpsC	481945	482308	0	0	0	0	0	0	0	0	0	0
SAUSA300_0428	482536	482953	0	0	0	0	0	0	0	0	0	0
SAUSA300_0429	482990	483665	0	0	0	0	0	0	0	0	0	0
SAUSA300_0430	483701	484436	0	0	0	0	0	0	0	0	0	0
SAUSA300_0431	484613	484727	0	0	0	0	0	0	0	0	0	0
SAUSA300_0432	484891	486229	0	0	0	0	0	0	0	0	0	0
cysM	486445	487360	0	0	0	0	0	0	0	0	0	0
metB	487343	488486	0	0	0	0	0	0	0	0	0	0
metN2	488779	489805	0	0	0	0	0	0	0	0	0	0
metP2	489808	490468	0	0	0	0	0	0	0	0	0	0
metQ2	490504	491347	0	0	0	0	0	0	0	0	0	0
sle1	491678	492683	0	0	0	0	0	0	0	0	0	0
SAUSA300_0439	492867	493137	0	0	0	0	0	0	0	0	0	0
SAUSA300_0440	493285	493681	0	0	0	0	0	0	0	0	0	0
SAUSA300_0441	493670	494156	0	0	0	0	0	0	0	0	0	0
SAUSA300_0442	494324	495107	0	0	0	0	0	0	0	0	0	0
SAUSA300_0443	495103	496216	0	0	0	0	0	0	0	0	0	0
gltC	496336	497221	0	0	0	0	0	0	0	0	0	0
gltB	497401	501901	0	0	0	0	0	0	0	0	0	0
gltD	501918	503382	0	0	0	0	0	0	0	0	0	0
SAUSA300_0447	503650	503743	0	0	0	0	0	0	0	0	0	0
treP	504213	505641	0	0	0	0	0	0	0	0	0	0
treC	505704	507345	0	0	0	0	0	0	0	0	0	0
treR	507369	508098	0	0	0	0	0	0	0	0	0	0
SAUSA300_0451	508736	509261	0	0	0	0	0	0	0	0	0	0
dnaX	509353	511027	0	0	0	0	0	0	0	0	0	0
SAUSA300_0453	511116	511434	0	0	0	0	0	0	0	0	0	0
recR	511440	512037	0	0	0	0	0	0	0	0	0	0
rrsA	512889	514444	99882.1	0	130	59015.5	0	97	81544.1	0	88	80147.2
rrlA	514808	517731	36786.5	3	90	19096.3	2	59	0	0	0	18627.6
rrfA	517803	517918	0	0	0	0	0	0	0	0	0	0
SAUSA300_0458	518800	520138	0	0	0	0	0	0	0	0	0	0
tmk	520139	520757	0	0	0	0	0	0	0	0	0	0
pstA	520784	521114	0	0	0	0	0	0	0	0	0	0
pstA	1409302	1410220	0	0	0	0	0	0	0	0	0	0
holB	521327	522254	0	0	0	0	0	0	0	0	0	0
SAUSA300_0462	522254	523058	0	0	0	0	0	0	0	0	0	0
SAUSA300_0463	523074	523422	0	0	0	0	0	0	0	0	0	0
SAUSA300_0464	523695	524421	0	0	0	0	0	0	0	0	0	0
SAUSA300_0465	524413	524662	0	0	0	0	0	0	0	0	0	0
rsmI	524663	525503	0	0	0	0	0	0	0	0	0	0
metS	525788	527762	0	0	0	0	0	0	0	0	0	0
SAUSA300_0468	527792	528566	0	0	0	0	0	0	0	0	0	0
rnmV	528732	529269	0	0	0	0	0	0	0	0	0	0
ksgA	529279	530173	0	0	0	0	0	0	0	0	0	0
veg	530272	530536	0	0	0	0	0	0	0	0	0	0
ipk	530845	531694	0	0	0	0	0	0	0	0	0	0
purR	531707	532532	0	0	0	0	0	0	0	0	0	0
yabJ	532548	532929	0	0	0	0	0	0	0	0	0	0
spoVG	533000	533303	0	0	0	0	0	0	0	0	0	0
SAUSA300_0476	533492	533624	0	0	0	0	0	0	0	0	0	0
glmU	533646	534999	0	0	0	0	0	0	0	0	0	0
prs	535145	536111	0	0	0	0	0	0	0	0	0	0
rplY	536260	536914	0	0	0	0	0	0	0	0	0	0
pth	537224	537797	0	0	0	0	0	0	0	0	0	0
mfd	537796	541303	0	0	0	0	0	0	0	0	0	0
SAUSA300_0482	541292	542819	0	0	0	0	0	0	0	0	0	0
SAUSA300_0483	542818	544012	0	0	0	0	0	0	0	0	0	0
SAUSA300_0484	544008	544272	0	0	0	0	0	0	0	0	0	0
divIC	544289	544682	0	0	0	0	0	0	0	0	0	0
SAUSA300_0486	544786	545188	0	0	0	0	0	0	0	0	0	0
tilS	545367	546663	0	0	0	0	0	0	0	0	0	0
hpt	546655	547207	0	0	0	0	0	0	0	0	0	0
ftsH	547463	549557	0	0	0	0	0	0	0	0	0	0
hslO	549785	550667	0	0	0	0	0	0	0	0	0	0
cysK	550845	551778	0	0	0	0	0	0	0	0	0	0
folP	551993	552797	0	0	0	0	0	0	0	0	0	0
folB	552774	553140	0	0	0	0	0	0	0	0	0	0
folK	553136	553613	0	0	0	0	0	0	0	0	0	0
SAUSA300_0495	554006	554099	0	0	0	0	0	0	0	0	0	0
lysS	554151	555639	0	0	0	0	0	0	0	0	0	0
rrfG	556196	556311	0	0	0	0	0	0	0	0	0	0
rrfC	1997586	1997701	0	0	0	0	0	0	0	0	0	0
trnaA	556323	556399	0	0	0	0	0	0	0	0	0	0
rrsB	556520	558075	107565	0	140	66924.8	0	110	81544.1	0	88	85344.8
trnaI	558167	558244	0	0	0	0	0	0	0	0	0	0
rrlB	558411	561334	6948.56	0	17	22980.2	0	71	24648	0	50	18192.3
rrfB	561406	561521	0	0	0	0	0	0	0	0	0	0
SAUSA300_0503	562045	563428	0	0	0	0	0	0	0	0	0	0
pdxS	563531	564419	0	0	0	0	0	0	0	0	0	0
pdxT	564422	564983	0	0	0	0	0	0	0	0	0	0
nupC	565190	566405	0	0	0	0	0	0	0	0	0	0
ctsR	566562	567024	0	0	0	0	0	0	0	0	0	0
mcsA	567120	567609	0	0	0	0	0	0	0	0	0	0
mcsB	567598	568606	0	0	0	0	0	0	0	0	0	0
clpC	568619	571076	0	0	0	0	0	0	0	0	0	0
radA	571560	572925	0	0	0	0	0	0	0	0	0	0
SAUSA300_0512	572967	574023	0	0	0	0	0	0	0	0	0	0
gltX	574579	576034	0	0	0	0	0	0	0	0	0	0
cysE	576456	577104	0	0	0	0	0	0	0	0	0	0
cysS	577087	578488	0	0	0	0	0	0	0	0	0	0
mrnC	578480	578885	0	0	0	0	0	0	0	0	0	0
SAUSA300_0517	578892	579639	0	0	0	0	0	0	0	0	0	0
SAUSA300_0518	579638	580163	0	0	0	0	0	0	0	0	0	0
sigH	580243	580813	0	0	0	0	0	0	0	0	0	0
secE	581126	581309	0	0	0	0	0	0	0	0	0	0
nusG	581321	581870	0	0	0	0	0	0	0	0	0	0
rplK	582050	582473	0	0	0	0	0	0	0	0	0	0
rplA	582680	583373	0	0	0	0	0	0	0	0	0	0
rplJ	583644	584145	0	0	0	1888.37	1	1	0	0	0	629.46
rsmC	584730	585339	0	0	0	0	0	0	0	0	0	0
rpoB	585553	589105	0	0	0	266.35	1	1	0	0	0	88.78
rpoC	589268	592865	0	0	0	0	0	0	0	0	0	0
rplGB	593001	593256	0	0	0	0	0	0	0	0	0	0
rpsL	593353	593767	0	0	0	0	0	0	0	0	0	0
rpsG	593923	594304	0	0	0	0	0	0	0	0	0	0
fusA	594426	596508	0	0	0	0	0	0	0	0	0	0
tuf	596724	597909	0	0	0	0	0	0	0	0	0	0
SAUSA300_0534	598190	599366	0	0	0	0	0	0	0	0	0	0
kbl	599536	600724	0	0	0	0	0	0	0	0	0	0
hchA	600989	601868	0	0	0	0	0	0	0	0	0	0
araB	602027	603665	0	0	0	0	0	0	0	0	0	0
SAUSA300_0538	603878	604844	0	0	0	0	0	0	0	0	0	0
ilvE	605178	606255	0	0	0	0	0	0	0	0	0	0
SAUSA300_0540	606504	607188	0	0	0	0	0	0	0	0	0	0
dck	607303	607966	0	0	0	0	0	0	0	0	0	0
dgk	607958	608576	0	0	0	0	0	0	0	0	0	0
tadA	608642	609113	0	0	0	0	0	0	0	0	0	0
SAUSA300_0544	609259	610129	0	0	0	0	0	0	0	0	0	0
azo1	610149	610716	0	0	0	0	0	0	0	0	0	0
sdrC	611146	613990	0	0	0	0	0	0	0	0	0	0
sdrD	614356	618502	0	0	0	0	0	0	0	0	0	0
sdrE	618895	622360	0	0	0	0	0	0	0	0	0	0
SAUSA300_0549	622478	623951	0	0	0	0	0	0	0	0	0	0
SAUSA300_0550	624074	625565	0	0	0	0	0	0	0	0	0	0
folE2	625846	626725	0	0	0	0	0	0	0	0	0	0
bshB2	626737	627403	0	0	0	0	0	0	0	0	0	0
SAUSA300_0553	627416	627779	0	0	0	0	0	0	0	0	0	0
nagB	628054	628813	0	0	0	0	0	0	0	0	0	0
hxlA	628889	629522	0	0	0	0	0	0	0	0	0	0
hxlB	629523	630072	0	0	0	0	0	0	0	0	0	0
SAUSA300_0557	630184	630832	0	0	0	0	0	0	0	0	0	0
proP	631333	632734	0	0	0	0	0	0	0	0	0	0
vraA	633277	634654	0	0	0	0	0	0	0	0	0	0
vraB	634655	635795	0	0	0	0	0	0	0	0	0	0
vraC	635769	636135	0	0	0	0	0	0	0	0	0	0
thiD_1	637281	638112	0	0	0	0	0	0	0	0	0	0
ung	638295	638952	0	0	0	0	0	0	0	0	0	0
SAUSA300_0564	638952	639333	0	0	0	0	0	0	0	0	0	0
SAUSA300_0565	639465	639834	0	0	0	0	0	0	0	0	0	0
SAUSA300_0566	639954	641439	0	0	0	0	0	0	0	0	0	0
SAUSA300_0567	641580	642033	0	0	0	0	0	0	0	0	0	0
SAUSA300_0568	642045	642696	0	0	0	0	0	0	0	0	0	0
hemQ	643358	644111	0	0	0	0	0	0	0	0	0	0
eutD	644278	645265	0	0	0	0	0	0	0	0	0	0
lipL	645339	646104	0	0	0	0	0	0	0	0	0	0
mvk	646690	647611	0	0	0	0	0	0	0	0	0	0
mvaD	647615	648599	0	0	0	0	0	0	0	0	0	0
mvaK2	648611	649688	0	0	0	0	0	0	0	0	0	0
SAUSA300_0575	649864	650206	0	0	0	0	0	0	0	0	0	0
SAUSA300_0576	650257	651580	0	0	0	0	0	0	0	0	0	0
SAUSA300_0577	651566	651983	0	0	0	0	0	0	0	0	0	0
SAUSA300_0578	652064	652166	0	0	0	0	0	0	0	0	0	0
SAUSA300_0579	652631	654041	0	0	0	0	0	0	0	0	0	0
SAUSA300_0580	654044	654671	0	0	0	0	0	0	0	0	0	0
SAUSA300_0581	654796	655438	0	0	0	0	0	0	0	0	0	0
SAUSA300_0582	655597	656143	0	0	0	0	0	0	0	0	0	0
SAUSA300_0583	657042	657663	0	0	0	0	0	0	0	0	0	0
SAUSA300_0584	657793	658435	0	0	0	0	0	0	0	0	0	0
SAUSA300_0585	659563	660193	0	0	0	0	0	0	0	0	0	0
SAUSA300_0586	660388	660958	0	0	0	0	0	0	0	0	0	0
SAUSA300_0587	660994	661630	0	0	0	0	0	0	0	0	0	0
SAUSA300_0588	661864	662491	0	0	0	0	0	0	0	0	0	0
iolS	662760	663699	0	0	0	0	0	0	0	0	0	0
SAUSA300_0590	663909	664446	0	0	0	0	0	0	0	0	0	0
SAUSA300_0591	664614	665091	0	0	0	0	0	0	0	0	0	0
SAUSA300_0592	665130	666426	0	0	0	0	0	0	0	0	0	0
SAUSA300_0593	666453	666975	0	0	0	0	0	0	0	0	0	0
adh	667473	668484	0	0	0	0	0	0	0	0	0	0
SAUSA300_0595	668791	669175	0	0	0	0	0	0	0	0	0	0
argS	669171	670833	0	0	0	0	0	0	0	0	0	0
SAUSA300_0597	671220	671856	0	0	0	0	0	0	0	0	0	0
SAUSA300_0598	672294	673122	0	0	0	0	0	0	0	0	0	0
SAUSA300_0599	673269	674220	0	0	0	0	0	0	0	0	0	0
SAUSA300_0600	674274	674994	0	0	0	0	0	0	0	0	0	0
SAUSA300_0601	674977	675778	0	0	0	0	0	0	0	0	0	0
SAUSA300_0602	675913	676420	0	0	0	0	0	0	0	0	0	0
SAUSA300_0603	676581	677298	0	0	0	0	0	0	0	0	0	0
SAUSA300_0604	677466	678255	0	0	0	0	0	0	0	0	0	0
sarA	678505	678880	0	0	0	0	0	0	0	0	0	0
SAUSA300_0606	679827	680721	0	0	0	0	0	0	0	0	0	0
SAUSA300_0607	680951	681176	0	0	0	0	0	0	0	0	0	0
SAUSA300_0608	681192	681396	0	0	0	0	0	0	0	0	0	0
SAUSA300_0609	681554	682115	0	0	0	0	0	0	0	0	0	0
mnhA2	682133	684536	0	0	0	0	0	0	0	0	0	0
mnhB2	684522	684948	0	0	0	0	0	0	0	0	0	0
mnhC2	684944	685289	0	0	0	0	0	0	0	0	0	0
mnhD2	685278	686775	0	0	0	0	0	0	0	0	0	0
mnhE2	686775	687258	0	0	0	0	0	0	0	0	0	0
mnhF2	687254	687557	0	0	0	0	0	0	0	0	0	0
mnhG2	687531	687969	0	0	0	0	0	0	0	0	0	0
SAUSA300_0617	688347	690351	0	0	0	0	0	0	0	0	0	0
mntC	691510	692440	0	0	0	0	0	0	0	0	0	0
mntB	692436	693273	0	0	0	0	0	0	0	0	0	0
mntA	693266	694010	0	0	0	0	0	0	0	0	0	0
mntR	694131	694776	0	0	0	0	0	0	0	0	0	0
SAUSA300_0622	694855	695608	0	0	0	0	0	0	0	0	0	0
tagA	695843	696608	0	0	0	0	0	0	0	0	0	0
tagH	696668	697463	0	0	0	0	0	0	0	0	0	0
tagG	697809	698622	0	0	0	0	0	0	0	0	0	0
tagB	698720	699824	0	0	0	0	0	0	0	0	0	0
tagX	699820	700882	0	0	0	0	0	0	0	0	0	0
tagD	700944	701343	0	0	0	0	0	0	0	0	0	0
pbp4	701459	702755	0	0	0	0	0	0	0	0	0	0
abcA	703175	704903	0	0	0	0	0	0	0	0	0	0
nupG	705261	706491	0	0	0	0	0	0	0	0	0	0
SAUSA300_0632	707015	707849	0	0	0	0	0	0	0	0	0	0
fhuA	708130	708928	0	0	0	0	0	0	0	0	0	0
fhuB	708963	709968	0	0	0	0	0	0	0	0	0	0
fhuG	709964	710981	0	0	0	0	0	0	0	0	0	0
dhaK	711214	712183	0	0	0	0	0	0	0	0	0	0
dhaL	712224	712809	0	0	0	0	0	0	0	0	0	0
dhaM	712801	713164	0	0	0	0	0	0	0	0	0	0
SAUSA300_0639	713279	713777	0	0	0	0	0	0	0	0	0	0
SAUSA300_0640	714232	715300	0	0	0	0	0	0	0	0	0	0
SAUSA300_0641	715450	716494	0	0	0	0	0	0	0	0	0	0
SAUSA300_0642	716822	717251	0	0	0	0	0	0	0	0	0	0
SAUSA300_0643	717459	717966	0	0	0	0	0	0	0	0	0	0
graX	718078	719002	0	0	0	0	0	0	0	0	0	0
graR	719017	719692	0	0	0	0	0	0	0	0	0	0
graS	719684	720725	0	0	0	0	0	0	0	0	0	0
vraF	720868	721630	0	0	0	0	0	0	0	0	0	0
vraG	721619	723509	0	0	0	0	0	0	0	0	0	0
pitR	724233	724851	0	0	0	0	0	0	0	0	0	0
pitA	724866	725874	0	0	0	0	0	0	0	0	0	0
SAUSA300_0651	726461	727259	0	0	0	0	0	0	0	0	0	0
SAUSA300_0652	727619	728264	0	0	0	0	0	0	0	0	0	0
rbf	728960	730940	0	0	0	0	0	0	0	0	0	0
sarX	731189	731615	0	0	0	0	0	0	0	0	0	0
SAUSA300_0655	731804	732521	0	0	0	0	0	0	0	0	0	0
SAUSA300_0656	732520	732994	0	0	0	0	0	0	0	0	0	0
SAUSA300_0657	733346	733991	0	0	0	0	0	0	0	0	0	0
ccpE	734106	734973	0	0	0	0	0	0	0	0	0	0
SAUSA300_0659	735242	736463	0	0	0	0	0	0	0	0	0	0
SAUSA300_0660	736459	736948	0	0	0	0	0	0	0	0	0	0
SAUSA300_0661	737046	737736	0	0	0	0	0	0	0	0	0	0
SAUSA300_0662	737862	738306	0	0	0	0	0	0	0	0	0	0
SAUSA300_0663	738372	738768	0	0	0	0	0	0	0	0	0	0
SAUSA300_0664	738905	739205	0	0	0	0	0	0	0	0	0	0
SAUSA300_0665	739284	739827	0	0	0	0	0	0	0	0	0	0
SAUSA300_0666	739922	740489	0	0	0	0	0	0	0	0	0	0
SAUSA300_0667	740490	740949	0	0	0	0	0	0	0	0	0	0
SAUSA300_0668	740951	741635	0	0	0	0	0	0	0	0	0	0
uppP	741806	742682	0	0	0	0	0	0	0	0	0	0
SAUSA300_0670	742894	744526	0	0	0	0	0	0	0	0	0	0
SAUSA300_0671	744522	746196	0	0	0	0	0	0	0	0	0	0
mgrA	746322	746766	0	0	0	0	0	0	0	0	0	0
SAUSA300_0673	746992	747919	0	0	0	0	0	0	0	0	0	0
SAUSA300_0674	748021	748930	0	0	0	0	0	0	0	0	0	0
SAUSA300_0675	748964	749252	0	0	0	0	0	0	0	0	0	0
SAUSA300_0676	749534	751088	0	0	0	0	0	0	0	0	0	0
SAUSA300_0677	751173	752547	0	0	0	0	0	0	0	0	0	0
SAUSA300_0678	752982	753600	0	0	0	0	0	0	0	0	0	0
SAUSA300_0679	753785	754208	0	0	0	0	0	0	0	0	0	0
norA	754416	755583	0	0	0	0	0	0	0	0	0	0
SAUSA300_0681	755875	756328	0	0	0	0	0	0	0	0	0	0
ybaK	756501	756984	0	0	0	0	0	0	0	0	0	0
fruR	757236	757998	0	0	0	0	0	0	0	0	0	0
fruB	757994	758915	0	0	0	0	0	0	0	0	0	0
fruA	758920	760879	0	0	0	0	0	0	0	0	0	0
nagA	761186	762368	0	0	0	0	0	0	0	0	0	0
SAUSA300_0687	762588	763938	0	0	0	0	0	0	0	0	0	0
SAUSA300_0688	764159	764999	0	0	0	0	0	0	0	0	0	0
csbB	765130	766114	0	0	0	0	0	0	0	0	0	0
saeS	766185	767241	0	0	0	0	0	0	0	0	0	0
saeR	767240	767927	0	0	0	0	0	0	0	0	0	0
saeQ	767901	768375	0	0	0	0	0	0	0	0	0	0
saeP	768716	769157	0	0	0	0	0	0	0	0	0	0
SAUSA300_0694	769436	770021	0	0	0	0	0	0	0	0	0	0
queE	770119	770833	0	0	0	0	0	0	0	0	0	0
queD	770836	771256	0	0	0	0	0	0	0	0	0	0
queC	771257	771926	0	0	0	0	0	0	0	0	0	0
pabA	772276	772870	0	0	0	0	0	0	0	0	0	0
pabB	772853	774005	0	0	0	0	0	0	0	0	0	0
SAUSA300_0700	774004	774613	0	0	0	0	0	0	0	0	0	0
SAUSA300_0701	774972	775683	0	0	0	0	0	0	0	0	0	0
SAUSA300_0702	775666	776671	0	0	0	0	0	0	0	0	0	0
ltaS	777144	779085	0	0	0	0	0	0	0	0	0	0
SAUSA300_0704	779355	781239	0	0	0	0	0	0	0	0	0	0
recQ1	781250	783032	0	0	0	0	0	0	0	0	0	0
opuBA	783253	784231	0	0	0	0	0	0	0	0	0	0
opuBB	784223	785738	0	0	0	0	0	0	0	0	0	0
hisC_1	785977	787036	0	0	0	0	0	0	0	0	0	0
SAUSA300_0709	787386	787929	0	0	0	0	0	0	0	0	0	0
SAUSA300_0710	788041	788140	0	0	0	0	0	0	0	0	0	0
bmrU	788552	789470	0	0	0	0	0	0	0	0	0	0
dtpT	789739	791245	0	0	0	0	0	0	956.79	1	1	318.93
folE	791585	792086	0	0	0	0	0	0	0	0	0	0
SAUSA300_0714	792105	792972	0	0	0	0	0	0	0	0	0	0
nrdI	793772	794171	0	0	0	0	0	0	0	0	0	0
nrdE	794133	796239	0	0	0	0	0	0	0	0	0	0
nrdF	796356	797328	0	0	0	0	0	0	0	0	0	0
sstA	798035	799007	0	0	0	0	0	0	0	0	0	0
sstB	798993	799950	0	0	0	0	0	0	0	0	0	0
sstC	799946	800708	0	0	0	0	0	0	0	0	0	0
sstD	800826	801855	0	0	0	0	0	0	0	0	0	0
murB	802503	803427	0	0	0	0	0	0	0	0	0	0
SAUSA300_0723	803553	804072	0	0	0	0	0	0	0	0	0	0
SAUSA300_0724	804191	805070	0	0	0	0	0	0	0	0	0	0
SAUSA300_0725	805223	805544	0	0	0	0	0	0	0	0	0	0
SAUSA300_0726	805968	807093	0	0	0	0	0	0	0	0	0	0
pepT	807281	808508	0	0	0	0	0	0	0	0	0	0
SAUSA300_0728	808521	809016	0	0	0	0	0	0	0	0	0	0
SAUSA300_0729	809033	809795	0	0	0	0	0	0	0	0	0	0
gdpS	809990	811061	0	0	0	0	0	0	0	0	0	0
tagO	811378	812434	0	0	0	0	0	0	0	0	0	0
SAUSA300_0732	812603	813245	0	0	0	0	0	0	0	0	0	0
fakB1	813388	814255	0	0	0	0	0	0	0	0	0	0
comFA	814618	815701	0	0	0	0	0	0	0	0	0	0
comFC	815693	816368	0	0	0	0	0	0	0	0	0	0
yfiA	816428	817001	2085.07	1	1	0	0	0	0	0	0	695.02
secA	817414	819946	0	0	0	0	0	0	0	0	0	0
prfB	820260	821371	0	0	0	0	0	0	0	0	0	0
SAUSA300_0739	821779	822619	0	0	0	0	0	0	0	0	0	0
SAUSA300_0740	822792	823443	0	0	0	0	0	0	0	0	0	0
uvrB	823944	825930	0	0	0	0	0	0	0	0	0	0
uvrA	825937	828784	0	0	0	0	0	0	0	0	0	0
hprK	829445	830378	0	0	0	0	0	0	0	0	0	0
lgt	830383	831223	0	0	0	0	0	0	0	0	0	0
SAUSA300_0745	831230	831716	0	0	0	0	0	0	0	0	0	0
SAUSA300_0746	831723	833163	0	0	0	0	0	0	0	0	0	0
trxB	833229	834165	0	0	0	0	0	0	0	0	0	0
SAUSA300_0748	835044	835956	0	0	0	0	0	0	0	0	0	0
SAUSA300_0749	835952	836948	0	0	0	0	0	0	0	0	0	0
whiA	837057	838002	0	0	0	0	0	0	0	0	0	0
trnaR	838317	838389	0	0	0	0	0	0	0	0	0	0
clpP	838575	839163	0	0	0	0	0	0	0	0	0	0
SAUSA300_0753	839405	840308	0	0	0	0	0	0	0	0	0	0
SAUSA300_0754	841009	841639	0	0	0	0	0	0	0	0	0	0
gapR	842280	843294	0	0	0	0	0	0	0	0	0	0
gapA	843346	844357	0	0	0	935.78	1	1	0	0	0	311.93
pgk	844495	845686	0	0	0	0	0	0	0	0	0	0
tpiA	845807	846569	0	0	0	0	0	0	0	0	0	0
gpmI	846571	848089	0	0	0	0	0	0	949.22	1	1	316.41
eno	848218	849523	0	0	0	0	0	0	0	0	0	0
SAUSA300_0761	849862	850321	0	0	0	0	0	0	0	0	0	0
secG	850387	850621	0	0	0	0	0	0	0	0	0	0
est	850736	851477	0	0	0	0	0	0	0	0	0	0
rnr	851510	853883	0	0	0	0	0	0	0	0	0	0
smpB	853904	854369	0	0	0	0	0	0	0	0	0	0
SAUSA300_0767	855690	856014	0	0	0	0	0	0	0	0	0	0
SAUSA300_0768	856029	856176	0	0	0	0	0	0	0	0	0	0
SAUSA300_0769	856367	857096	0	0	0	0	0	0	0	0	0	0
SAUSA300_0770	857694	858138	0	0	0	0	0	0	0	0	0	0
SAUSA300_0771	858354	858885	0	0	0	0	0	0	0	0	0	0
clfA	859147	861949	0	0	0	0	0	0	0	0	0	0
vwb	862169	863696	0	0	0	0	0	0	0	0	0	0
empbp	864046	865069	0	0	0	0	0	0	0	0	0	0
SAUSA300_0775	865403	865874	0	0	0	0	0	0	0	0	0	0
nuc_1	866214	866901	0	0	0	0	0	0	0	0	0	0
cspC	867257	867458	0	0	0	0	0	0	0	0	0	0
SAUSA300_0778	867953	868172	0	0	0	0	0	0	0	0	0	0
SAUSA300_0779	868233	868518	0	0	0	0	0	0	0	0	0	0
SAUSA300_0780	868605	869175	0	0	0	0	0	0	0	0	0	0
SAUSA300_0781	870380	870617	0	0	0	0	0	0	0	0	0	0
SAUSA300_0782	870180	870384	0	0	0	0	0	0	0	0	0	0
SAUSA300_0783	870862	871423	0	0	0	0	0	0	0	0	0	0
SAUSA300_0784	871495	872113	0	0	0	0	0	0	0	0	0	0
SAUSA300_0785	872267	872762	0	0	0	0	0	0	0	0	0	0
ohr	873160	873583	0	0	0	0	0	0	0	0	0	0
aroD	873730	874447	0	0	0	0	0	0	0	0	0	0
SAUSA300_0788	874529	875069	0	0	0	0	0	0	0	0	0	0
SAUSA300_0789	875218	875539	0	0	0	0	0	0	0	0	0	0
SAUSA300_0790	875682	876039	0	0	0	0	0	0	0	0	0	0
gcvH	876196	876577	0	0	0	0	0	0	0	0	0	0
SAUSA300_0792	876640	876754	0	0	0	0	0	0	0	0	0	0
SAUSA300_0793	876755	877634	0	0	0	0	0	0	0	0	0	0
SAUSA300_0794	878375	878762	0	0	0	0	0	0	0	0	0	0
SAUSA300_0795	878754	879051	0	0	0	0	0	0	0	0	0	0
metN1	879300	880326	0	0	0	0	0	0	0	0	0	0
metP1	880318	881014	0	0	0	0	0	0	0	0	0	0
metQ1	881031	881853	0	0	0	0	0	0	0	0	0	0
sek	883303	884032	0	0	0	0	0	0	0	0	0	0
seq	884055	884784	0	0	0	0	0	0	0	0	0	0
SAUSA300_0802	884800	885259	0	0	0	0	0	0	0	0	0	0
SAUSA300_0803	885270	885603	0	0	0	0	0	0	0	0	0	0
SAUSA300_0804	885816	886059	0	0	0	0	0	0	0	0	0	0
SAUSA300_0805	886051	886324	0	0	0	0	0	0	0	0	0	0
SAUSA300_0806	886475	886679	0	0	0	0	0	0	0	0	0	0
SAUSA300_0807	886680	887064	0	0	0	0	0	0	0	0	0	0
SAUSA300_0808	887064	887313	0	0	0	0	0	0	0	0	0	0
SAUSA300_0809	887404	889777	0	0	0	0	0	0	0	0	0	0
SAUSA300_0810	890447	890792	0	0	0	0	0	0	0	0	0	0
SAUSA300_0811	891016	891223	0	0	0	0	0	0	0	0	0	0
SAUSA300_0812	891410	892268	0	0	0	0	0	0	0	0	0	0
SAUSA300_0813	892502	892943	0	0	0	0	0	0	0	0	0	0
SAUSA300_0814	893371	894340	0	0	0	0	0	0	0	0	0	0
ear	894574	895129	0	0	0	0	0	0	0	0	0	0
SAUSA300_0816	896162	896357	0	0	0	0	0	0	0	0	0	0
SAUSA300_0817	896589	897441	0	0	0	0	0	0	0	0	0	0
sufC	897768	898530	0	0	0	0	0	0	0	0	0	0
sufD	898627	899935	0	0	0	0	0	0	0	0	0	0
sufS	900049	901291	0	0	0	0	0	0	0	0	0	0
sufU	901280	901745	0	0	0	0	0	0	0	0	0	0
sufB	901895	903293	0	0	0	0	0	0	0	0	0	0
SAUSA300_0823	903622	903937	0	0	0	0	0	0	0	0	0	0
SAUSA300_0824	904301	905342	0	0	0	0	0	0	0	0	0	0
SAUSA300_0825	905355	906423	0	0	0	0	0	0	0	0	0	0
SAUSA300_0826	906635	907484	0	0	0	0	0	0	0	0	0	0
SAUSA300_0827	907496	908324	0	0	0	0	0	0	0	0	0	0
SAUSA300_0828	908350	909670	0	0	0	0	0	0	0	0	0	0
lipA	909753	910671	0	0	0	0	0	0	0	0	0	0
SAUSA300_0830	910800	911184	0	0	0	0	0	0	0	0	0	0
SAUSA300_0831	911262	911529	0	0	0	0	0	0	0	0	0	0
SAUSA300_0832	911626	912061	0	0	0	0	0	0	0	0	0	0
nagD	912060	912840	0	0	0	0	0	0	0	0	0	0
SAUSA300_0834	912872	913832	0	0	0	0	0	0	0	0	0	0
dltA	914411	915869	0	0	0	0	0	0	0	0	0	0
dltB	915865	917080	0	0	0	0	0	0	0	0	0	0
dltC	917097	917334	0	0	0	0	0	0	0	0	0	0
dltD	917330	918506	0	0	0	0	0	0	0	0	0	0
nfu	918768	919011	0	0	0	0	0	0	0	0	0	0
SAUSA300_0840	919111	919435	0	0	0	0	0	0	0	0	0	0
SAUSA300_0841	919493	920558	0	0	0	0	0	0	0	0	0	0
SAUSA300_0842	920874	921111	0	0	0	0	0	0	0	0	0	0
sufA	921123	921483	0	0	0	0	0	0	0	0	0	0
ndh2	921936	923145	0	0	0	0	0	0	0	0	0	0
ampA	923275	924751	0	0	0	0	0	0	0	0	0	0
SAUSA300_0846	925161	926478	0	0	0	0	0	0	0	0	0	0
SAUSA300_0847	926496	926871	0	0	0	0	0	0	0	0	0	0
SAUSA300_0848	926926	928081	0	0	0	0	0	0	0	0	0	0
mnhG	928329	928686	0	0	0	0	0	0	0	0	0	0
mnhF	928663	928957	0	0	0	0	0	0	0	0	0	0
mnhE	928956	929436	0	0	0	0	0	0	0	0	0	0
mnhD	929437	930934	0	0	0	0	0	0	0	0	0	0
mnhC	930926	931256	0	0	0	0	0	0	0	0	0	0
mnhB	931267	931696	0	0	0	0	0	0	0	0	0	0
mnhA	931688	934094	0	0	0	0	0	0	0	0	0	0
kapB	934224	934608	0	0	0	0	0	0	0	0	0	0
ppiB	934671	935265	0	0	0	0	0	0	0	0	0	0
SAUSA300_0858	935713	936058	0	0	0	0	0	0	0	0	0	0
SAUSA300_0859	936419	937547	0	0	0	0	0	0	0	0	0	0
rocD_2	937854	939045	0	0	0	0	0	0	0	0	0	0
gudB	939153	940398	0	0	0	0	0	0	1157.37	1	1	385.79
glpQ	940900	941830	0	0	0	0	0	0	0	0	0	0
argH	942071	943451	0	0	0	0	0	0	0	0	0	0
argG	943440	944646	0	0	0	0	0	0	0	0	0	0
pgi	944996	946328	0	0	0	0	0	0	0	0	0	0
SAUSA300_0866	946652	947228	0	0	0	0	0	0	0	0	0	0
spsA	947232	947757	0	0	0	0	0	0	0	0	0	0
spsB	947880	948348	0	0	0	0	0	0	0	0	0	0
rexB	948507	951984	0	0	0	0	0	0	0	0	0	0
rexA	951984	955638	0	0	0	0	0	0	0	0	0	0
SAUSA300_0871	955803	956706	0	0	0	0	0	0	0	0	0	0
SAUSA300_0872	957034	957424	0	0	0	0	0	0	0	0	0	0
cdr	957594	958911	0	0	0	0	0	0	0	0	0	0
SAUSA300_0874	958962	959787	0	0	0	0	0	0	0	0	0	0
sufT	959942	960209	0	0	0	0	0	0	0	0	0	0
SAUSA300_0876	960755	962570	0	0	0	0	0	0	0	0	0	0
clpB	962772	965382	0	0	0	0	0	0	552.08	1	1	184.03
SAUSA300_0878	965440	966310	0	0	0	0	0	0	0	0	0	0
SAUSA300_0879	966419	967565	0	0	0	0	0	0	0	0	0	0
SAUSA300_0880	967548	968190	0	0	0	0	0	0	0	0	0	0
SAUSA300_0881	968182	969301	0	0	0	0	0	0	0	0	0	0
SAUSA300_0882	969284	969800	0	0	0	0	0	0	0	0	0	0
SAUSA300_0883	970110	970545	0	0	0	0	0	0	0	0	0	0
SAUSA300_0884	970801	970987	0	0	0	0	0	0	0	0	0	0
fabH	971281	972223	0	0	0	0	0	0	0	0	0	0
fabF	972234	973479	0	0	0	0	0	0	0	0	0	0
oppB_1	974148	975075	0	0	0	0	0	0	0	0	0	0
oppC_1	975074	976145	0	0	0	0	0	0	0	0	0	0
oppD_1	976161	977244	0	0	0	0	0	0	0	0	0	0
oppF_1	977233	978175	0	0	0	0	0	0	0	0	0	0
oppA_1	978193	979849	0	0	0	0	0	0	0	0	0	0
oppA_2	980060	981776	0	0	0	0	0	0	0	0	0	0
oppF_2	981826	982813	0	0	0	0	0	0	0	0	0	0
oppD_2	982815	983796	0	0	0	0	0	0	0	0	0	0
oppB_2	983788	984751	0	0	0	0	0	0	0	0	0	0
oppC_2	984762	985644	0	0	0	0	0	0	0	0	0	0
trpS	985685	986675	0	0	0	0	0	0	0	0	0	0
spxA	986969	987365	0	0	0	2389.08	1	1	0	0	0	796.36
trfA	987735	988455	0	0	0	0	0	0	0	0	0	0
SAUSA300_0900	988575	988833	0	0	0	0	0	0	0	0	0	0
trfB	988859	989561	0	0	0	0	0	0	0	0	0	0
pepF_1	989608	991417	0	0	0	0	0	0	0	0	0	0
yjbH	991876	992683	0	0	0	0	0	0	0	0	0	0
SAUSA300_0904	992705	993071	0	0	0	0	0	0	0	0	0	0
SAUSA300_0905	993174	993768	0	0	0	0	0	0	0	0	0	0
SAUSA300_0906	993953	994301	0	0	0	0	0	0	0	0	0	0
relQ	994317	994953	0	0	0	0	0	0	0	0	0	0
ppnK	994969	995779	0	0	0	0	0	0	0	0	0	0
SAUSA300_0909	995775	996630	0	0	0	0	0	0	0	0	0	0
mgtE	996650	998036	0	0	0	0	0	0	0	0	0	0
cpaA	998045	999890	0	0	0	0	0	0	0	0	0	0
fabI	1000167	1000938	0	0	0	0	0	0	0	0	0	0
cozEa	1001132	1002218	0	0	0	0	0	0	0	0	0	0
SAUSA300_0914	1002559	1004128	0	0	0	0	0	0	0	0	0	0
SAUSA300_0915	1004269	1005028	0	0	0	0	0	0	0	0	0	0
SAUSA300_0916	1005221	1005731	0	0	0	0	0	0	0	0	0	0
ltaA	1005843	1007052	0	0	0	0	0	0	0	0	0	0
ugtP	1007011	1008187	0	0	0	0	0	0	0	0	0	0
murE	1008619	1010101	0	0	0	0	0	0	0	0	0	0
SAUSA300_0920	1010093	1010345	0	0	0	0	0	0	0	0	0	0
prfC	1010344	1011907	0	0	0	0	0	0	0	0	0	0
SAUSA300_0922	1012208	1013012	0	0	0	0	0	0	0	0	0	0
htrA	1013245	1015555	0	0	0	0	0	0	0	0	0	0
ktrD	1015571	1016930	0	0	0	0	0	0	0	0	0	0
SAUSA300_0925	1017068	1018580	0	0	0	0	0	0	0	0	0	0
trnaS	1018759	1018848	0	0	0	0	0	0	0	0	0	0
trnaN	1018850	1018925	0	0	0	0	0	0	0	0	0	0
comK	1019066	1019597	0	0	0	0	0	0	0	0	0	0
SAUSA300_0929	1019845	1020064	0	0	0	0	0	0	0	0	0	0
lplA1	1020144	1021131	0	0	0	0	0	0	0	0	0	0
SAUSA300_0931	1021329	1021506	0	0	0	0	0	0	0	0	0	0
SAUSA300_0932	1021520	1022123	0	0	0	0	0	0	0	0	0	0
SAUSA300_0933	1022393	1022501	0	0	0	0	0	0	0	0	0	0
SAUSA300_0934	1023466	1025431	0	0	0	0	0	0	0	0	0	0
SAUSA300_0935	1025433	1025754	0	0	0	0	0	0	0	0	0	0
SAUSA300_0936	1025750	1026392	0	0	0	0	0	0	0	0	0	0
SAUSA300_0937	1026479	1026770	0	0	0	0	0	0	0	0	0	0
SAUSA300_0938	1027048	1027336	0	0	0	0	0	0	0	0	0	0
tarM	1027341	1028823	0	0	0	0	0	0	0	0	0	0
SAUSA300_0940	1028911	1029268	0	0	0	0	0	0	0	0	0	0
SAUSA300_0941	1029840	1030704	0	0	0	0	0	0	0	0	0	0
SAUSA300_0942	1030944	1031235	0	0	0	0	0	0	0	0	0	0
SAUSA300_0943	1031378	1031876	0	0	0	0	0	0	0	0	0	0
menA	1031927	1032866	0	0	0	0	0	0	0	0	0	0
menF	1033197	1034409	0	0	0	0	0	0	0	0	0	0
menD	1034395	1036069	0	0	0	0	0	0	0	0	0	0
menH	1036055	1036859	0	0	0	0	0	0	0	0	0	0
menB	1036851	1037673	0	0	0	0	0	0	0	0	0	0
sspC	1037911	1038241	0	0	0	0	0	0	0	0	0	0
sspB	1038278	1039460	0	0	0	0	0	0	0	0	0	0
sspA	1039541	1040552	0	0	0	0	0	0	0	0	0	0
patA	1041079	1042234	0	0	0	0	0	0	0	0	0	0
SAUSA300_0953	1042429	1043440	0	0	0	0	0	0	0	0	0	0
SAUSA300_0954	1043592	1044012	0	0	0	0	0	0	0	0	0	0
atl	1044218	1047989	0	0	0	0	0	0	0	0	0	0
SAUSA300_0956	1048216	1048651	0	0	0	0	0	0	0	0	0	0
SAUSA300_0957	1048805	1049276	0	0	0	0	0	0	0	0	0	0
SAUSA300_0958	1049323	1050541	0	0	0	0	0	0	0	0	0	0
fmt_1	1050991	1052185	0	0	0	0	0	0	0	0	0	0
qoxD	1052721	1053000	0	0	0	0	0	0	0	0	0	0
qoxC	1053008	1053614	0	0	0	0	0	0	2377.76	1	1	792.59
qoxB	1053603	1055592	0	0	0	0	0	0	0	0	0	0
qoxA	1055591	1056692	0	0	0	0	0	0	0	0	0	0
SAUSA300_0964	1057263	1057581	0	0	0	0	0	0	0	0	0	0
folD	1058385	1059246	0	0	0	0	0	0	0	0	0	0
purE	1059509	1059929	0	0	0	0	0	0	0	0	0	0
purK	1059915	1061040	0	0	0	0	0	0	0	0	0	0
purC	1061043	1061748	0	0	0	0	0	0	0	0	0	0
purS	1061747	1062011	0	0	0	0	0	0	0	0	0	0
purQ	1062012	1062684	0	0	0	0	0	0	0	0	0	0
purL	1062676	1064866	0	0	0	0	0	0	0	0	0	0
purF	1064844	1066329	0	0	0	0	0	0	970.32	1	1	323.44
purM	1066321	1067350	0	0	0	0	0	0	0	0	0	0
purN	1067352	1067919	0	0	0	0	0	0	0	0	0	0
purH	1067933	1069412	0	0	0	0	0	0	0	0	0	0
purD	1069433	1070681	0	0	0	0	0	0	0	0	0	0
thiX	1070945	1071752	0	0	0	0	0	0	0	0	0	0
thiW	1071744	1073145	0	0	0	0	0	0	0	0	0	0
thiV	1073159	1073735	0	0	0	0	0	0	0	0	0	0
SAUSA300_0980	1074604	1075900	0	0	0	0	0	0	0	0	0	0
SAUSA300_0981	1076324	1077497	0	0	0	0	0	0	0	0	0	0
SAUSA300_0982	1077550	1078093	0	0	0	0	0	0	0	0	0	0
ptsH	1078246	1078513	0	0	0	0	0	0	0	0	0	0
ptsI	1078515	1080234	0	0	0	0	0	0	0	0	0	0
SAUSA300_0985	1080470	1080704	0	0	0	0	0	0	0	0	0	0
cydA	1080901	1082263	0	0	0	0	0	0	0	0	0	0
cydB	1082259	1083279	0	0	0	0	0	0	0	0	0	0
trkA	1083411	1084074	0	0	0	0	0	0	0	0	0	0
rnjA	1084422	1086120	0	0	0	0	0	0	0	0	0	0
rpoY	1086119	1086338	0	0	0	0	0	0	0	0	0	0
def_1	1086818	1087370	0	0	0	0	0	0	0	0	0	0
SAUSA300_0992	1087734	1088361	0	0	0	0	0	0	0	0	0	0
pdhA	1088531	1089644	0	0	0	850.02	1	1	0	0	0	283.34
pdhB	1089647	1090625	0	0	0	0	0	0	1473.34	1	1	491.11
pdhC	1090715	1092008	924.01	1	1	0	0	0	0	0	0	308
lpdA_1	1092011	1093418	0	0	0	0	0	0	0	0	0	0
SAUSA300_0997	1093585	1093861	0	0	0	0	0	0	0	0	0	0
SAUSA300_0998	1094004	1094544	0	0	0	0	0	0	0	0	0	0
potA	1094556	1095651	0	0	0	0	0	0	0	0	0	0
potB	1095643	1096441	0	0	0	0	0	0	0	0	0	0
potC	1096446	1097256	0	0	0	0	0	0	0	0	0	0
potD	1097255	1098329	0	0	0	0	0	0	0	0	0	0
SAUSA300_1003	1098402	1099422	0	0	0	0	0	0	0	0	0	0
SAUSA300_1004	1099704	1100124	0	0	0	0	0	0	0	0	0	0
mntH	1100205	1101558	0	0	0	0	0	0	0	0	0	0
SAUSA300_1006	1101741	1102356	0	0	0	0	0	0	0	0	0	0
imp	1102512	1103340	0	0	0	0	0	0	0	0	0	0
SAUSA300_1008	1103493	1103685	0	0	0	0	0	0	0	0	0	0
typA	1103786	1105634	0	0	0	0	0	0	0	0	0	0
SAUSA300_1010	1105773	1105941	0	0	0	0	0	0	0	0	0	0
SAUSA300_1011	1105942	1106425	0	0	0	0	0	0	0	0	0	0
SAUSA300_1012	1106565	1106841	0	0	0	0	0	0	0	0	0	0
ftsW	1107154	1108381	0	0	0	0	0	0	0	0	0	0
pyc	1108934	1112387	0	0	0	0	0	0	0	0	0	0
ctaA	1112526	1113597	0	0	0	0	0	0	0	0	0	0
cyoE	1113877	1114789	0	0	0	0	0	0	0	0	0	0
ctaM	1114813	1115275	0	0	0	0	0	0	0	0	0	0
SAUSA300_1018	1115601	1116639	0	0	0	0	0	0	0	0	0	0
SAUSA300_1019	1116654	1117089	0	0	0	0	0	0	0	0	0	0
SAUSA300_1020	1117151	1118078	0	0	0	0	0	0	0	0	0	0
SAUSA300_1021	1118316	1118571	0	0	0	0	0	0	0	0	0	0
SAUSA300_1022	1118573	1118963	0	0	0	0	0	0	0	0	0	0
rsmD	1119032	1119575	0	0	0	0	0	0	0	0	0	0
coaD	1119576	1120059	0	0	0	0	0	0	0	0	0	0
SAUSA300_1025	1120120	1121260	0	0	0	0	0	0	0	0	0	0
SAUSA300_1026	1121386	1121944	0	0	0	0	0	0	2582.3	1	1	860.77
rpmF	1122023	1122197	0	0	0	0	0	0	0	0	0	0
isdB	1122350	1124288	0	0	0	0	0	0	0	0	0	0
isdA	1124490	1125543	0	0	0	0	0	0	0	0	0	0
isdC	1125751	1126435	0	0	0	0	0	0	0	0	0	0
isdD	1126434	1127511	0	0	0	0	0	0	0	0	0	0
isdE	1127537	1128386	0	0	0	0	0	0	0	0	0	0
isdF	1128398	1129364	0	0	0	0	0	0	0	0	0	0
srtB	1129425	1130160	0	0	0	0	0	0	0	0	0	0
isdG	1130178	1130502	0	0	0	0	0	0	0	0	0	0
SAUSA300_1036	1130885	1131626	0	0	0	0	0	0	0	0	0	0
pheS	1132006	1133065	0	0	0	0	0	0	0	0	0	0
pheT	1133064	1135467	0	0	0	0	0	0	0	0	0	0
rnhC	1135637	1136576	0	0	0	0	0	0	0	0	0	0
zapA	1136945	1137212	0	0	0	0	0	0	0	0	0	0
SAUSA300_1041	1137212	1137734	0	0	0	0	0	0	0	0	0	0
polX	1137806	1139519	0	0	0	0	0	0	0	0	0	0
mutS2	1139528	1141877	0	0	0	0	0	0	0	0	0	0
trx	1142049	1142364	0	0	0	0	0	0	0	0	0	0
uvrC	1142687	1144469	0	0	0	0	0	0	0	0	0	0
sdhC	1144792	1145407	0	0	0	0	0	0	0	0	0	0
sdhA	1145458	1147225	0	0	0	0	0	0	0	0	0	0
sdhB	1147224	1148040	0	0	0	0	0	0	1765.84	1	1	588.61
murI	1148275	1149076	0	0	0	0	0	0	0	0	0	0
SAUSA300_1050	1149087	1149675	0	0	0	0	0	0	0	0	0	0
SAUSA300_1051	1149667	1150171	0	0	0	0	0	0	0	0	0	0
ecb	1150659	1150989	0	0	0	0	0	0	0	0	0	0
flr	1151357	1151759	0	0	0	0	0	0	0	0	0	0
SAUSA300_1054	1152430	1152937	0	0	0	0	0	0	0	0	0	0
efb	1153195	1153693	0	0	0	0	0	0	0	0	0	0
scc	1153846	1154197	0	0	0	0	0	0	0	0	0	0
SAUSA300_1057	1155656	1155890	0	0	0	0	0	0	0	0	0	0
hla	1156366	1157326	0	0	0	0	0	0	0	0	0	0
ssl12	1158770	1159487	0	0	0	0	0	0	0	0	0	0
ssl13	1159594	1160320	0	0	0	0	0	0	0	0	0	0
ssl14	1160414	1161140	0	0	0	0	0	0	0	0	0	0
argF	1161577	1162579	0	0	0	0	0	0	0	0	0	0
arcC2	1162601	1163534	0	0	0	0	0	0	0	0	0	0
SAUSA300_1064	1163705	1165262	0	0	0	0	0	0	0	0	0	0
eta	1166101	1167049	0	0	0	0	0	0	0	0	0	0
trnaR	1167960	1168034	0	0	0	0	0	0	0	0	0	0
psmβ1	1168397	1168532	0	0	0	0	0	0	0	0	0	0
psmβ2	1168588	1168723	0	0	0	0	0	0	0	0	0	0
SAUSA300_1069	1168846	1169542	0	0	0	0	0	0	0	0	0	0
SAUSA300_1070	1169650	1170091	0	0	0	0	0	0	0	0	0	0
bshC	1170285	1171899	0	0	0	0	0	0	0	0	0	0
mraZ	1172042	1172474	0	0	0	0	0	0	0	0	0	0
mraW	1172510	1173425	0	0	0	0	0	0	0	0	0	0
ftsL	1173438	1173840	0	0	0	0	0	0	0	0	0	0
pbpA	1173820	1176055	0	0	0	0	0	0	0	0	0	0
mraY	1176346	1177312	0	0	0	0	0	0	0	0	0	0
murD	1177313	1178663	0	0	0	0	0	0	0	0	0	0
divIB	1178678	1179998	0	0	0	0	0	0	0	0	0	0
ftsA	1180103	1181516	0	0	0	0	0	0	0	0	0	0
ftsZ	1181548	1182721	0	0	0	0	0	0	0	0	0	0
SAUSA300_1081	1183106	1183772	0	0	0	0	0	0	0	0	0	0
SAUSA300_1082	1183795	1184464	0	0	0	0	0	0	0	0	0	0
sepF	1184460	1185024	0	0	0	0	0	0	0	0	0	0
SAUSA300_1084	1185035	1185326	0	0	0	0	0	0	0	0	0	0
SAUSA300_1085	1185408	1186215	0	0	0	0	0	0	0	0	0	0
SAUSA300_1086	1186238	1186856	0	0	0	0	0	0	0	0	0	0
ileS	1187076	1189830	0	0	0	0	0	0	0	0	0	0
SAUSA300_1088	1190119	1190917	0	0	0	0	0	0	0	0	0	0
lspA	1191740	1192232	0	0	0	0	0	0	0	0	0	0
SAUSA300_1090	1192231	1193149	0	0	0	0	0	0	0	0	0	0
pyrR	1193547	1194075	0	0	0	0	0	0	0	0	0	0
pyrP	1194292	1195600	0	0	0	0	0	0	0	0	0	0
pyrB	1195627	1196509	0	0	0	0	0	0	0	0	0	0
pyrC	1196526	1197801	0	0	0	0	0	0	0	0	0	0
carA	1197802	1198903	0	0	0	0	0	0	0	0	0	0
carB	1198895	1202069	0	0	0	0	0	0	0	0	0	0
pyrF	1202178	1202871	0	0	0	0	0	0	0	0	0	0
pyrE	1202870	1203482	0	0	0	0	0	0	0	0	0	0
SAUSA300_1099	1203511	1203724	0	0	0	0	0	0	0	0	0	0
SAUSA300_1100	1204160	1204562	0	0	0	0	0	0	0	0	0	0
SAUSA300_1101	1204824	1206522	0	0	0	0	0	0	0	0	0	0
gmk	1206796	1207420	0	0	0	0	0	0	0	0	0	0
rpoZ	1207419	1207638	0	0	0	0	0	0	0	0	0	0
coaBC	1207853	1209053	0	0	0	0	0	0	0	0	0	0
priA	1209052	1211461	0	0	0	0	0	0	0	0	0	0
SAUSA300_1106	1211966	1212920	0	0	0	0	0	0	0	0	0	0
SAUSA300_1107	1213082	1213361	0	0	0	0	0	0	0	0	0	0
def2	1213584	1214073	0	0	0	0	0	0	0	0	0	0
fmt_2	1214065	1215001	0	0	0	0	0	0	0	0	0	0
sun	1214997	1216305	0	0	0	0	0	0	0	0	0	0
rlmN	1216307	1217402	0	0	0	0	0	0	0	0	0	0
stp1	1217408	1218152	0	0	0	0	0	0	0	0	0	0
pknB	1218148	1220143	0	0	0	0	0	0	0	0	0	0
rsgA	1220370	1221246	0	0	0	0	0	0	0	0	0	0
rpe	1221246	1221891	0	0	0	0	0	0	0	0	0	0
thiN	1221897	1222539	0	0	0	0	0	0	0	0	0	0
rpmB	1222919	1223108	0	0	0	0	0	0	0	0	0	0
SAUSA300_1118	1223550	1223925	0	0	0	0	0	0	0	0	0	0
fakA	1223939	1225586	0	0	0	0	0	0	0	0	0	0
recG	1225775	1227836	0	0	0	0	0	0	0	0	0	0
fapR	1228038	1228611	0	0	0	0	0	0	0	0	0	0
plsX	1228615	1229602	0	0	0	0	0	0	0	0	0	0
fabD	1229594	1230521	0	0	0	0	0	0	0	0	0	0
fabG	1230513	1231248	0	0	0	0	0	0	0	0	0	0
acpP	1231490	1231724	0	0	0	0	0	0	0	0	0	0
rnc	1231839	1232571	0	0	0	0	0	0	0	0	0	0
smc	1232717	1236284	0	0	0	0	0	0	0	0	0	0
ftsY	1236283	1237534	0	0	0	0	0	0	0	0	0	0
SAUSA300_1129	1237520	1237853	0	0	0	0	0	0	0	0	0	0
ffh	1237878	1239246	0	0	0	0	0	0	0	0	0	0
rpsP	1239680	1239956	0	0	0	0	0	0	0	0	0	0
rimM	1240143	1240647	0	0	0	0	0	0	0	0	0	0
trmD	1240646	1241384	0	0	0	0	0	0	0	0	0	0
rplS	1241486	1241837	0	0	0	0	0	0	0	0	0	0
SAUSA300_1135	1242080	1244687	0	0	0	0	0	0	0	0	0	0
rbgA	1245087	1245972	0	0	0	0	0	0	0	0	0	0
rnhB	1245955	1246723	0	0	0	0	0	0	0	0	0	0
sucC	1246831	1247998	0	0	0	0	0	0	0	0	0	0
sucD	1248019	1248928	0	0	0	0	0	0	0	0	0	0
lytN	1249121	1250273	0	0	0	0	0	0	0	0	0	0
fmhC	1250300	1251545	0	0	0	0	0	0	0	0	0	0
dprA	1251717	1252590	0	0	0	0	0	0	0	0	0	0
topA	1252763	1254839	0	0	0	0	0	0	0	0	0	0
gid	1254994	1256302	0	0	0	0	0	0	0	0	0	0
xerC	1256718	1257615	0	0	0	0	0	0	0	0	0	0
hslV	1257611	1258157	0	0	0	0	0	0	0	0	0	0
hslU	1258222	1259626	0	0	0	0	0	0	0	0	0	0
codY	1259650	1260424	0	0	0	0	0	0	0	0	0	0
rpsB	1260765	1261533	0	0	0	0	0	0	0	0	0	0
tsf	1261714	1262596	0	0	0	0	0	0	0	0	0	0
pyrH	1262732	1263455	0	0	0	0	0	0	0	0	0	0
frr	1263473	1264028	0	0	0	0	0	0	0	0	0	0
uppS	1264400	1265171	0	0	0	0	0	0	0	0	0	0
cdsA	1265177	1265960	0	0	0	0	0	0	0	0	0	0
rasP	1266323	1267508	0	0	0	0	0	0	0	0	0	0
proS	1267527	1269231	0	0	0	0	0	0	0	0	0	0
polC	1269494	1273805	0	0	0	0	0	0	0	0	0	0
rimP	1274094	1274562	0	0	0	0	0	0	0	0	0	0
nusA	1274582	1275758	0	0	0	0	0	0	0	0	0	0
SAUSA300_1160	1275778	1276063	0	0	0	0	0	0	0	0	0	0
SAUSA300_1161	1276059	1276377	0	0	0	0	0	0	0	0	0	0
infB	1276381	1278499	0	0	0	0	0	0	0	0	0	0
rbfA	1278884	1279235	0	0	0	0	0	0	0	0	0	0
truB	1279403	1280321	0	0	0	0	0	0	0	0	0	0
ribF	1280335	1281307	0	0	0	0	0	0	0	0	0	0
rpsO	1281421	1281691	0	0	0	0	0	0	0	0	0	0
pnpA	1282060	1284157	0	0	0	0	0	0	0	0	0	0
rnjB	1284341	1286066	0	0	0	0	0	0	0	0	0	0
SAUSA300_1170	1288695	1289409	0	0	0	0	0	0	0	0	0	0
SAUSA300_1171	1289439	1290705	0	0	0	0	0	0	0	0	0	0
SAUSA300_1172	1290704	1291991	0	0	0	0	0	0	0	0	0	0
SAUSA300_1173	1291990	1292695	0	0	0	0	0	0	0	0	0	0
SAUSA300_1174	1292799	1293627	0	0	0	0	0	0	0	0	0	0
SAUSA300_1175	1293645	1294038	0	0	0	0	0	0	0	0	0	0
pgsA	1294071	1294650	0	0	0	0	0	0	0	0	0	0
cinA	1294876	1296028	0	0	0	0	0	0	0	0	0	0
recA	1296192	1297236	0	0	0	0	0	0	0	0	0	0
rny/cvfA	1297589	1299149	0	0	0	0	0	0	0	0	0	0
SAUSA300_1180	1299445	1299661	0	0	0	0	0	0	0	0	0	0
SAUSA300_1181	1299834	1300632	0	0	0	0	0	0	0	0	0	0
SAUSA300_1182	1300771	1302532	0	0	0	0	0	0	0	0	0	0
SAUSA300_1183	1302532	1303399	0	0	0	0	0	0	0	0	0	0
SAUSA300_1184	1303492	1303786	0	0	0	0	0	0	0	0	0	0
miaB	1303919	1305464	0	0	0	0	0	0	0	0	0	0
SAUSA300_1186	1305464	1305830	0	0	0	0	0	0	0	0	0	0
SAUSA300_1187	1305856	1306348	0	0	0	0	0	0	0	0	0	0
mutS	1306746	1309269	0	0	0	0	0	0	0	0	0	0
mutL	1309281	1311291	0	0	0	0	0	0	0	0	0	0
glpP	1311296	1311839	0	0	0	0	0	0	0	0	0	0
glpF	1312303	1313122	0	0	0	0	0	0	0	0	0	0
glpK	1313250	1314747	0	0	0	0	0	0	0	0	0	0
glpD	1314904	1316578	0	0	0	0	0	0	0	0	0	0
SAUSA300_1194	1316727	1317642	0	0	0	0	0	0	0	0	0	0
miaA	1317659	1318595	0	0	0	0	0	0	0	0	0	0
hfq	1318609	1318843	0	0	0	0	0	0	0	0	0	0
bsaA	1319064	1319541	0	0	0	0	0	0	0	0	0	0
hflX	1319652	1320891	0	0	0	0	0	0	0	0	0	0
SAUSA300_1199	1320909	1322148	0	0	0	0	0	0	0	0	0	0
glnR	1322390	1322759	0	0	0	0	0	0	0	0	0	0
glnA	1322777	1324118	890.93	1	1	0	0	0	0	0	0	296.98
SAUSA300_1202	1325508	1325721	0	0	0	0	0	0	0	0	0	0
SAUSA300_1203	1326014	1326221	0	0	0	0	0	0	0	0	0	0
SAUSA300_1204	1327459	1327645	0	0	0	0	0	0	0	0	0	0
SAUSA300_1205	1328156	1328261	0	0	0	0	0	0	0	0	0	0
SAUSA300_1206	1328389	1328641	0	0	0	0	0	0	0	0	0	0
SAUSA300_1207	1328686	1329271	0	0	0	0	0	0	0	0	0	0
SAUSA300_1208	1329391	1329640	0	0	0	0	0	0	0	0	0	0
SAUSA300_1209	1330519	1330654	0	0	0	0	0	0	0	0	0	0
SAUSA300_1210	1330745	1331036	0	0	0	0	0	0	0	0	0	0
SAUSA300_1211	1331046	1331241	0	0	0	0	0	0	0	0	0	0
SAUSA300_1212	1331290	1331632	0	0	0	0	0	0	0	0	0	0
SAUSA300_1213	1331638	1331830	0	0	0	0	0	0	0	0	0	0
SAUSA300_1214	1332378	1333404	0	0	0	0	0	0	0	0	0	0
SAUSA300_1215	1333673	1333871	0	0	0	0	0	0	0	0	0	0
cls1	1333928	1335410	0	0	0	0	0	0	0	0	0	0
SAUSA300_1217	1335584	1336493	0	0	0	0	0	0	0	0	0	0
SAUSA300_1218	1336461	1337193	0	0	0	0	0	0	0	0	0	0
SAUSA300_1219	1337196	1338288	0	0	0	0	0	0	0	0	0	0
SAUSA300_1220	1338284	1338887	0	0	0	0	0	0	0	0	0	0
SAUSA300_1221	1338999	1339188	0	0	0	0	0	0	0	0	0	0
nuc2	1339326	1339860	0	0	0	0	0	0	0	0	0	0
SAUSA300_1223	1340002	1340857	0	0	0	0	0	0	0	0	0	0
SAUSA300_1224	1341187	1341763	0	0	0	0	0	0	0	0	0	0
thrD	1341816	1343199	0	0	0	0	0	0	0	0	0	0
hom	1343389	1344670	0	0	0	0	0	0	0	0	0	0
thrC	1344675	1345737	0	0	0	0	0	0	0	0	0	0
thrB	1345738	1346653	0	0	0	0	0	0	0	0	0	0
SAUSA300_1229	1346710	1347514	0	0	0	0	0	0	0	0	0	0
SAUSA300_1230	1347806	1348121	0	0	0	0	0	0	0	0	0	0
SAUSA300_1231	1348338	1349793	0	0	0	0	0	0	0	0	0	0
katA	1349996	1351514	0	0	0	0	0	0	0	0	0	0
rpmG_1	1351604	1351754	0	0	0	0	0	0	0	0	0	0
rpmG2	1661477	1661627	0	0	0	0	0	0	0	0	0	0
rpsN_1	1352207	1352477	0	0	0	0	0	0	0	0	0	0
rpsN2	2364709	2364895	0	0	0	0	0	0	0	0	0	0
guaC	1352633	1353611	0	0	0	0	0	0	0	0	0	0
SAUSA300_1236	1353785	1354649	0	0	0	0	0	0	0	0	0	0
lexA	1355028	1355652	0	0	0	0	0	0	0	0	0	0
SAUSA300_1238	1356163	1356403	0	0	0	0	0	0	0	0	0	0
tkt	1356634	1358512	0	0	0	0	0	0	0	0	0	0
SAUSA300_1240	1358744	1359032	0	0	0	0	0	0	0	0	0	0
SAUSA300_1241	1359249	1359678	0	0	0	0	0	0	0	0	0	0
sbcD	1359801	1360923	0	0	0	0	0	0	0	0	0	0
sbcC	1360926	1363956	0	0	0	0	0	0	0	0	0	0
mscL	1364026	1364464	0	0	0	0	0	0	0	0	0	0
opuD	1364592	1366239	0	0	0	0	0	0	0	0	0	0
acnA	1367130	1369836	0	0	0	0	0	0	0	0	0	0
SAUSA300_1247	1370015	1370483	0	0	0	0	0	0	0	0	0	0
SAUSA300_1248	1370689	1370986	0	0	0	0	0	0	0	0	0	0
plsY	1371361	1371970	0	0	0	0	0	0	0	0	0	0
parE	1372169	1374167	0	0	0	0	0	0	0	0	0	0
parC	1374166	1376569	0	0	0	0	0	0	0	0	0	0
alsT	1376818	1378279	0	0	0	0	0	0	0	0	0	0
glcT	1378769	1379630	0	0	0	0	0	0	0	0	0	0
cozEb	1379764	1380973	0	0	0	0	0	0	0	0	0	0
fmtC	1381453	1383976	0	0	0	0	0	0	0	0	0	0
msrA2	1449256	1449790	0	0	0	0	0	0	0	0	0	0
msrR	1384824	1385808	0	0	0	0	0	0	0	0	0	0
dmpI	1385895	1386081	0	0	0	0	0	0	0	0	0	0
SAUSA300_1259	1386228	1387491	0	0	0	0	0	0	0	0	0	0
tyrA	1387627	1388719	0	0	0	0	0	0	0	0	0	0
SAUSA300_1261	1388883	1389915	0	0	0	0	0	0	0	0	0	0
trpE	1390406	1391813	0	0	0	0	0	0	0	0	0	0
trpG	1391809	1392376	0	0	0	0	0	0	0	0	0	0
trpD	1392381	1393380	0	0	0	0	0	0	0	0	0	0
trpC	1393381	1394164	0	0	0	0	0	0	0	0	0	0
trpF	1394163	1394796	0	0	0	0	0	0	0	0	0	0
trpB	1394788	1396003	0	0	0	0	0	0	0	0	0	0
trpA	1395995	1396724	0	0	0	0	0	0	0	0	0	0
femA	1397006	1398308	0	0	0	0	0	0	0	0	0	0
femB	1398326	1399586	0	0	0	0	0	0	0	0	0	0
SAUSA300_1271	1400274	1401042	0	0	0	0	0	0	0	0	0	0
SAUSA300_1272	1401089	1401563	0	0	0	0	0	0	0	0	0	0
opp-2F	1401686	1402388	0	0	0	0	0	0	0	0	0	0
opp-2D	1402380	1403154	0	0	0	0	0	0	0	0	0	0
opp-2C	1403140	1403971	0	0	0	0	0	0	0	0	0	0
opp-2B	1403963	1404950	0	0	0	0	0	0	0	0	0	0
SAUSA300_1277	1405253	1405598	0	0	0	0	0	0	0	0	0	0
pepF_2	1405802	1407617	0	0	0	0	0	0	0	0	0	0
phoU	1407756	1408398	0	0	0	0	0	0	0	0	0	0
pstB	1408404	1409256	0	0	0	0	0	0	0	0	0	0
pstC	1410221	1411148	0	0	0	0	0	0	0	0	0	0
pstS	1411338	1412322	0	0	0	0	0	0	0	0	0	0
cvfB	1413293	1414196	0	0	0	0	0	0	0	0	0	0
SAUSA300_1285	1414342	1415944	0	0	0	0	0	0	0	0	0	0
lysC	1416803	1418009	0	0	0	0	0	0	0	0	0	0
asd	1418072	1419062	0	0	0	0	0	0	0	0	0	0
dapA	1419063	1419951	0	0	0	0	0	0	0	0	0	0
dapB	1419947	1420670	0	0	0	0	0	0	0	0	0	0
dapD	1420696	1421416	0	0	0	0	0	0	0	0	0	0
dapI	1421558	1422710	0	0	0	0	0	0	0	0	0	0
alr2	1422714	1423800	0	0	0	0	0	0	0	0	0	0
lysA	1423789	1425055	0	0	0	0	0	0	0	0	0	0
msa	1425294	1425696	0	0	0	0	0	0	0	0	0	0
cspA	1425892	1426093	0	0	0	0	0	0	0	0	0	0
SAUSA300_1296	1426263	1426572	0	0	0	0	0	0	0	0	0	0
acyP	1426734	1427004	0	0	0	0	0	0	0	0	0	0
xpaC	1427022	1427652	0	0	0	0	0	0	0	0	0	0
SAUSA300_1299	1427683	1428820	0	0	0	0	0	0	0	0	0	0
brnQ3	1429832	1431176	0	0	0	0	0	0	0	0	0	0
SAUSA300_1301	1431400	1433287	0	0	0	0	0	0	0	0	0	0
SAUSA300_1302	1433300	1434092	0	0	0	0	0	0	0	0	0	0
SAUSA300_1303	1434272	1434476	0	0	0	0	0	0	0	0	0	0
SAUSA300_1304	1434504	1435314	0	0	0	0	0	0	0	0	0	0
sucB	1435893	1437162	0	0	0	0	0	0	0	0	0	0
sucA	1437175	1439974	0	0	0	0	0	0	0	0	0	0
arlS	1440257	1441613	0	0	0	0	0	0	0	0	0	0
arlR	1441609	1442269	0	0	0	0	0	0	0	0	0	0
SAUSA300_1309	1443182	1443668	0	0	0	0	0	0	0	0	0	0
pgpB	1443798	1444413	0	0	0	0	0	0	0	0	0	0
murG	1444429	1445500	0	0	0	0	0	0	0	0	0	0
SAUSA300_1312	1445511	1446021	0	0	0	0	0	0	0	0	0	0
ctpA	1446420	1447911	0	0	0	0	0	0	0	0	0	0
SAUSA300_1314	1448102	1448324	0	0	0	0	0	0	0	0	0	0
crr	1448323	1448824	0	0	0	0	0	0	0	0	0	0
msrB	1448835	1449264	0	0	0	0	0	0	0	0	0	0
msrA1	1384178	1384688	0	0	0	0	0	0	0	0	0	0
fakB2	1449875	1450715	0	0	0	0	0	0	0	0	0	0
folA	1450729	1451209	0	0	0	0	0	0	0	0	0	0
thyA	1451408	1452365	0	0	0	0	0	0	0	0	0	0
SAUSA300_1321	1452788	1453226	0	0	0	0	0	0	0	0	0	0
cvfC	1453241	1454366	0	0	0	0	0	0	0	0	0	0
SAUSA300_1323	1454403	1454655	0	0	0	0	0	0	0	0	0	0
SAUSA300_1324	1455105	1455810	0	0	0	0	0	0	0	0	0	0
SAUSA300_1325	1455874	1456006	0	0	0	0	0	0	0	0	0	0
rnhA	1456350	1456752	0	0	0	0	0	0	0	0	0	0
ebh	1456810	1488076	0	0	0	0	0	0	0	0	0	0
norB	1488473	1489865	0	0	0	0	0	0	0	0	0	0
SAUSA300_1329	1490021	1491344	0	0	0	0	0	0	0	0	0	0
ilvA1	1491374	1492415	0	0	0	0	0	0	0	0	0	0
ald1	1492509	1493628	0	0	0	0	0	0	0	0	0	0
SAUSA300_1332	1494102	1494981	0	0	0	0	0	0	0	0	0	0
dynA	1495000	1498441	0	0	0	0	0	0	0	0	0	0
SAUSA300_1334	1498744	1500085	0	0	0	0	0	0	0	0	0	0
SAUSA300_1335	1500290	1500623	0	0	0	0	0	0	0	0	0	0
SAUSA300_1336	1500706	1501852	0	0	0	0	0	0	0	0	0	0
gpsB	1502502	1502847	0	0	0	0	0	0	0	0	0	0
SAUSA300_1338	1502860	1503424	0	0	0	0	0	0	0	0	0	0
SAUSA300_1339	1503416	1503767	0	0	0	0	0	0	0	0	0	0
recU	1504306	1504933	0	0	0	0	0	0	0	0	0	0
pbp2	1504929	1507113	0	0	0	0	0	0	0	0	0	0
SAUSA300_1342	1507678	1508020	0	0	0	0	0	0	0	0	0	0
nth	1508024	1508684	0	0	0	0	0	0	0	0	0	0
dnaD	1508673	1509360	0	0	0	0	0	0	0	0	0	0
asnC	1509687	1510980	0	0	0	0	0	0	0	0	0	0
dinG	1511301	1513995	0	0	0	0	0	0	0	0	0	0
birA	1514018	1514990	0	0	0	0	0	0	0	0	0	0
papS	1514976	1516179	0	0	0	0	0	0	0	0	0	0
bshA	1516183	1517326	0	0	0	0	0	0	0	0	0	0
SAUSA300_1350	1517566	1517884	0	0	0	0	0	0	0	0	0	0
SAUSA300_1351	1518220	1518901	0	0	0	0	0	0	0	0	0	0
SAUSA300_1352	1518972	1519560	0	0	0	0	0	0	0	0	0	0
SAUSA300_1353	1519549	1520125	0	0	0	0	0	0	0	0	0	0
SAUSA300_1354	1520138	1521242	0	0	0	0	0	0	0	0	0	0
aroA	1521389	1522688	0	0	0	0	0	0	0	0	0	0
aroB	1522697	1523762	0	0	0	0	0	0	0	0	0	0
aroC	1523787	1524954	0	0	0	0	0	0	0	0	0	0
ndk	1525748	1526180	0	0	0	0	0	0	0	0	0	0
hepT	1526289	1527234	0	0	0	0	0	0	0	0	0	0
ubiE	1527250	1527853	0	0	0	0	0	0	0	0	0	0
SAUSA300_1361	1527978	1528551	0	0	0	0	0	0	0	0	0	0
hup	1528981	1529254	0	0	0	0	0	0	0	0	0	0
gpsA	1529424	1530423	0	0	0	0	0	0	0	0	0	0
engA	1530439	1531750	0	0	0	0	0	0	0	0	0	0
rpsA	1531971	1533147	0	0	0	0	0	0	0	0	0	0
SAUSA300_1366	1533711	1533828	0	0	0	0	0	0	0	0	0	0
cmk	1533858	1534518	0	0	0	0	0	0	0	0	0	0
ansA	1534594	1535563	0	0	0	0	0	0	0	0	0	0
SAUSA300_1369	1535677	1536664	0	0	0	0	0	0	0	0	0	0
ebpS	1537065	1538526	0	0	0	0	0	0	0	0	0	0
recQ2	1538678	1540058	0	0	0	0	0	0	0	0	0	0
SAUSA300_1372	1540047	1541001	0	0	0	0	0	0	0	0	0	0
fer	1541132	1541357	0	0	0	0	0	0	0	0	0	0
ribU	1541462	1542008	0	0	0	0	0	0	0	0	0	0
SAUSA300_1375	1542286	1542406	0	0	0	0	0	0	0	0	0	0
SAUSA300_1376	1542604	1543519	0	0	0	0	0	0	0	0	0	0
SAUSA300_1377	1543533	1543740	0	0	0	0	0	0	0	0	0	0
SAUSA300_1378	1543732	1544611	0	0	0	0	0	0	0	0	0	0
SAUSA300_1379	1544727	1545645	0	0	0	0	0	0	0	0	0	0
SAUSA300_1380	1545735	1545921	0	0	0	0	0	0	0	0	0	0
lukF-PV	1546169	1547147	0	0	0	0	0	0	0	0	0	0
lukS-PV	1547148	1548087	0	0	0	0	0	0	0	0	0	0
SAUSA300_1383	1548476	1549931	0	0	0	0	0	0	0	0	0	0
SAUSA300_1384	1549941	1550244	0	0	0	0	0	0	0	0	0	0
SAUSA300_1385	1550379	1550679	0	0	0	0	0	0	0	0	0	0
SAUSA300_1386	1550724	1550889	0	0	0	0	0	0	0	0	0	0
SAUSA300_1387	1550881	1551271	0	0	0	0	0	0	0	0	0	0
SAUSA300_1388	1551270	1552737	0	0	0	0	0	0	0	0	0	0
SAUSA300_1389	1552736	1554647	0	0	0	0	0	0	0	0	0	0
SAUSA300_1390	1554662	1554953	0	0	0	0	0	0	0	0	0	0
SAUSA300_1391	1554952	1556536	0	0	0	0	0	0	0	0	0	0
SAUSA300_1392	1556544	1557369	0	0	0	0	0	0	0	0	0	0
SAUSA300_1393	1557368	1563569	0	0	0	0	0	0	0	0	0	0
SAUSA300_1394	1563582	1563741	0	0	0	0	0	0	0	0	0	0
SAUSA300_1395	1563782	1564133	0	0	0	0	0	0	0	0	0	0
SAUSA300_1396	1564190	1564646	0	0	0	0	0	0	0	0	0	0
SAUSA300_1397	1564737	1565379	0	0	0	0	0	0	0	0	0	0
SAUSA300_1398	1565809	1566211	0	0	0	0	0	0	0	0	0	0
SAUSA300_1399	1566207	1566540	0	0	0	0	0	0	0	0	0	0
SAUSA300_1400	1566551	1566830	0	0	0	0	0	0	0	0	0	0
SAUSA300_1401	1566898	1568062	0	0	0	0	0	0	0	0	0	0
SAUSA300_1402	1568073	1568847	0	0	0	0	0	0	0	0	0	0
SAUSA300_1403	1568830	1570069	0	0	0	0	0	0	0	0	0	0
SAUSA300_1404	1570073	1571765	0	0	0	0	0	0	0	0	0	0
SAUSA300_1405	1571754	1572060	0	0	0	0	0	0	0	0	0	0
SAUSA300_1406	1572186	1572501	0	0	0	0	0	0	0	0	0	0
SAUSA300_1407	1572657	1573095	0	0	0	0	0	0	0	0	0	0
SAUSA300_1408	1573107	1574379	0	0	0	0	0	0	0	0	0	0
SAUSA300_1409	1574455	1574746	0	0	0	0	0	0	0	0	0	0
SAUSA300_1410	1575086	1577534	0	0	0	0	0	0	0	0	0	0
SAUSA300_1411	1577821	1578022	0	0	0	0	0	0	0	0	0	0
rinB	1578089	1578242	0	0	0	0	0	0	0	0	0	0
SAUSA300_1413	1578238	1578625	0	0	0	0	0	0	0	0	0	0
SAUSA300_1414	1578617	1578854	0	0	0	0	0	0	0	0	0	0
SAUSA300_1415	1578846	1579050	0	0	0	0	0	0	0	0	0	0
SAUSA300_1416	1579046	1579253	0	0	0	0	0	0	0	0	0	0
SAUSA300_1417	1579289	1579826	0	0	0	0	0	0	0	0	0	0
SAUSA300_1418	1579818	1580067	0	0	0	0	0	0	0	0	0	0
SAUSA300_1419	1580081	1580324	0	0	0	0	0	0	0	0	0	0
SAUSA300_1420	1580541	1580799	0	0	0	0	0	0	0	0	0	0
SAUSA300_1421	1580798	1581200	0	0	0	0	0	0	0	0	0	0
SAUSA300_1422	1581199	1581385	0	0	0	0	0	0	0	0	0	0
polA_1	1581397	1583350	0	0	0	0	0	0	0	0	0	0
SAUSA300_1424	1583417	1583975	0	0	0	0	0	0	0	0	0	0
SAUSA300_1425	1584000	1585167	0	0	0	0	0	0	0	0	0	0
SAUSA300_1426	1585163	1585526	0	0	0	0	0	0	0	0	0	0
SAUSA300_1427	1585539	1585800	0	0	0	0	0	0	0	0	0	0
SAUSA300_1428	1586099	1586417	0	0	0	0	0	0	0	0	0	0
SAUSA300_1429	1586509	1586605	0	0	0	0	0	0	0	0	0	0
SAUSA300_1430	1586682	1586946	0	0	0	0	0	0	0	0	0	0
SAUSA300_1431	1586970	1587186	0	0	0	0	0	0	0	0	0	0
SAUSA300_1432	1587232	1587472	0	0	0	0	0	0	0	0	0	0
SAUSA300_1433	1587728	1587929	0	0	0	0	0	0	0	0	0	0
SAUSA300_1434	1588080	1588410	0	0	0	0	0	0	0	0	0	0
SAUSA300_1435	1588422	1588884	0	0	0	0	0	0	0	0	0	0
SAUSA300_1436	1588901	1589336	0	0	0	0	0	0	0	0	0	0
SAUSA300_1437	1589992	1590607	0	0	0	0	0	0	0	0	0	0
int1	1590732	1591938	0	0	0	0	0	0	0	0	0	0
int1	881995	883216	0	0	0	0	0	0	0	0	0	0
SAUSA300_1439	1591980	1594007	0	0	0	0	0	0	0	0	0	0
SAUSA300_1440	1593999	1594869	0	0	0	0	0	0	0	0	0	0
srrB	1595173	1596940	0	0	0	0	0	0	0	0	0	0
srrA	1596905	1597631	0	0	0	0	0	0	0	0	0	0
rluB	1597763	1598501	0	0	0	0	0	0	0	0	0	0
scpB	1598493	1599036	0	0	0	0	0	0	0	0	0	0
scpA	1599028	1599760	0	0	0	0	0	0	0	0	0	0
SAUSA300_1446	1599851	1600358	0	0	0	0	0	0	0	0	0	0
xerD	1600435	1601323	0	0	0	0	0	0	0	0	0	0
fur	1601371	1601821	0	0	0	0	0	0	0	0	0	0
fur	1664811	1665222	0	0	0	0	0	0	0	0	0	0
nudF	1601925	1602468	0	0	0	0	0	0	0	0	0	0
SAUSA300_1450	1602549	1603458	0	0	0	0	0	0	0	0	0	0
SAUSA300_1451	1603937	1604693	0	0	0	0	0	0	0	0	0	0
proC	1604864	1605650	0	0	0	0	0	0	0	0	0	0
rnz	1605754	1606675	0	0	0	0	0	0	0	0	0	0
zwf	1606987	1608472	0	0	0	0	0	0	0	0	0	0
SAUSA300_1455	1608674	1609568	0	0	0	0	0	0	0	0	0	0
malA	1609650	1611300	0	0	0	0	0	0	0	0	0	0
malR	1611315	1612335	0	0	0	0	0	0	0	0	0	0
SAUSA300_1458	1612528	1612900	0	0	0	0	0	0	0	0	0	0
gnd	1613118	1614525	0	0	0	0	0	0	0	0	0	0
SAUSA300_1460	1614592	1615726	0	0	0	0	0	0	0	0	0	0
SAUSA300_1461	1615988	1616168	0	0	0	0	0	0	0	0	0	0
SAUSA300_1462	1616294	1617275	0	0	0	0	0	0	0	0	0	0
SAUSA300_1463	1617288	1617726	0	0	0	0	0	0	0	0	0	0
bmfBB	1618076	1619351	0	0	0	0	0	0	0	0	0	0
bfmBAB	1619363	1620347	0	0	0	0	0	0	0	0	0	0
bfmBAA	1620346	1621339	0	0	0	0	0	0	0	0	0	0
lpdA_2	1621354	1622776	0	0	0	0	0	0	0	0	0	0
recN	1622926	1624606	0	0	0	0	0	0	0	0	0	0
argR_2	1624621	1625074	0	0	0	0	0	0	0	0	0	0
ispA	1625505	1626387	0	0	0	0	0	0	0	0	0	0
xseB	1626364	1626595	0	0	0	0	0	0	0	0	0	0
xseA	1626587	1627925	0	0	0	0	0	0	0	0	0	0
nusB	1627941	1628331	0	0	0	0	0	0	0	0	0	0
SAUSA300_1474	1628390	1628753	0	0	0	0	0	0	0	0	0	0
accC1	1628767	1630123	0	0	0	0	0	0	0	0	0	0
accB1	1630122	1630587	0	0	0	0	0	0	0	0	0	0
SAUSA300_1477	1630941	1631962	0	0	0	0	0	0	0	0	0	0
SAUSA300_1478	1632070	1632427	0	0	0	0	0	0	0	0	0	0
SAUSA300_1479	1632482	1633073	0	0	0	0	0	0	0	0	0	0
SAUSA300_1480	1633079	1634126	0	0	0	0	0	0	0	0	0	0
SAUSA300_1481	1634115	1635963	0	0	0	0	0	0	0	0	0	0
SAUSA300_1482	1635967	1637326	0	0	0	0	0	0	0	0	0	0
SAUSA300_1483	1637379	1639875	0	0	0	0	0	0	0	0	0	0
SAUSA300_1484	1639909	1640293	0	0	0	0	0	0	0	0	0	0
SAUSA300_1485	1640304	1640565	0	0	0	0	0	0	0	0	0	0
SAUSA300_1486	1640569	1641625	0	0	0	0	0	0	0	0	0	0
SAUSA300_1487	1641685	1642777	0	0	0	0	0	0	0	0	0	0
SAUSA300_1488	1642951	1643254	0	0	0	0	0	0	0	0	0	0
SAUSA300_1489	1643267	1643588	0	0	0	0	0	0	0	0	0	0
efp	1644417	1644975	0	0	0	0	0	0	0	0	0	0
pepQ2	1645000	1646062	0	0	0	0	0	0	0	0	0	0
SAUSA300_1492	1646166	1646748	0	0	0	0	0	0	0	0	0	0
SAUSA300_1493	1646761	1646980	0	0	0	0	0	0	0	0	0	0
lipM	1647043	1647874	0	0	0	0	0	0	0	0	0	0
SAUSA300_1495	1648031	1648418	0	0	0	0	0	0	0	0	0	0
gcvPB	1648782	1650255	0	0	0	0	0	0	0	0	0	0
gcvPA	1650247	1651594	0	0	0	0	0	0	0	0	0	0
gcvT	1651613	1652705	0	0	0	0	0	0	0	0	0	0
aroK	1652863	1653388	0	0	0	0	0	0	0	0	0	0
comGF	1653620	1654118	0	0	0	0	0	0	0	0	0	0
comGD	1654321	1654768	0	0	0	0	0	0	0	0	0	0
comGC	1654745	1655057	0	0	0	0	0	0	0	0	0	0
comGB	1655070	1656141	0	0	0	0	0	0	0	0	0	0
comGA	1656112	1657087	0	0	0	0	0	0	0	0	0	0
SAUSA300_1505	1657138	1657762	0	0	0	0	0	0	0	0	0	0
SAUSA300_1506	1657758	1658088	0	0	0	0	0	0	0	0	0	0
glk	1658087	1659074	0	0	0	0	0	0	0	0	0	0
SAUSA300_1508	1659070	1659274	0	0	0	0	0	0	0	0	0	0
SAUSA300_1509	1659254	1660718	0	0	0	0	0	0	0	0	0	0
SAUSA300_1510	1660729	1661269	0	0	0	0	0	0	0	0	0	0
pbp3	1661739	1663815	0	0	0	0	0	0	0	0	0	0
sodA	1663935	1664535	0	0	0	0	0	0	0	0	0	0
znuB	1665208	1666072	0	0	0	0	0	0	0	0	0	0
znuC	1666113	1666899	0	0	0	0	0	0	0	0	0	0
nfo	1667024	1667915	0	0	0	0	0	0	0	0	0	0
cshB	1667924	1669271	0	0	0	0	0	0	0	0	0	0
SAUSA300_1519	1669384	1670485	0	0	0	0	0	0	0	0	0	0
trmK	1670487	1671165	0	0	0	0	0	0	0	0	0	0
rpoD	1671295	1672402	0	0	0	0	0	0	0	0	0	0
dnaG	1672625	1674425	0	0	0	0	0	0	0	0	0	0
SAUSA300_1523	1674485	1675304	0	0	0	0	0	0	0	0	0	0
ccpN	1675314	1675854	0	0	0	0	0	0	0	0	0	0
glyS	1676272	1677664	0	0	0	0	0	0	0	0	0	0
recO	1677813	1678566	0	0	0	0	0	0	0	0	0	0
era	1678587	1679487	0	0	0	0	0	0	0	0	0	0
cdd	1679487	1679892	0	0	0	0	0	0	0	0	0	0
dgkA	1679902	1680247	0	0	0	0	0	0	0	0	0	0
ybeY	1680249	1680717	0	0	0	0	0	0	0	0	0	0
phoH	1680717	1681665	0	0	0	0	0	0	0	0	0	0
SAUSA300_1532	1681968	1682667	0	0	0	0	0	0	0	0	0	0
SAUSA300_1533	1682683	1683673	0	0	0	0	0	0	0	0	0	0
SAUSA300_1534	1683690	1684374	0	0	0	0	0	0	0	0	0	0
rpsU	1684617	1684794	0	0	0	0	0	0	0	0	0	0
mtaB	1685086	1686433	0	0	0	0	0	0	0	0	0	0
rsmE	1686439	1687192	0	0	0	0	0	0	0	0	0	0
prmA	1687193	1688132	0	0	0	0	0	0	0	0	0	0
dnaJ	1688135	1689275	0	0	0	0	0	0	0	0	0	0
dnaK	1689410	1691243	0	0	0	0	0	0	0	0	0	0
grpE	1691311	1691938	0	0	0	0	0	0	0	0	0	0
hrcA	1691969	1692947	0	0	0	0	0	0	0	0	0	0
hemN	1693046	1694171	0	0	0	0	0	0	0	0	0	0
lepA	1694733	1696557	0	0	0	0	0	0	0	0	0	0
rpsT	1696902	1697154	0	0	0	0	0	0	0	0	0	0
holA	1697198	1698173	0	0	0	0	0	0	0	0	0	0
comEC	1698229	1700431	0	0	0	0	0	0	0	0	0	0
comEB	1700435	1700867	0	0	0	0	0	0	0	0	0	0
comEA	1700988	1701675	0	0	0	0	0	0	0	0	0	0
SAUSA300_1550	1701714	1702431	0	0	0	0	0	0	0	0	0	0
rsfS	1702433	1702787	0	0	0	0	0	0	0	0	0	0
SAUSA300_1552	1702787	1703372	0	0	0	0	0	0	0	0	0	0
nadD	1703361	1703931	0	0	0	0	0	0	0	0	0	0
SAUSA300_1554	1703933	1704224	0	0	0	0	0	0	0	0	0	0
aroE	1704227	1705034	0	0	0	0	0	0	0	0	0	0
SAUSA300_1556	1705047	1706148	0	0	0	0	0	0	0	0	0	0
SAUSA300_1557	1706148	1706676	0	0	0	0	0	0	0	0	0	0
mtnN	1706695	1707382	0	0	0	0	0	0	0	0	0	0
SAUSA300_1559	1708166	1708871	0	0	0	0	0	0	0	0	0	0
SAUSA300_1560	1709332	1710553	0	0	0	0	0	0	0	0	0	0
SAUSA300_1561	1710841	1712071	0	0	0	0	0	0	0	0	0	0
pxpA	1712083	1712836	0	0	0	0	0	0	0	0	0	0
accC2	1712835	1714197	0	0	0	0	0	0	0	0	0	0
accB2	1714210	1714660	0	0	0	0	0	0	0	0	0	0
SAUSA300_1565	1714661	1715576	0	0	0	0	0	0	0	0	0	0
SAUSA300_1566	1715661	1716363	0	0	0	0	0	0	0	0	0	0
greA	1716721	1717198	0	0	0	0	0	0	0	0	0	0
udk	1717225	1717849	0	0	0	0	0	0	0	0	0	0
SAUSA300_1569	1717848	1719117	0	0	0	0	0	0	0	0	0	0
SAUSA300_1570	1719128	1720052	0	0	0	0	0	0	0	0	0	0
SAUSA300_1571	1720054	1720693	0	0	0	0	0	0	0	0	0	0
SAUSA300_1572	1720977	1721286	0	0	0	0	0	0	0	0	0	0
SAUSA300_1573	1721300	1721729	0	0	0	0	0	0	0	0	0	0
SAUSA300_1574	1721732	1721993	0	0	0	0	0	0	0	0	0	0
alaS	1722055	1724686	0	0	0	0	0	0	0	0	0	0
recD2	1725028	1727506	0	0	0	0	0	0	0	0	0	0
SAUSA300_1577	1727507	1728176	0	0	0	0	0	0	0	0	0	0
mnmA	1728637	1729723	0	0	0	0	0	0	0	0	0	0
iscS	1729756	1730899	0	0	0	0	0	0	0	0	0	0
SAUSA300_1580	1731210	1732224	0	0	0	0	0	0	0	0	0	0
SAUSA300_1581	1732460	1732607	0	0	0	0	0	0	0	0	0	0
csbD	1732646	1732829	0	0	0	0	0	0	0	0	0	0
cymR	1732928	1733351	0	0	0	0	0	0	0	0	0	0
rarA	1733435	1734710	0	0	0	0	0	0	0	0	0	0
tcaD	1734870	1735644	0	0	0	0	0	0	0	0	0	0
aspS	1736104	1737871	0	0	0	0	0	0	815.46	1	1	271.82
hisS	1737886	1739149	0	0	0	0	0	0	0	0	0	0
lytH	1739609	1740485	0	0	0	0	0	0	0	0	0	0
dtd	1740481	1740934	0	0	0	0	0	0	0	0	0	0
relA	1740945	1743156	0	0	0	0	0	0	0	0	0	0
apt	1743562	1744081	0	0	0	0	0	0	0	0	0	0
recJ	1744102	1746376	0	0	0	0	0	0	0	0	0	0
secF	1746578	1748858	0	0	0	0	0	0	0	0	0	0
yajC	1749132	1749393	0	0	0	0	0	0	0	0	0	0
tgt	1749411	1750551	0	0	0	0	0	0	0	0	0	0
queA	1750573	1751599	0	0	0	0	0	0	0	0	0	0
ruvB	1751600	1752605	0	0	0	0	0	0	0	0	0	0
ruvA	1752636	1753239	0	0	0	0	0	0	0	0	0	0
thrR	1753252	1753708	0	0	0	0	0	0	0	0	0	0
obgE	1753720	1755013	0	0	0	0	0	0	0	0	0	0
rpmA	1755367	1755652	0	0	0	0	0	0	0	0	0	0
SAUSA300_1602	1755663	1755984	0	0	0	0	0	0	0	0	0	0
rplU	1755989	1756298	0	0	0	0	0	0	0	0	0	0
mreD	1756464	1756995	0	0	0	0	0	0	0	0	0	0
mreC	1756994	1757837	0	0	0	0	0	0	0	0	0	0
SAUSA300_1606	1758229	1758703	0	0	0	0	0	0	0	0	0	0
SAUSA300_1607	1759176	1759461	0	0	0	0	0	0	0	0	0	0
radC	1759528	1760185	0	0	0	0	0	0	0	0	0	0
comC	1760211	1760919	0	0	0	0	0	0	0	0	0	0
folC	1761188	1762460	0	0	0	0	0	0	0	0	0	0
valS	1762472	1765103	0	0	0	0	0	0	0	0	0	0
tag	1765505	1766066	0	0	0	0	0	0	0	0	0	0
SAUSA300_1613	1766288	1767362	0	0	0	0	0	0	0	0	0	0
hemL_1	1767557	1768844	0	0	0	0	0	0	0	0	0	0
hemB	1768891	1769866	0	0	0	0	0	0	0	0	0	0
hemD	1769868	1770537	0	0	0	0	0	0	0	0	0	0
hemC	1770558	1771485	0	0	0	0	0	0	0	0	0	0
hemX	1771526	1772342	0	0	0	0	0	0	0	0	0	0
hemA	1772363	1773710	0	0	0	0	0	0	0	0	0	0
engB	1773926	1774517	0	0	0	0	0	0	0	0	0	0
clpX	1774670	1775933	0	0	0	0	0	0	0	0	0	0
tig	1776083	1777385	0	0	0	0	0	0	0	0	0	0
SAUSA300_1623	1777547	1778477	0	0	0	0	0	0	0	0	0	0
SAUSA300_1624	1778495	1779104	0	0	0	0	0	0	0	0	0	0
rplT	1779245	1779602	0	0	0	0	0	0	0	0	0	0
rpmI	1779648	1779849	0	0	0	0	0	0	0	0	0	0
infC	1779877	1780405	0	0	0	0	0	0	0	0	0	0
lysP	1780633	1782127	0	0	0	0	0	0	0	0	0	0
thrS	1782552	1784490	0	0	0	0	0	0	0	0	0	0
dnaI	1784902	1785823	0	0	0	0	0	0	0	0	0	0
dnaB	1785822	1787223	0	0	0	0	0	0	0	0	0	0
dnaB	20786	22187	0	0	0	0	0	0	0	0	0	0
nrdR	1787223	1787694	0	0	0	0	0	0	0	0	0	0
gap_2	1787903	1788929	0	0	0	0	0	0	0	0	0	0
coaE	1789098	1789722	0	0	0	0	0	0	0	0	0	0
mutM	1789737	1790610	0	0	0	0	0	0	0	0	0	0
polA_2	1790625	1793256	0	0	0	0	0	0	0	0	0	0
SAUSA300_1637	1793549	1795037	0	0	0	0	0	0	0	0	0	0
phoR	1795535	1797197	0	0	0	0	0	0	0	0	0	0
phoP	1797196	1797901	0	0	0	0	0	0	0	0	0	0
icd	1798290	1799559	0	0	0	0	0	0	0	0	0	0
gltA	1799607	1800729	0	0	0	0	0	0	0	0	0	0
aapA	1801076	1802438	0	0	0	0	0	0	0	0	0	0
SAUSA300_1643	1802470	1804122	0	0	0	0	0	0	0	0	0	0
pyk	1804762	1806520	0	0	0	0	0	0	0	0	0	0
pfkA	1806541	1807465	0	0	0	0	0	0	0	0	0	0
accA	1807778	1808723	0	0	0	0	0	0	0	0	0	0
accD	1808722	1809580	0	0	0	0	0	0	0	0	0	0
SAUSA300_1648	1809774	1811004	0	0	0	0	0	0	0	0	0	0
dnaE	1811453	1814651	0	0	0	0	0	0	0	0	0	0
pde2	1814671	1815613	0	0	0	0	0	0	0	0	0	0
SAUSA300_1651	1815873	1817172	0	0	0	0	0	0	0	0	0	0
uspA2	1817376	1817790	0	0	0	0	0	0	0	0	0	0
SAUSA300_1653	1818094	1818784	0	0	0	0	0	0	0	0	0	0
pepQ	1818958	1820014	0	0	0	0	0	0	0	0	0	0
ald2	1820329	1821448	0	0	0	0	0	0	0	0	0	0
uspA1	1821588	1822089	0	0	0	0	0	0	0	0	0	0
ackA	1822334	1823537	0	0	0	0	0	0	0	0	0	0
SAUSA300_1658	1823624	1824572	0	0	0	0	0	0	0	0	0	0
tpx	1824694	1825189	0	0	0	1911.26	1	1	0	0	0	637.09
SAUSA300_1660	1825286	1826057	0	0	0	0	0	0	0	0	0	0
thiI	1826100	1827324	0	0	0	0	0	0	0	0	0	0
nifZ	1827323	1828463	0	0	0	0	0	0	0	0	0	0
SAUSA300_1663	1828620	1828761	0	0	0	0	0	0	0	0	0	0
ezrA	1828834	1830529	0	0	0	0	0	0	0	0	0	0
SAUSA300_1665	1830665	1831130	0	0	0	0	0	0	0	0	0	0
rpsD	1831373	1831976	0	0	0	0	0	0	0	0	0	0
SAUSA300_1667	1832191	1832935	0	0	0	0	0	0	0	0	0	0
SAUSA300_1668	1833014	1833461	0	0	0	0	0	0	0	0	0	0
SAUSA300_1669	1833574	1834735	0	0	0	0	0	0	0	0	0	0
serA	1834721	1836326	0	0	0	0	0	0	0	0	0	0
SAUSA300_1671	1836475	1837606	0	0	0	0	0	0	0	0	0	0
nagE	1837712	1839179	0	0	0	0	0	0	0	0	0	0
SAUSA300_1673	1839306	1839924	0	0	0	0	0	0	0	0	0	0
htrA1	1840095	1841370	0	0	0	0	0	0	0	0	0	0
tyrS	1841463	1842726	0	0	0	0	0	0	0	0	0	0
sgtA	1843107	1844013	0	0	0	0	0	0	0	0	0	0
isdH	1844215	1846903	0	0	0	0	0	0	0	0	0	0
fhs	1847197	1848865	0	0	0	0	0	0	0	0	0	0
acsA	1849304	1851011	0	0	0	0	0	0	0	0	0	0
acuA	1851179	1851812	0	0	0	0	0	0	0	0	0	0
acuC	1851836	1853006	0	0	0	0	0	0	0	0	0	0
ccpA	1853103	1854093	0	0	0	0	0	0	0	0	0	0
aroA2	1854632	1855724	0	0	0	0	0	0	0	0	0	0
SAUSA300_1684	1856423	1857623	0	0	0	0	0	0	0	0	0	0
SAUSA300_1685	1857696	1858188	0	0	0	0	0	0	0	0	0	0
murC	1858261	1859575	0	0	0	0	0	0	0	0	0	0
ftsK	1859598	1863423	0	0	0	0	0	0	0	0	0	0
ftsK	1286447	1288691	0	0	0	0	0	0	0	0	0	0
SAUSA300_1688	1863443	1864040	0	0	0	0	0	0	0	0	0	0
SAUSA300_1689	1864068	1864926	0	0	0	0	0	0	0	0	0	0
SAUSA300_1690	1865025	1865337	0	0	0	0	0	0	0	0	0	0
SAUSA300_1691	1865401	1866478	0	0	0	0	0	0	0	0	0	0
SAUSA300_1692	1866564	1866876	0	0	0	0	0	0	0	0	0	0
SAUSA300_1693	1867000	1867843	0	0	0	0	0	0	0	0	0	0
trmB	1868312	1868957	0	0	0	0	0	0	0	0	0	0
SAUSA300_1695	1868971	1869697	0	0	0	0	0	0	0	0	0	0
dat	1870312	1871161	0	0	0	0	0	0	0	0	0	0
SAUSA300_1697	1871164	1872574	0	0	0	0	0	0	0	0	0	0
SAUSA300_1698	1873323	1873746	0	0	0	0	0	0	0	0	0	0
SAUSA300_1699	1873762	1874458	0	0	0	0	0	0	0	0	0	0
SAUSA300_1700	1874454	1876116	0	0	0	0	0	0	0	0	0	0
SAUSA300_1701	1876522	1877791	0	0	0	0	0	0	0	0	0	0
sasC	1877907	1884468	0	0	0	0	0	0	0	0	0	0
SAUSA300_1703	1884793	1885105	0	0	0	0	0	0	0	0	0	0
leuS	1885126	1887544	0	0	0	0	0	0	0	0	0	0
SAUSA300_1705	1887831	1889013	0	0	0	0	0	0	0	0	0	0
SAUSA300_1706	1889122	1890076	0	0	0	0	0	0	0	0	0	0
SAUSA300_1707	1890072	1890636	0	0	0	0	0	0	0	0	0	0
rot	1890755	1891256	0	0	0	0	0	0	0	0	0	0
SAUSA300_1709	1891676	1892389	0	0	0	0	0	0	0	0	0	0
SAUSA300_1710	1892735	1893563	0	0	0	0	0	0	0	0	0	0
putA	1893796	1894798	0	0	0	0	0	0	0	0	0	0
ribH	1894919	1895384	0	0	0	0	0	0	0	0	0	0
ribBA	1895396	1896578	0	0	0	0	0	0	0	0	0	0
ribE	1896588	1897221	0	0	0	0	0	0	0	0	0	0
ribD	1897227	1898232	0	0	0	0	0	0	0	0	0	0
SAUSA300_1716	1898751	1900254	0	0	0	0	0	0	0	0	0	0
arsR_1	1900743	1901091	0	0	0	0	0	0	0	0	0	0
arsB	1901090	1902383	0	0	0	0	0	0	0	0	0	0
arsC	1902400	1902796	0	0	0	0	0	0	0	0	0	0
SAUSA300_1720	1903090	1903945	0	0	0	0	0	0	0	0	0	0
SAUSA300_1721	1904220	1904445	0	0	0	0	0	0	0	0	0	0
sigS	1904565	1905114	0	0	0	0	0	0	0	0	0	0
SAUSA300_1723	1905656	1906100	0	0	0	0	0	0	0	0	0	0
spdA	1906395	1907031	0	0	0	0	0	0	0	0	0	0
tal	1907470	1908184	0	0	0	0	0	0	0	0	0	0
crcB2	1909363	1909717	0	0	0	0	0	0	0	0	0	0
SAUSA300_1727	1910271	1911737	0	0	0	0	0	0	0	0	0	0
SAUSA300_1728	1911799	1912633	0	0	0	0	0	0	0	0	0	0
SAUSA300_1729	1912844	1913753	0	0	0	0	0	0	0	0	0	0
metK	1913877	1915071	0	0	0	0	0	0	0	0	0	0
pckA	1915441	1917034	0	0	0	0	0	0	0	0	0	0
tnp2	1917169	1917571	0	0	0	0	0	0	0	0	0	0
SAUSA300_1733	1918029	1918776	0	0	0	0	0	0	0	0	0	0
rppH	1918780	1919260	0	0	0	0	0	0	0	0	0	0
menC	1919573	1920575	0	0	0	0	0	0	0	0	0	0
SAUSA300_1736	1919319	1919577	0	0	0	0	0	0	0	0	0	0
menE	1920579	1922058	0	0	0	0	0	0	0	0	0	0
SAUSA300_1738	1922216	1922672	0	0	0	0	0	0	0	0	0	0
SAUSA300_1739	1922974	1923625	0	0	0	0	0	0	0	0	0	0
SAUSA300_1740	1923705	1924701	0	0	0	0	0	0	0	0	0	0
SAUSA300_1741	1924776	1924932	0	0	0	0	0	0	0	0	0	0
SAUSA300_1742	1924932	1925403	0	0	0	0	0	0	0	0	0	0
SAUSA300_1743	1925443	1925788	0	0	0	0	0	0	0	0	0	0
SAUSA300_1744	1925885	1926437	0	0	0	0	0	0	0	0	0	0
SAUSA300_1745	1926654	1927296	0	0	0	0	0	0	0	0	0	0
SAUSA300_1746	1927409	1927595	0	0	0	0	0	0	0	0	0	0
SAUSA300_1747	1927783	1928167	0	0	0	0	0	0	0	0	0	0
SAUSA300_1748	1928770	1928914	0	0	0	0	0	0	0	0	0	0
SAUSA300_1749	1929783	1930161	0	0	0	0	0	0	0	0	0	0
SAUSA300_1750	1930681	1934794	0	0	0	0	0	0	0	0	0	0
hsdS	1935643	1936843	0	0	0	0	0	0	0	0	0	0
hsdM2	1936835	1938575	0	0	0	0	0	0	0	0	0	0
splF	1938754	1939474	0	0	0	0	0	0	0	0	0	0
splE	1939624	1940341	0	0	0	0	0	0	0	0	0	0
splD	1940498	1941218	0	0	0	0	0	0	0	0	0	0
splC	1941338	1942058	0	0	0	0	0	0	0	0	0	0
splB	1942115	1942838	0	0	0	0	0	0	0	0	0	0
splA	1942962	1943670	0	0	0	0	0	0	0	0	0	0
SAUSA300_1759	1944633	1945200	0	0	0	0	0	0	0	0	0	0
epiG	1945673	1946372	0	0	0	0	0	0	0	0	0	0
epiE	1946368	1947130	0	0	0	0	0	0	0	0	0	0
epiF	1947126	1947819	0	0	0	0	0	0	0	0	0	0
epiP	1947841	1949215	0	0	0	0	0	0	0	0	0	0
epiD	1949224	1949743	0	0	0	0	0	0	0	0	0	0
epiC	1949758	1951003	0	0	0	0	0	0	0	0	0	0
epiB	1950995	1953989	0	0	0	0	0	0	0	0	0	0
epiA	1954053	1954197	0	0	0	0	0	0	0	0	0	0
lukD	1955318	1956302	0	0	0	0	0	0	0	0	0	0
lukE	1956303	1957239	0	0	0	0	0	0	0	0	0	0
SAUSA300_1770	1958121	1958577	0	0	0	0	0	0	0	0	0	0
SAUSA300_1771	1958589	1959231	0	0	0	0	0	0	0	0	0	0
trnaS	1960619	1960708	0	0	0	0	0	0	0	0	0	0
trnaE	1960762	1960834	0	0	0	0	0	0	0	0	0	0
trnaN	1960835	1960910	0	0	0	0	0	0	0	0	0	0
trnaG	1960924	1960998	0	0	0	0	0	0	0	0	0	0
trnaH	1961013	1961089	0	0	0	0	0	0	0	0	0	0
trnaF	1961102	1961175	0	0	0	0	0	0	0	0	0	0
trnaD	1961191	1961267	0	0	0	0	0	0	0	0	0	0
trnaM	1961288	1961362	0	0	0	0	0	0	0	0	0	0
SAUSA300_1780	1961833	1962388	0	0	0	0	0	0	0	0	0	0
hemG	1962710	1964111	0	0	0	0	0	0	0	0	0	0
hemH	1964134	1965058	0	0	0	0	0	0	0	0	0	0
hemE	1965115	1966153	0	0	0	0	0	0	0	0	0	0
traP	1966415	1966919	0	0	0	0	0	0	0	0	0	0
SAUSA300_1785	1967042	1968266	0	0	0	0	0	0	0	0	0	0
ecsA	1968258	1968999	0	0	0	0	0	0	0	0	0	0
hit	1969132	1969555	0	0	0	0	0	0	0	0	0	0
SAUSA300_1788	1969696	1970062	0	0	0	0	0	0	0	0	0	0
SAUSA300_1789	1970794	1971352	0	0	0	0	0	0	0	0	0	0
prsA	1971556	1972519	0	0	0	0	0	0	0	0	0	0
cbf1	1972639	1973581	0	0	0	0	0	0	0	0	0	0
SAUSA300_1792	1973577	1976514	0	0	0	0	0	0	0	0	0	0
SAUSA300_1793	1976503	1977700	0	0	0	0	0	0	0	0	0	0
SAUSA300_1794	1977990	1978089	0	0	0	0	0	0	0	0	0	0
SAUSA300_1795	1978471	1978816	0	0	0	0	0	0	0	0	0	0
SAUSA300_1796	1978884	1980009	0	0	0	0	0	0	0	0	0	0
SAUSA300_1797	1980187	1980652	0	0	0	0	0	0	0	0	0	0
airR	1981007	1981631	0	0	0	0	0	0	0	0	0	0
airS	1981652	1982765	0	0	0	0	0	0	0	0	0	0
SAUSA300_1800	1982927	1983749	0	0	0	0	0	0	0	0	0	0
fumC	1984211	1985597	0	0	0	0	0	0	0	0	0	0
SAUSA300_1802	1985792	1986188	0	0	0	0	0	0	0	0	0	0
SAUSA300_1803	1986964	1987117	0	0	0	0	0	0	0	0	0	0
SAUSA300_1804	1987141	1987741	0	0	0	0	0	0	0	0	0	0
cspR	1987899	1988370	0	0	0	0	0	0	0	0	0	0
queG	1988374	1989502	0	0	0	0	0	0	0	0	0	0
glnQ	1989652	1990381	0	0	0	0	0	0	0	0	0	0
SAUSA300_1808	1990367	1991825	0	0	0	0	0	0	0	0	0	0
SAUSA300_1809	1992082	1993144	0	0	0	0	0	0	0	0	0	0
tnp3	1993600	1994956	0	0	0	0	0	0	0	0	0	0
trnaL	1995142	1995226	0	0	0	0	0	0	0	0	0	0
SAUSA300_1812	1995264	1995339	0	0	0	0	0	0	0	0	0	0
trnaG	1995442	1995517	0	0	0	0	0	0	0	0	0	0
trnaC	1995524	1995598	0	0	0	0	0	0	0	0	0	0
trnaQ	1995603	1995675	0	0	0	0	0	0	0	0	0	0
trnaH	1995686	1995759	0	0	0	0	0	0	0	0	0	0
trnaW	1995761	1995835	0	0	0	0	0	0	0	0	0	0
trnaY	1995850	1995931	0	0	0	0	0	0	0	0	0	0
trnaT	1995936	1996012	0	0	0	0	0	0	0	0	0	0
trnaL	1996019	1996092	0	0	0	0	0	0	0	0	0	0
trnaD	1996110	1996186	0	0	0	0	0	0	0	0	0	0
trnaM	1996195	1996269	0	0	0	0	0	0	0	0	0	0
trnaS	1996283	1996376	0	0	0	0	0	0	0	0	0	0
trnaD	1996414	1996490	0	0	0	0	0	0	0	0	0	0
trnaS	1996500	1996590	0	0	0	0	0	0	0	0	0	0
trnaM	1996599	1996673	0	0	0	0	0	0	0	0	0	0
trnaM	1996698	1996775	0	0	0	0	0	0	0	0	0	0
trnaA	1996796	1996872	0	0	0	0	0	0	0	0	0	0
trnaP	1996889	1996963	0	0	0	0	0	0	0	0	0	0
trnaR	1996972	1997046	0	0	0	0	0	0	0	0	0	0
trnaL	1997064	1997153	0	0	0	0	0	0	0	0	0	0
trnaG	1997163	1997238	0	0	0	0	0	0	0	0	0	0
trnaL	1997241	1997323	0	0	0	0	0	0	0	0	0	0
trnaK	1997326	1997402	0	0	0	0	0	0	0	0	0	0
trnaT	1997407	1997483	0	0	0	0	0	0	0	0	0	0
trnaV	1997499	1997575	0	0	0	0	0	0	0	0	0	0
rrlC	1997773	2000696	40873.9	10	100	52433.8	19	162	22676.2	4	46	38661.3
SAUSA300_1839	2000909	2000985	0	0	0	0	0	0	0	0	0	0
SAUSA300_1840	2001003	2001080	0	0	0	0	0	0	0	0	0	0
rrsD	2179466	2181021	126005	58	164	110122	58	181	126023	39	136	120717
rrsC	2001169	2002724	0	0	0	65099.6	4	107	57451.6	3	62	40850.4
perR	2003463	2003910	0	0	0	0	0	0	0	0	0	0
SAUSA300_1843	2004006	2004957	0	0	0	0	0	0	0	0	0	0
SAUSA300_1844	2004962	2005418	0	0	0	0	0	0	0	0	0	0
hemL_2	2005498	2006788	0	0	0	0	0	0	0	0	0	0
SAUSA300_1846	2007131	2008175	0	0	0	0	0	0	0	0	0	0
SAUSA300_1847	2008365	2010102	0	0	0	0	0	0	0	0	0	0
SAUSA300_1848	2010392	2010935	0	0	0	0	0	0	0	0	0	0
mutY	2011236	2012274	0	0	0	0	0	0	0	0	0	0
SAUSA300_1850	2012425	2013403	0	0	0	0	0	0	0	0	0	0
SAUSA300_1851	2013663	2014500	0	0	0	0	0	0	0	0	0	0
SAUSA300_1852	2014508	2016026	0	0	0	0	0	0	0	0	0	0
SAUSA300_1853	2016040	2016355	0	0	0	0	0	0	0	0	0	0
recX	2016332	2017151	0	0	0	0	0	0	0	0	0	0
sgtB	2017411	2018221	0	0	0	0	0	0	0	0	0	0
SAUSA300_1856	2018561	2019077	0	0	0	0	0	0	0	0	0	0
SAUSA300_1857	2019207	2019369	0	0	0	0	0	0	0	0	0	0
SAUSA300_1858	2019592	2020744	0	0	0	0	0	0	0	0	0	0
SAUSA300_1859	2021003	2021534	0	0	0	0	0	0	0	0	0	0
pepS	2021623	2022871	0	0	0	0	0	0	0	0	0	0
SAUSA300_1861	2022882	2023083	0	0	0	0	0	0	0	0	0	0
ptpA	2023229	2023694	0	0	0	0	0	0	0	0	0	0
SAUSA300_1863	2023700	2023976	0	0	0	0	0	0	0	0	0	0
SAUSA300_1864	2024253	2025471	0	0	0	0	0	0	0	0	0	0
vraR	2025586	2026216	0	0	0	0	0	0	0	0	0	0
vraS	2026205	2027249	0	0	0	0	0	0	0	0	0	0
vraT	2027245	2027947	0	0	0	0	0	0	0	0	0	0
vraU	2027961	2028348	0	0	0	0	0	0	0	0	0	0
map_1	2028564	2029323	0	0	0	0	0	0	0	0	0	0
SAUSA300_1870	2029850	2030837	0	0	0	0	0	0	0	0	0	0
SAUSA300_1871	2031385	2031799	0	0	0	0	0	0	0	0	0	0
gatD	2032023	2032755	0	0	0	0	0	0	0	0	0	0
murT	2032756	2034070	0	0	0	0	0	0	0	0	0	0
ftnA	2034361	2034862	0	0	0	0	0	0	0	0	0	0
SAUSA300_1875	2035250	2035805	0	0	0	0	0	0	0	0	0	0
dinP	2035872	2036913	0	0	0	0	0	0	0	0	0	0
SAUSA300_1877	2037189	2037720	0	0	0	0	0	0	0	0	0	0
rumA	2037889	2039251	0	0	0	0	0	0	0	0	0	0
dgkB	2039331	2040279	0	0	0	0	0	0	0	0	0	0
gatB	2041047	2042475	0	0	0	0	0	0	0	0	0	0
gatA	2042487	2043945	0	0	0	0	0	0	0	0	0	0
gatC	2043946	2044249	0	0	0	0	0	0	0	0	0	0
putP	2044615	2046154	0	0	0	0	0	0	0	0	0	0
SAUSA300_1884	2046242	2047442	0	0	0	0	0	0	0	0	0	0
ligA	2047454	2049458	0	0	0	0	0	0	0	0	0	0
pcrA	2049461	2051654	0	0	0	0	0	0	0	0	0	0
pcrB	2051650	2052343	0	0	0	0	0	0	0	0	0	0
hisR	2052514	2052817	0	0	0	3122.36	1	1	0	0	0	1040.79
purB	2052925	2054221	0	0	0	0	0	0	0	0	0	0
SAUSA300_1890	2055081	2056248	0	0	0	0	0	0	0	0	0	0
SAUSA300_1891	2056896	2057070	0	0	0	0	0	0	0	0	0	0
SAUSA300_1892	2057050	2057653	0	0	0	0	0	0	0	0	0	0
nadE	2057923	2058745	0	0	0	0	0	0	0	0	0	0
pncB	2058737	2060207	0	0	0	0	0	0	0	0	0	0
nos	2060390	2061467	0	0	0	0	0	0	0	0	0	0
pheA	2061486	2062281	0	0	0	0	0	0	0	0	0	0
sdcS	2062470	2064033	0	0	0	0	0	0	0	0	0	0
SAUSA300_1898	2064237	2065335	0	0	0	0	0	0	0	0	0	0
pncA	2065706	2066267	0	0	0	0	0	0	0	0	0	0
ppaC	2066319	2067249	0	0	0	0	0	0	0	0	0	0
aldH	2067668	2069048	0	0	0	0	0	0	0	0	0	0
SAUSA300_1902	2069167	2070196	0	0	0	0	0	0	0	0	0	0
SAUSA300_1903	2070465	2070867	0	0	0	0	0	0	0	0	0	0
SAUSA300_1904	2071439	2071613	0	0	0	0	0	0	0	0	0	0
SAUSA300_1905	2072063	2073104	0	0	0	0	0	0	0	0	0	0
SAUSA300_1906	2073160	2074003	0	0	0	0	0	0	0	0	0	0
SAUSA300_1907	2073999	2074557	0	0	0	0	0	0	0	0	0	0
SAUSA300_1908	2074616	2075141	0	0	0	0	0	0	0	0	0	0
SAUSA300_1909	2075261	2075825	0	0	0	0	0	0	0	0	0	0
pmtD	2075890	2076631	0	0	0	0	0	0	0	0	0	0
pmtC	2076630	2077503	0	0	0	0	0	0	0	0	0	0
pmtB	2077499	2078180	0	0	0	0	0	0	0	0	0	0
pmtA	2078180	2079077	0	0	0	0	0	0	0	0	0	0
pmtR	2079073	2079454	0	0	0	0	0	0	0	0	0	0
SAUSA300_1915	2079717	2079894	0	0	0	0	0	0	0	0	0	0
aspB	2080434	2081721	0	0	0	0	0	0	0	0	0	0
map_2	2082044	2084100	0	0	0	0	0	0	0	0	0	0
hlb-1	2084488	2084686	0	0	0	0	0	0	0	0	0	0
scn	2085860	2086211	0	0	0	0	0	0	0	0	0	0
chs	2086895	2087345	0	0	0	0	0	0	0	0	0	0
SAUSA300_1921	2087439	2087736	0	0	0	0	0	0	0	0	0	0
sak	2088424	2088916	0	0	0	0	0	0	0	0	0	0
ami	2089106	2089862	0	0	0	0	0	0	0	0	0	0
SAUSA300_1924	2089873	2090128	0	0	0	0	0	0	0	0	0	0
SAUSA300_1925	2090665	2090962	0	0	0	0	0	0	0	0	0	0
SAUSA300_1926	2091019	2091307	0	0	0	0	0	0	0	0	0	0
SAUSA300_1927	2091353	2091506	0	0	0	0	0	0	0	0	0	0
SAUSA300_1928	2091495	2095281	0	0	0	0	0	0	0	0	0	0
SAUSA300_1929	2095296	2096781	0	0	0	0	0	0	0	0	0	0
SAUSA300_1930	2096777	2101307	0	0	0	0	0	0	0	0	0	0
SAUSA300_1931	2101363	2101525	0	0	0	0	0	0	0	0	0	0
SAUSA300_1932	2101551	2101902	0	0	0	0	0	0	0	0	0	0
SAUSA300_1933	2101951	2102092	0	0	0	0	0	0	0	0	0	0
SAUSA300_1934	2102217	2102862	0	0	0	0	0	0	0	0	0	0
SAUSA300_1935	2103266	2103671	0	0	0	0	0	0	0	0	0	0
SAUSA300_1936	2103667	2104030	0	0	0	0	0	0	0	0	0	0
SAUSA300_1937	2104287	2104572	0	0	0	0	0	0	0	0	0	0
SAUSA300_1938	2104591	2105737	0	0	0	0	0	0	0	0	0	0
SAUSA300_1939	2105760	2106498	0	0	0	0	0	0	0	0	0	0
SAUSA300_1940	2106481	2107669	0	0	0	0	0	0	0	0	0	0
SAUSA300_1941	2107684	2109346	0	0	0	0	0	0	0	0	0	0
SAUSA300_1942	2109342	2109777	0	0	0	0	0	0	0	0	0	0
SAUSA300_1943	2109816	2110116	0	0	0	0	0	0	0	0	0	0
SAUSA300_1944	2110347	2110683	0	0	0	0	0	0	0	0	0	0
SAUSA300_1945	2110791	2110992	0	0	0	0	0	0	0	0	0	0
SAUSA300_1946	2110991	2111141	0	0	0	0	0	0	0	0	0	0
SAUSA300_1947	2111137	2111524	0	0	0	0	0	0	0	0	0	0
SAUSA300_1948	2111520	2111727	0	0	0	0	0	0	0	0	0	0
dut	2112005	2112539	0	0	0	0	0	0	0	0	0	0
SAUSA300_1950	2112531	2112774	0	0	0	0	0	0	0	0	0	0
SAUSA300_1951	2112763	2113000	0	0	0	0	0	0	0	0	0	0
SAUSA300_1952	2112992	2113364	0	0	0	0	0	0	0	0	0	0
SAUSA300_1953	2113372	2113615	0	0	0	0	0	0	0	0	0	0
SAUSA300_1954	2113618	2113996	0	0	0	0	0	0	0	0	0	0
rusA	2113999	2114404	0	0	0	0	0	0	0	0	0	0
SAUSA300_1956	2114412	2114631	0	0	0	0	0	0	0	0	0	0
dnaD2	2114637	2115531	0	0	0	0	0	0	0	0	0	0
ssb2	2115560	2116031	0	0	0	0	0	0	0	0	0	0
SAUSA300_1959	2116031	2116517	0	0	0	0	0	0	0	0	0	0
recT	2116729	2117650	0	0	0	0	0	0	0	0	0	0
SAUSA300_1961	2117651	2119607	0	0	0	0	0	0	0	0	0	0
SAUSA300_1962	2119875	2120136	0	0	0	0	0	0	0	0	0	0
SAUSA300_1963	2120175	2120436	0	0	0	0	0	0	0	0	0	0
SAUSA300_1964	2120688	2121009	0	0	0	0	0	0	0	0	0	0
SAUSA300_1965	2121058	2121298	0	0	0	0	0	0	0	0	0	0
SAUSA300_1966	2121486	2122239	0	0	0	0	0	0	1913.58	1	1	637.86
SAUSA300_1967	2122289	2122619	0	0	0	0	0	0	0	0	0	0
SAUSA300_1968	2122838	2123288	0	0	0	0	0	0	0	0	0	0
SAUSA300_1969	2123235	2123949	0	0	0	0	0	0	0	0	0	0
SAUSA300_1970	2123964	2124897	0	0	0	0	0	0	0	0	0	0
SAUSA300_1971	2125707	2126421	0	0	0	0	0	0	0	0	0	0
int_2	2126611	2127649	0	0	0	0	0	0	0	0	0	0
hlb-2	2127705	2128530	0	0	0	0	0	0	0	0	0	0
lukG	2128767	2129784	0	0	0	0	0	0	0	0	0	0
lukH	2129805	2130861	0	0	0	0	0	0	0	0	0	0
SAUSA300_1976	2131295	2132519	0	0	0	0	0	0	0	0	0	0
SAUSA300_1977	2132890	2133736	0	0	0	0	0	0	0	0	0	0
fhuD1	2133797	2134709	0	0	0	0	0	0	0	0	0	0
ktrB	2134869	2136177	0	0	0	0	0	0	0	0	0	0
SAUSA300_1980	2137029	2137473	0	0	0	0	0	0	0	0	0	0
SAUSA300_1981	2138332	2138923	0	0	0	0	0	0	0	0	0	0
groEL	2139833	2141450	0	0	0	0	0	0	0	0	0	0
groES	2141525	2141810	0	0	0	0	0	0	0	0	0	0
SAUSA300_1984	2141984	2142728	0	0	0	0	0	0	0	0	0	0
sdrH	2142752	2144006	0	0	0	0	0	0	0	0	0	0
SAUSA300_1986	2144202	2144829	0	0	0	0	0	0	0	0	0	0
SAUSA300_1987	2145189	2145975	0	0	0	0	0	0	0	0	0	0
hld	2146571	2146706	8849.95	0	1	0	0	0	0	0	0	2949.98
agrB	2146941	2147511	0	0	0	0	0	0	0	0	0	0
agrD	2147507	2147648	0	0	0	0	0	0	0	0	0	0
agrC	2147720	2148965	0	0	0	0	0	0	0	0	0	0
agrA	2149073	2149700	0	0	0	1508.89	1	1	0	0	0	502.96
fruC	2150066	2151026	0	0	0	0	0	0	0	0	0	0
scrB	2151022	2152507	0	0	0	0	0	0	0	0	0	0
scrR	2152655	2153606	0	0	0	0	0	0	0	0	0	0
amt	2153788	2155039	0	0	0	0	0	0	0	0	0	0
SAUSA300_1997	2155246	2155471	0	0	0	0	0	0	0	0	0	0
[truncated: 953 more rows]

## Sheet: 34C sorted data
Feature ID	Class	Chromosome region start	Chromosome region end	34A	Unique gene reads	Total gene reads	34B	Unique gene reads	Total gene reads	34C	Unique gene reads	Total gene reads	Means
tuf	mRNA	596724	597909	2569.11	9982	9982	2031.58	3128	3128	2877.27	8947	8947	2492.65
SAUSA300s084	sRNA	2499821	2501038	2348.94	9373	9373	1515.88	2397	2397	2548.6	8139	8139	2137.81
secY_1	mRNA	2360862	2362155	1781.58	7553	7553	1441.06	2421	2421	2378.17	8069	8069	1866.94
rplJ	mRNA	583644	584145	1307.62	2148	2148	1053.83	686	686	1697.76	2232	2232	1353.07
ssb	mRNA	419089	419593	1148.55	1898	1898	1059.78	694	694	1133.42	1499	1499	1113.92
SAUSA300_1602	mRNA	1755663	1755984	1081.24	1138	1138	772.04	322	322	1209.74	1019	1019	1021
rpsF	mRNA	418772	419069	901.62	878	878	914.75	353	353	1032.91	805	805	949.76
fba	mRNA	2241428	2242289	808.7	2283	2283	693.66	776	776	1264.08	2856	2856	922.15
SAUSA300_0875	mRNA	959942	960209	831.58	728	728	593.8	206	206	997.67	699	699	807.68
SAUSA300_1026	mRNA	1121386	1121944	708.91	1297	1297	529.64	384	384	814.07	1192	1192	684.21
rpsJ	mRNA	2371044	2371353	589.25	597	597	398.52	160	160	853.43	692	692	613.73
SAUSA300_0113	mRNA	128166	129693	583.41	2921	2921	615.41	1221	1221	626.41	2510	2510	608.41
rplL	mRNA	584187	584556	628.99	761	761	358.75	172	172	787.99	763	763	591.91
gap_1	mRNA	843346	844357	570.76	1892	1892	516.9	679	679	686.03	1820	1820	591.23
SAUSA300_1012	mRNA	1106565	1106841	476.27	431	431	175.68	63	63	1068.69	774	774	573.55
rplA	mRNA	582680	583373	541.32	1230	1230	458.67	413	413	675.28	1228	1228	558.43
hrcA	mRNA	1691969	1692947	672.66	2157	2157	389.54	495	495	536.17	1376	1376	532.79
pyk	mRNA	1804762	1806520	524.8	3025	3025	479.82	1096	1096	574.88	2652	2652	526.5
glnR	mRNA	1322390	1322759	513.27	621	621	446.35	214	214	570.08	552	552	509.9
efp	mRNA	1644417	1644975	501.76	918	918	353.1	256	256	637.87	934	934	497.57
SAUSA300_0964	mRNA	1057263	1057581	529.41	552	552	384.82	159	159	529.68	442	442	481.31
rplP	mRNA	2366722	2367157	393.33	561	561	537.86	304	304	498.48	569	569	476.56
adk	mRNA	2360198	2360846	422.65	898	898	363.44	306	306	523.99	891	891	436.7
rpmF	mRNA	1122023	1122197	510.07	291	291	340.59	77	77	442.41	202	202	431.02
SAUSA300_0755	mRNA	842280	843294	393.72	1309	1309	428.84	565	565	378.45	1007	1007	400.34
SAUSA300_1935	mRNA	2103266	2103671	384.06	510	510	524.49	276	276	239.94	255	255	382.83
eno	mRNA	848218	849523	383.05	1639	1639	262.44	445	445	499.64	1711	1711	381.71
spxA	mRNA	986969	987365	435.15	565	565	167.14	86	86	530.25	551	551	377.51
grpE	mRNA	1691311	1691938	440.7	906	906	268.82	219	219	391.42	644	644	366.98
isaA	mRNA	2712054	2712756	330.19	760	760	247.78	226	226	477.17	879	879	351.71
rpsL	mRNA	593353	593767	335.19	455	455	377.38	203	203	330.46	359	359	347.68
SAUSA300_0805	mRNA	886051	886324	492.67	441	441	197.34	70	70	347.58	249	249	345.87
SAUSA300_0844	mRNA	921936	923145	349.14	1384	1384	259.73	408	408	414.5	1315	1315	341.12
SAUSA300_1351	mRNA	1518220	1518901	380.68	850	850	230.55	204	204	387.24	692	692	332.82
SAUSA300_0672	mRNA	746322	746766	283.69	413	413	136.94	79	79	538.15	627	627	319.6
SAUSA300_1685	mRNA	1857696	1858188	342.18	552	552	208.05	133	133	355.52	459	459	301.92
tgt	mRNA	1749411	1750551	308.2	1152	1152	267.35	396	396	323.25	967	967	299.6
SAUSA300_0529	mRNA	593001	593256	330.11	276	276	268.62	89	89	277.97	186	186	292.23
yajC	mRNA	1749132	1749393	355.24	304	304	200.52	68	68	316.84	217	217	290.86
pdhB	mRNA	1089647	1090625	269.44	864	864	286.45	364	364	287.18	737	737	281.02
tsf	mRNA	1261714	1262596	256.92	743	743	215.53	247	247	289.49	670	670	253.98
SAUSA300s014	sRNA	1502012	1502445	209.2	297	297	170.64	96	96	364.36	414	414	248.06
oxaA	mRNA	2211425	2212298	243.15	696	696	171.03	194	194	322.15	738	738	245.45
infA	mRNA	2359787	2360006	220.04	158	158	263.57	75	75	212.29	122	122	231.97
sufC	mRNA	897768	898530	214.93	537	537	178.77	177	177	296.57	593	593	230.09
rplK	mRNA	582050	582473	261.01	362	362	163.75	90	90	254.96	283	283	226.57
SAUSA300_2540	mRNA	2743026	2743917	248.85	727	727	163.26	189	189	263.47	616	616	225.19
SAUSA300_0531	mRNA	593923	594304	204.93	256	256	199.98	99	99	270.06	270	270	224.99
ptsI	mRNA	1078515	1080234	221.78	1250	1250	165.21	369	369	280.88	1267	1267	222.62
SAUSA300_1926	mRNA	2091019	2091307	229.8	217	217	248.53	93	93	187.9	142	142	222.08
rplT	mRNA	1779245	1779602	254.58	298	298	174.62	81	81	234.84	220	220	221.35
rpsD	mRNA	1831373	1831976	227.1	449	449	119.98	94	94	314.73	498	498	220.6
prmA	mRNA	1687193	1688132	230.28	709	709	140.98	172	172	283.28	698	698	218.18
SAUSA300_0839	mRNA	918768	919011	204.58	163	163	139.36	44	44	285.42	182	182	209.79
tpiA	mRNA	845807	846569	177.71	444	444	203.01	201	201	245.55	491	491	208.76
SAUSA300_0235	mRNA	283070	283880	201.44	535	535	220.44	232	232	203.24	432	432	208.38
dnaN	mRNA	2182	3316	206.28	767	767	177.82	262	262	215.75	642	642	199.95
mqo_2	mRNA	2744109	2745606	199.05	977	977	171.2	333	333	219.18	861	861	196.48
ftsZ	mRNA	1181548	1182721	183.05	704	704	167.97	256	256	230.66	710	710	193.89
rplU	mRNA	1755989	1756298	209.25	212	212	151.93	61	61	218.29	177	177	193.16
rpsB	mRNA	1260765	1261533	186.25	469	469	145.31	145	145	247.11	498	498	192.89
SAUSA300_0479	mRNA	536260	536914	185.14	397	397	174.17	148	148	215.6	370	370	191.64
SAUSA300_1939	mRNA	2105760	2106498	178.94	433	433	185.63	178	178	196.22	380	380	186.93
clpP	mRNA	838575	839163	186.21	359	359	99.48	76	76	274.8	424	424	186.83
dnaK	mRNA	1689410	1691243	192.68	1158	1158	151.58	361	361	195.84	942	942	180.03
atpC	mRNA	2220516	2220921	177.72	236	236	136.82	72	72	224.89	239	239	179.81
SAUSA300_0033	mRNA	41232	42219	203.94	660	660	159.85	205	205	173.75	450	450	179.18
SAUSA300_0871	mRNA	955803	956706	178.67	529	529	151.71	178	178	206.37	489	489	178.92
rpsT	mRNA	1696902	1697154	187.59	155	155	164.92	54	54	182.98	121	121	178.5
pfkA	mRNA	1806541	1807465	179.23	543	543	164.92	198	198	190.54	462	462	178.23
mraW	mRNA	1172510	1173425	178.33	535	535	150.56	179	179	201.58	484	484	176.82
atpA	mRNA	2223271	2224780	175.64	869	869	173.92	341	341	178.8	708	708	176.12
SAUSA300_2256	mRNA	2423260	2424037	188.02	479	479	142.64	144	144	196.67	401	401	175.78
SAUSA300_0899	mRNA	987735	988455	217.73	514	514	126.14	118	118	183.13	346	346	175.67
SAUSA300_0035	mRNA	42235	42451	165.2	117	117	171.03	48	48	181.72	103	103	172.65
rplF	mRNA	2363718	2364255	167.55	295	295	133.29	93	93	210.06	296	296	170.3
SAUSA300_1458	mRNA	1612528	1612900	170.53	208	208	97.24	47	47	236.64	231	231	168.14
rpoA	mRNA	2357822	2358767	149.75	464	464	160.44	197	197	193.16	479	479	167.79
rpsR	mRNA	419644	419887	156.89	125	125	60.18	19	19	277.58	177	177	164.88
SAUSA300_0460	mRNA	520784	521114	150.65	163	163	111.95	48	48	226.34	196	196	162.98
SAUSA300_0995	mRNA	1090715	1092008	159.45	676	676	156.55	263	263	156.21	530	530	157.4
gyrA	mRNA	7031	9695	150.09	1311	1311	149.94	519	519	171.66	1200	1200	157.23
groEL	mRNA	2139833	2141450	164.66	873	873	123.75	260	260	182.65	775	775	157.02
rpsM	mRNA	2359254	2359620	137.49	165	165	147.2	70	70	185.34	178	178	156.68
asp23	mRNA	2319312	2319822	163.26	273	273	123.75	82	82	180.08	241	241	155.7
SAUSA300_1888	mRNA	2052514	2052817	183.19	182	182	129.54	51	51	152.18	121	121	154.97
rpsH	mRNA	2364279	2364678	132.24	173	173	125.38	65	65	207.26	217	217	154.96
SAUSA300_1862	mRNA	2023229	2023694	157.41	240	240	147.31	89	89	159.81	195	195	154.84
rpmA	mRNA	1755367	1755652	148.75	139	139	81.01	30	30	231.32	173	173	153.7
glyS	mRNA	1676272	1677664	164.11	749	749	108.37	196	196	179.04	654	654	150.51
rpoC	mRNA	589268	592865	143.89	1697	1697	153.2	716	716	150.76	1423	1423	149.28
SAUSA300_2245	mRNA	2410699	2411047	201.57	230	230	68.56	31	31	174.12	159	159	148.08
msrB	mRNA	1448835	1449264	168.49	237	237	91.5	51	51	171.44	193	193	143.81
srrA	mRNA	1596905	1597631	136.11	324	324	98.59	93	93	193.17	368	368	142.62
rot	mRNA	1890755	1891256	174.71	287	287	112.14	73	73	130.83	172	172	139.23
rpsI	mRNA	2352540	2352939	120.77	158	158	111.88	58	58	179.56	187	188	137.4
rplB	mRNA	2368563	2369397	118.85	325	325	139.35	151	151	153.53	336	336	137.24
rplS	mRNA	1241486	1241837	134.68	155	155	116.21	53	53	159.6	147	147	136.83
rplN	mRNA	2365836	2366205	123.98	150	150	125.14	60	60	158.01	153	153	135.71
SAUSA300_0252	mRNA	303315	305040	148.34	839	839	120.46	270	270	138.07	625	625	135.63
ahpC	mRNA	429410	429980	131.63	246	246	141.78	105	105	129.7	194	194	134.37
rplE	mRNA	2364917	2365457	135.55	240	240	98.34	69	69	168.67	239	239	134.19
SAUSA300_0790	mRNA	875682	876039	123.88	145	145	137.97	64	64	137.7	129	129	133.18
SAUSA300_1943	mRNA	2109816	2110116	141.31	139	139	146.23	57	57	109.24	86	86	132.26
SAUSA300_2144	mRNA	2320136	2320685	130	234	234	113.55	81	81	152.71	220	220	132.09
gnd	mRNA	1613118	1614525	147.4	680	680	91.9	168	168	156.01	576	576	131.77
SAUSA300_1921	mRNA	2087439	2087736	147.87	144	144	134.75	52	52	106.5	83	83	129.71
SAUSA300_0912	mRNA	1000167	1000938	140.43	355	355	76.86	77	77	166.57	337	337	127.95
clpX	mRNA	1774670	1775933	133.54	553	553	95.06	156	156	151.77	503	503	126.79
rpsK	mRNA	2358841	2359231	128.25	164	164	102.62	52	52	147.55	151	151	126.14
gatB	mRNA	2041047	2042475	116.4	545	545	115.88	215	215	136.64	512	512	122.97
rpsU	mRNA	1684617	1684794	168.86	98	98	73.92	17	17	124.88	58	58	122.55
tpx	mRNA	1824694	1825189	118.91	193	193	94.84	61	61	153.2	199	199	122.32
vraR	mRNA	2025586	2026216	139.42	288	288	103.84	85	85	120.37	199	199	121.21
pgi	mRNA	944996	946328	130.51	570	570	93.03	161	161	138.76	485	485	120.77
ddh	mRNA	2659356	2660412	118.99	412	412	96.93	133	133	143.63	398	398	119.85
lpdA_1	mRNA	1092011	1093418	108.6	501	501	108.85	199	199	141.65	523	523	119.7
SAUSA300_1653	mRNA	1818094	1818784	125.53	284	284	85.89	77	77	147.46	267	267	119.63
SAUSA300_1121	mRNA	1228038	1228611	125.61	236	236	118.2	88	88	115.06	173	173	119.62
SAUSA300_1295	mRNA	1425892	1426093	106.22	70	70	80.41	21	21	170.63	90	90	119.09
rpmC	mRNA	2366523	2366745	116.77	85	85	124.81	36	36	115.01	67	67	118.86
mraZ	mRNA	1172042	1172474	124.96	177	177	83.73	47	47	144.67	164	164	117.79
SAUSA300_1936	mRNA	2103667	2104030	136.11	162	162	125.09	59	59	91.33	87	87	117.51
ahpF	mRNA	427871	429395	107.87	539	539	110.09	218	218	131.78	527	527	116.58
guaA	mRNA	439846	441388	114.32	578	578	103.82	208	208	130.24	527	527	116.13
pgk	mRNA	844495	845686	96.8	378	378	124.72	193	193	126.07	394	394	115.86
SAUSA300_0807	mRNA	886680	887064	146.93	185	185	98.21	49	49	100.23	101	101	115.13
SAUSA300_1118	mRNA	1223550	1223925	93.53	115	115	127.25	62	62	123.98	122	122	114.92
SAUSA300_0683	mRNA	757236	757998	116.47	291	291	99.99	99	99	123.53	247	247	113.33
SAUSA300_1966	mRNA	2121486	2122239	97.61	241	241	136.96	134	134	105.27	208	208	113.28
rplD	mRNA	2369704	2370328	94.33	193	193	94.97	77	77	142.91	234	234	110.74
ppaC	mRNA	2066319	2067249	105.93	323	323	78.62	95	95	147.52	360	360	110.69
SAUSA300_0980	mRNA	1074604	1075900	119.55	505	508	95.02	159	160	114.09	385	388	109.55
SAUSA300_0453	mRNA	511116	511434	104.54	109	109	116.17	48	48	104.26	87	87	108.32
glpD	mRNA	1314904	1316578	110.59	607	607	87.35	190	190	126.12	554	554	108.02
SAUSA300_0571	mRNA	645339	646104	106.05	266	266	94.57	94	94	123.04	247	247	107.89
SAUSA300_1720	mRNA	1903090	1903945	114.86	322	322	94.52	105	105	113.21	254	254	107.53
SAUSA300_1787	mRNA	1969132	1969555	128.34	178	178	78.24	43	43	112.61	125	125	106.4
recR	mRNA	511440	512037	114.43	224	224	95.4	74	74	109.15	171	171	106.33
pdhA	mRNA	1088531	1089644	98.37	359	359	91.97	133	133	128.4	375	375	106.25
eutD	mRNA	644278	645265	114.64	371	371	78.76	101	101	124.71	323	323	106.04
SAUSA300_0509	mRNA	567598	568606	118.3	391	391	90.1	118	118	109.64	290	290	106.01
SAUSA300_0814	mRNA	893371	894340	121.81	387	387	102.46	129	129	92.42	235	235	105.56
crr	mRNA	1448323	1448824	115.06	189	189	69.13	45	45	122.46	161	161	102.22
atpB	mRNA	2226314	2227043	92.88	222	222	108.74	103	103	104.03	199	199	101.88
SAUSA300_2068	mRNA	2230656	2231181	106.31	183	183	98.22	67	67	98.72	136	136	101.08
SAUSA300_0858	mRNA	935713	936058	116.69	132	132	80.31	36	36	106.04	96	96	101.01
SAUSA300s136	sRNA	1084070	1084374	108.35	104	108	93.67	35	37	96.52	72	77	99.52
SAUSA300_0649	mRNA	724233	724851	113.01	229	229	69.74	56	56	114.08	185	185	98.94
rpoB	mRNA	585553	589105	89.9	1047	1047	89.7	414	414	114.9	1071	1071	98.17
infC	mRNA	1779877	1780405	96.46	167	167	84.54	58	58	111.15	154	154	97.39
rplR	mRNA	2363328	2363688	94.89	112	112	87.65	41	41	106.92	101	101	96.48
dltD	mRNA	917330	918506	114.63	442	442	71.99	110	110	100.46	310	310	95.69
SAUSA300_2359	mRNA	2534878	2535658	114.18	292	292	66.11	67	67	104.55	214	214	94.95
SAUSA300_2358	mRNA	2534178	2534898	96.16	227	227	68.41	64	64	119.09	225	225	94.55
SAUSA300_2077	mRNA	2239279	2239615	89.86	99	99	77.88	34	34	114.55	101	101	94.1
SAUSA300_1931	mRNA	2101363	2101525	118.61	63	63	104.52	22	22	58.81	25	25	93.98
SAUSA300_0508	mRNA	567120	567609	107.9	173	173	80.27	51	51	93.52	120	120	93.9
SAUSA300_1932	mRNA	2101551	2101902	106.01	122	122	109.63	50	50	65.14	60	60	93.6
tig	mRNA	1776083	1777385	102.37	437	437	68.57	116	116	109.17	373	373	93.37
SAUSA300_0569	mRNA	643358	644111	101.26	250	250	53.15	52	52	122.98	243	243	92.46
SAUSA300_1784	mRNA	1966415	1966919	99.24	164	164	80.93	53	53	96.78	128	128	92.32
ftsA	mRNA	1180103	1181516	105.98	491	491	76.8	141	141	93.32	346	346	92.03
SAUSA300_1938	mRNA	2104591	2105737	78.24	294	294	118.87	177	177	78.81	237	237	91.97
clpC	mRNA	568619	571076	103.65	835	835	67.97	217	217	102.21	659	659	91.28
atpF	mRNA	2225340	2225862	82.97	142	142	92.89	63	63	97.83	134	134	91.23
SAUSA300_1937	mRNA	2104287	2104572	96.31	90	90	102.62	38	38	69.53	52	52	89.49
rplV	mRNA	2367836	2368190	84.43	98	98	78.27	36	36	105.5	98	98	89.4
SAUSA300_1314	mRNA	1448102	1448324	98.92	72	72	65.87	19	19	101.28	59	59	88.69
rplM	mRNA	2352952	2353390	89.83	129	129	75.56	43	43	100.06	115	115	88.48
gltT	mRNA	2504949	2506227	99.04	415	415	66.24	110	110	99	332	332	88.09
rpsA	mRNA	1531971	1533147	98.29	379	379	67.41	103	103	97.86	302	302	87.85
SAUSA300_2484	mRNA	2682928	2684095	85.98	329	329	58.04	88	88	117.56	360	360	87.19
cysK	mRNA	550845	551778	75.51	231	231	61.04	74	74	116	284	284	84.18
SAUSA300_1788	mRNA	1969696	1970062	76.66	92	92	65.19	31	31	109.33	105	105	83.73
rplW	mRNA	2369429	2369705	101.66	92	92	75.29	27	27	71.8	52	52	82.92
SAUSA300_1923	mRNA	2089106	2089862	83.11	206	206	105.88	104	104	59.48	118	118	82.82
rplC	mRNA	2370354	2371017	79.58	173	173	88.22	76	76	80.47	140	140	82.76
SAUSA300_1373	mRNA	1541132	1541357	69.13	51	51	58.15	17	17	116.87	69	69	81.38
trx	mRNA	1142049	1142364	84.24	87	87	31.76	13	13	127.03	105	105	81.01
SAUSA300_1856	mRNA	2018561	2019077	82.75	140	140	68.61	46	46	88.62	120	120	79.99
ccpA	mRNA	1853103	1854093	86.57	281	281	66.86	86	86	85.46	222	222	79.63
glyA	mRNA	2229391	2230630	73.85	300	300	78.89	127	127	82.43	268	268	78.39
qoxB	mRNA	1053603	1055592	74.98	489	489	73.52	190	190	85.83	448	448	78.11
SAUSA300_1339	mRNA	1503416	1503767	90.37	104	104	61.4	28	28	79.26	73	73	77.01
SAUSA300_2423	mRNA	2608828	2609020	81.01	51	51	68.14	17	17	81.38	41	41	76.85
atpG	mRNA	2222374	2223241	70.35	200	200	74.57	84	84	84.83	193	193	76.58
ptsH	mRNA	1078246	1078513	71.96	63	63	46.12	16	16	111.33	78	78	76.47
mnhE	mRNA	928956	929436	81.97	129	129	72.15	45	45	73.04	92	92	75.72
atpH	mRNA	2224801	2225341	73.99	131	131	69.84	49	49	83.27	118	118	75.7
SAUSA300_0556	mRNA	629523	630072	72.22	130	130	65.89	47	47	88.16	127	127	75.42
rpsE	mRNA	2362807	2363308	75.49	124	124	67.59	44	44	82.15	108	108	75.08
SAUSA300_1119	mRNA	1223939	1225586	79.26	428	428	69.63	149	149	73.58	318	318	74.15
glnA	mRNA	1322777	1324118	76.42	336	336	61.98	108	108	83.83	295	295	74.08
SAUSA300_0726	mRNA	805968	807093	80.79	298	298	66.36	97	97	73.85	218	218	73.66
rpoZ	mRNA	1207419	1207638	75.2	54	54	45.69	13	13	97.45	56	56	72.78
SAUSA300_1338	mRNA	1502860	1503424	67.05	124	124	57.31	42	42	93.24	138	138	72.54
SAUSA300_1967	mRNA	2122289	2122619	65.62	71	71	74.63	32	32	76.22	66	66	72.16
SAUSA300_0505	mRNA	564422	564983	81	149	149	54.88	40	40	79.48	117	117	71.79
ackA	mRNA	1822334	1823537	76.82	303	303	53.74	84	84	83.95	265	265	71.5
rpsC	mRNA	2367159	2367813	64.82	139	139	55.31	47	47	93.81	161	161	71.32
SAUSA300_0932	mRNA	1021520	1022123	92.05	182	182	44.67	35	35	77.1	122	122	71.28
SAUSA300s139	sRNA	1756307	1756465	65.63	34	34	92.55	19	19	55.47	23	23	71.22
ctsR	mRNA	566562	567024	81.86	124	124	59.97	36	36	70.11	85	85	70.65
SAUSA300_0712	mRNA	789739	791245	68.45	338	338	56.73	111	111	86.54	342	342	70.57
SAUSA300_0618	mRNA	691510	692440	81	215	247	68.69	70	83	59.42	128	145	69.7
SAUSA300_0812	mRNA	891410	892268	78.2	220	220	68.17	76	76	61.74	139	139	69.37
SAUSA300_1963	mRNA	2120175	2120436	67.78	58	58	70.77	24	24	68.62	47	47	69.06
SAUSA300_1082	mRNA	1183795	1184464	68.38	150	150	65.57	57	57	71.77	126	126	68.58
rplO	mRNA	2362154	2362595	69.16	100	100	76.79	44	44	59.63	69	69	68.52
SAUSA300_1223	mRNA	1340002	1340857	73.13	205	205	33.31	37	37	98.06	220	220	68.16
SAUSA300_1003	mRNA	1098402	1099422	81.93	274	274	60.36	80	80	62.02	166	166	68.1
dnaB	mRNA	20786	22187	67.05	308	308	54.93	100	100	80.24	295	295	67.41
SAUSA300_0474	mRNA	532548	532929	59.24	74	74	80.8	40	40	61.01	61	61	67.02
SAUSA300_2065	mRNA	2227583	2228711	74.9	277	277	70.96	104	104	53.72	159	159	66.52
sufD	mRNA	898627	899935	61.79	265	265	67.08	114	114	70.22	241	241	66.36
greA	mRNA	1716721	1717198	73.53	115	115	45.18	28	28	79.89	100	100	66.2
SAUSA300_0593	mRNA	666453	666975	67.19	115	115	50.13	34	34	80.31	110	110	65.88
pbp2	mRNA	1504929	1507113	69.13	495	495	49.34	140	140	78.35	449	449	65.6
murA_1	mRNA	2218345	2219611	61.19	254	254	65.05	107	107	69.84	232	232	65.36
lytM	mRNA	322342	323293	74.72	233	233	50.18	62	62	70.13	175	175	65.01
dps	mRNA	2256073	2256517	68.69	100	100	32.93	19	19	91.84	107	107	64.49
gpmI	mRNA	846571	848089	59.47	296	296	59.83	118	118	73.05	291	291	64.12
SAUSA300_1930	mRNA	2096777	2101307	63.96	950	950	79.34	467	467	47.45	564	564	63.58
SAUSA300_0489	mRNA	547463	549557	62.92	432	432	59.91	163	163	67.52	371	371	63.45
fabG	mRNA	1230513	1231248	65.98	159	159	47.12	45	45	75.18	145	145	62.76
rplQ	mRNA	2357437	2357806	50.42	61	61	64.66	31	31	72.29	70	70	62.46
SAUSA300_1940	mRNA	2106481	2107669	68.55	267	267	60.25	93	93	57.1	178	178	61.96
dnaJ	mRNA	1688135	1689275	67.95	254	254	43.88	65	65	71.87	215	215	61.24
SAUSA300_1692	mRNA	1866564	1866876	70.38	72	72	41.94	17	17	70.84	58	58	61.05
SAUSA300_1924	mRNA	2089873	2090128	56.21	47	47	81.49	27	27	44.83	30	30	60.85
SAUSA300_1086	mRNA	1186238	1186856	70.57	143	143	34.87	28	28	77.08	125	125	60.84
SAUSA300_1197	mRNA	1319064	1319541	56.91	89	89	29.04	18	18	95.07	119	119	60.34
prsA	mRNA	1971556	1972519	74.11	234	234	36.76	46	46	69.25	175	175	60.04
pyrB	mRNA	1195627	1196509	62.24	180	180	67.19	77	77	50.55	117	117	60
atpD	mRNA	2220940	2222353	55.26	256	256	56.1	103	103	67.69	251	251	59.68
SAUSA300_1229	mRNA	1346710	1347514	62.59	165	165	42.12	44	44	72.99	154	154	59.23
SAUSA300_1964	mRNA	2120688	2121009	57.01	60	60	71.93	30	30	47.49	40	40	58.81
SAUSA300_1933	mRNA	2101951	2102092	56.24	26	26	92.79	17	17	27.03	10	10	58.69
fabZ	mRNA	2217871	2218312	65.01	94	94	54.1	31	31	56.17	65	65	58.43
SAUSA300_0177	mRNA	198826	199858	55.86	189	189	50.71	68	68	67.21	182	182	57.92
tkt	mRNA	1356634	1358512	59.76	368	368	50	122	122	62.91	310	310	57.56
SAUSA300_0555	mRNA	628889	629522	58.78	122	122	42.55	35	35	71.04	118	118	57.46
agrB	mRNA	2146941	2147511	47.62	89	89	59.41	44	44	61.51	92	92	56.18
SAUSA300_1928	mRNA	2091495	2095281	49.7	617	617	74.61	367	367	43.68	434	434	56
SAUSA300_0639	mRNA	713279	713777	54.51	89	89	49.45	32	32	61.98	81	81	55.31
SAUSA300_1804	mRNA	1987141	1987741	57.44	113	113	46.18	36	36	62.24	98	98	55.29
rpsQ	mRNA	2366236	2366500	60.07	52	52	40.81	14	14	64.96	45	45	55.28
SAUSA300s122	sRNA	2371400	2371538	57.46	26	26	44.62	8	8	63.51	23	23	55.2
SAUSA300_0014	mRNA	18344	20312	48.04	310	310	47.32	121	121	67.58	349	349	54.31
SAUSA300_1956	mRNA	2114412	2114631	48.74	35	35	70.29	20	20	41.76	24	24	53.6
SAUSA300s121	sRNA	1831111	1831332	57.96	42	42	55.72	16	16	44.83	26	26	52.84
clpB	mRNA	962772	965382	56.44	483	483	39.81	135	135	60.59	415	415	52.28
dnaA	mRNA	543	1905	52.62	235	235	44.64	79	79	57.64	206	206	51.63
SAUSA300_0666	mRNA	739922	740489	52.18	97	97	51.58	38	38	51.08	76	76	51.61
SAUSA300_0067	mRNA	75564	75996	68.48	97	97	46.32	26	26	37.93	43	43	50.91
fruA	mRNA	758920	760879	45.93	295	295	47.54	121	121	58.16	299	299	50.54
saeS	mRNA	766185	767241	58.63	203	203	38.63	53	53	53.77	149	149	50.34
dat	mRNA	1870312	1871161	52.81	147	147	50.77	56	56	46.68	104	104	50.08
SAUSA300_1941	mRNA	2107684	2109346	53.58	292	292	64.83	140	140	31.41	137	137	49.94
secA	mRNA	817414	819946	51.67	429	429	45.9	151	151	51.62	343	343	49.73
SAUSA300_1534	mRNA	1683690	1684374	55.74	125	125	43.88	39	39	49.59	89	89	49.73
qoxC	mRNA	1053008	1053614	47.31	94	94	40.64	32	32	61	97	97	49.65
SAUSA300_0931	mRNA	1021329	1021506	63.75	37	37	34.79	8	8	49.52	23	23	49.35
SAUSA300_2037	mRNA	2201244	2202765	45.32	226	226	48.07	95	95	53.62	214	214	49
SAUSA300_1551	mRNA	1702433	1702787	47.39	55	55	39.13	18	18	60.28	56	56	48.93
msrA_2	mRNA	1449256	1449790	56.54	99	99	41.8	29	29	47.81	67	67	48.72
SAUSA300_1725	mRNA	1907470	1908184	56.81	133	133	34.49	32	32	54.44	102	102	48.58
pyrH	mRNA	1262732	1263455	47.67	113	113	43.64	41	41	53.76	102	102	48.36
SAUSA300_1665	mRNA	1830665	1831130	47.88	73	73	34.76	21	21	62.28	76	76	48.31
SAUSA300_0552	mRNA	626737	627403	42.59	93	93	48.54	42	42	53.79	94	94	48.3
SAUSA300_1532	mRNA	1681968	1682667	61.52	141	141	40.74	37	37	41.43	76	76	47.9
SAUSA300_1254	mRNA	1379764	1380973	48.43	192	192	43.29	68	68	51.69	164	164	47.81
SAUSA300_2143	mRNA	2319884	2320124	57.19	45	45	38.48	12	12	47.64	30	30	47.77
SAUSA300_0183	mRNA	211874	212369	51.76	84	84	32.65	21	21	56.2	73	73	46.87
yfiA	mRNA	816428	817001	44.71	84	84	18.8	14	14	75.82	114	114	46.44
menB	mRNA	1036851	1037673	40.44	109	109	45.88	49	49	51.46	111	111	45.93
SAUSA300_0789	mRNA	875218	875539	50.36	53	53	16.78	7	7	70.04	59	59	45.73
SAUSA300_1962	mRNA	2119875	2120136	38.56	33	33	56.03	19	19	42.34	29	29	45.64
SAUSA300_1550	mRNA	1701714	1702431	46.79	110	110	42.94	40	40	45.71	86	86	45.15
SAUSA300_1697	mRNA	1871164	1872574	38.29	177	177	38.75	71	71	58.38	216	216	45.14
SAUSA300_0251	mRNA	301594	303283	52.19	289	289	39.19	86	86	44	195	195	45.12
spsB	mRNA	947880	948348	56.7	87	87	27.96	17	17	50.49	62	62	45.05
SAUSA300_2447	mRNA	2642007	2642496	34.3	55	55	29.9	19	19	70.92	91	91	45.04
SAUSA300_2328	mRNA	2504189	2504546	64.07	75	75	12.94	6	6	56.58	53	53	44.53
gatA	mRNA	2042487	2043945	43.51	208	208	39.06	74	74	50.97	195	195	44.51
sufB	mRNA	901895	903293	43.85	201	201	35.23	64	64	53.97	198	198	44.35
hemA	mRNA	1772363	1773710	46.19	204	204	41.71	73	73	44.7	158	158	44.2
opuD	mRNA	1364592	1366239	44.26	239	239	40.65	87	87	47.66	206	206	44.19
tetR	mRNA	2825886	2826447	59.8	110	110	28.81	21	21	43.47	64	64	44.03
SAUSA300_1929	mRNA	2095296	2096781	39.23	191	191	55.46	107	107	36.95	144	144	43.88
SAUSA300_1579	mRNA	1729756	1730899	48.03	180	180	35.69	53	53	47.68	143	143	43.8
rpmD	mRNA	2362611	2362791	35.58	21	21	42.76	10	10	52.93	25	25	43.76
SAUSA300_1573	mRNA	1721300	1721729	49.77	70	70	26.91	15	15	54.19	61	61	43.62
tagH	mRNA	696668	697463	51.79	135	135	30.01	31	31	48.89	102	102	43.57
SAUSA300s089	sRNA	679024	679240	50.83	36	36	32.07	9	9	47.64	27	27	43.51
metK	mRNA	1913877	1915071	44.19	173	173	36.74	57	57	49.47	155	155	43.47
dltB	mRNA	915865	917080	53.22	212	212	31.67	50	50	44.22	141	141	43.04
rpoD	mRNA	1671295	1672402	46.56	169	169	40.32	58	58	40.97	119	119	42.62
femA	mRNA	1397006	1398308	44.04	188	188	31.92	54	54	50.34	172	172	42.1
sucC	mRNA	1246831	1247998	48.35	185	185	34.95	53	53	42.78	131	131	42.03
ezrA	mRNA	1828834	1830529	46.42	258	258	28.15	62	62	51.49	229	229	42.02
ispD	mRNA	299838	300555	51.89	122	122	27.91	26	26	46.24	87	87	42.01
recU	mRNA	1504306	1504933	44.75	92	92	31.91	26	26	48.62	80	80	41.76
trpS	mRNA	985685	986675	38.82	126	126	38.87	50	50	46.96	122	122	41.55
serS	mRNA	12812	14099	36.49	154	154	36.48	61	61	50.93	172	172	41.3
isaB	mRNA	2786064	2786592	47.37	82	82	34.98	24	24	41.14	57	57	41.16
ilvE	mRNA	605178	606255	41.63	147	147	30.01	42	42	51.31	145	145	40.98
SAUSA300_0669	mRNA	741806	742682	41.08	118	118	34.26	39	39	46.98	108	108	40.78
lexA	mRNA	1355028	1355652	32.26	66	66	29.6	24	24	60.46	99	99	40.77
recA	mRNA	1296192	1297236	33.3	114	114	44.97	61	61	43.8	120	120	40.69
SAUSA300_1795	mRNA	1978471	1978816	57.46	65	65	26.77	12	12	37.56	34	34	40.6
typA	mRNA	1103786	1105634	37.96	230	230	26.65	64	64	57.12	277	277	40.58
gpmA	mRNA	2537649	2538336	43.51	98	98	32.49	29	29	44.93	81	81	40.31
SAUSA300_0487	mRNA	545367	546663	41.18	175	175	34.44	58	58	45.28	154	154	40.3
upp	mRNA	2228734	2229364	38.24	79	79	39.09	32	32	43.55	72	72	40.3
SAUSA300_0989	mRNA	1084422	1086120	37	199	206	32.18	67	71	51.62	225	230	40.27
SAUSA300_0788	mRNA	874529	875069	35.58	63	63	39.91	28	28	45.17	64	64	40.22
sufS	mRNA	900049	901291	39.29	160	160	35.94	58	58	45.41	148	148	40.21
SAUSA300_1179	mRNA	1297589	1299149	41.25	211	211	40.46	82	82	37.62	154	154	39.78
rpmI	mRNA	1779648	1779849	33.38	22	22	42.12	11	11	43.61	23	23	39.7
SAUSA300_0920	mRNA	1010093	1010345	39.94	33	33	42.76	14	14	36.29	24	24	39.66
SAUSA300s286	sRNA	1165483	1165865	40.72	51	51	44.32	22	22	33.92	34	34	39.65
SAUSA300_1695	mRNA	1868971	1869697	41.17	98	98	39.22	37	37	38.32	73	73	39.57
dltA	mRNA	914411	915869	38.49	184	184	40.65	77	77	39.47	151	151	39.53
SAUSA300_0621	mRNA	694131	694776	46.34	98	98	22.67	19	19	49.04	83	83	39.35
SAUSA300_1583	mRNA	1732928	1733351	41.82	58	58	32.75	18	18	43.24	48	48	39.27
SAUSA300_0504	mRNA	563531	564419	37.09	108	108	42.47	49	49	37.77	88	88	39.11
fruB	mRNA	757994	758915	35.76	108	108	32.59	39	39	48.83	118	118	39.06
cdr	mRNA	957594	958911	34.74	150	150	39.74	68	68	42.25	146	146	38.91
SAUSA300_1859	mRNA	2021003	2021534	40.78	71	71	37.68	26	26	38.04	53	53	38.83
SAUSA300_0703	mRNA	777144	779085	45.72	291	291	26.96	68	68	43.78	223	223	38.82
glmM	mRNA	2285969	2287325	43.63	194	194	39.16	69	69	33.44	119	119	38.75
nusB	mRNA	1627941	1628331	46.14	59	59	17.76	9	9	51.79	53	53	38.56
SAUSA300_1944	mRNA	2110347	2110683	38.12	42	42	43.52	19	19	34.03	30	30	38.56
SAUSA300_0650	mRNA	724866	725874	36.31	120	120	32.07	42	42	46.88	124	124	38.42
lysS	mRNA	554151	555639	36.07	176	176	36.72	71	71	42	164	164	38.27
SAUSA300_1448	mRNA	1601371	1601821	44.05	65	65	27.36	16	16	43.19	51	51	38.2
SAUSA300_0687	mRNA	762588	763938	44.28	196	196	27.93	49	49	42.34	150	150	38.19
atpE	mRNA	2226059	2226272	37.23	26	26	36.13	10	10	41.15	23	23	38.17
mecA	mRNA	39126	41133	43.92	289	289	34.9	91	91	35.13	185	185	37.98
SAUSA300s022	sRNA	2146190	2146741	40.41	59	73	16.76	10	12	56.71	75	82	37.96
SAUSA300_1069	mRNA	1168846	1169542	43.38	99	99	32.07	29	29	38.33	70	70	37.93
SAUSA300_0486	mRNA	544786	545188	35.66	47	47	32.55	17	17	45.5	48	48	37.9
deoB	mRNA	159913	161092	36.47	141	141	39.82	61	61	37.17	115	115	37.82
SAUSA300_2100	mRNA	2263651	2264743	52.51	188	188	19.73	28	28	39.78	114	114	37.34
SAUSA300_1346	mRNA	1511301	1513995	45.17	399	399	28.85	101	101	37.2	263	263	37.08
SAUSA300_2313	mRNA	2485912	2487511	39.1	205	205	28.4	59	59	43.61	183	183	37.04
pyrE	mRNA	1202870	1203482	33.39	67	67	32.7	26	26	44.83	72	72	36.97
SAUSA300_0640	mRNA	714232	715300	36.84	129	129	25.94	36	36	47.81	134	134	36.87
rpsO	mRNA	1281421	1281691	39.54	35	35	25.65	9	9	45.17	32	32	36.79
SAUSA300_2317	mRNA	2491404	2492307	35.46	105	105	28.13	33	33	46	109	109	36.53
rsbU	mRNA	2186666	2187668	37.13	122	122	34.56	45	45	37.65	99	99	36.45
SAUSA300_1083	mRNA	1184460	1185024	32.99	61	61	36.84	27	27	39.19	58	58	36.34
SAUSA300_1656	mRNA	1821588	1822089	35.92	59	59	19.97	13	13	52.48	69	69	36.12
SAUSA300_0694	mRNA	769436	770021	44.84	86	86	25	19	19	37.78	58	58	35.87
proS	mRNA	1267527	1269231	39.38	220	220	23.03	51	51	44.5	199	199	35.64
SAUSA300_2387	mRNA	2569589	2570441	34.72	97	97	23.49	26	26	48.31	108	108	35.51
SAUSA300_0716	mRNA	794133	796239	38.67	267	267	36.18	99	99	31.67	175	175	35.5
pflA	mRNA	262850	263606	36.31	90	90	38.69	38	38	31.25	62	62	35.42
acnA	mRNA	1367130	1369836	35.05	311	311	28.44	100	100	42.53	302	302	35.34
SAUSA300_1004	mRNA	1099704	1100124	48.65	67	67	14.66	8	8	42.65	47	47	35.32
sucD	mRNA	1248019	1248928	31.2	93	93	36.41	43	43	38.15	91	91	35.25
accB_1	mRNA	1630122	1630587	37.39	57	57	28.14	17	17	40.16	49	49	35.23
frr	mRNA	1263473	1264028	40.67	74	74	27.73	20	20	37.08	54	54	35.16
SAUSA300_1247	mRNA	1370015	1370483	35.19	54	54	32.89	20	20	35.83	44	44	34.64
SAUSA300_0591	mRNA	664614	665091	35.81	56	56	43.56	27	27	23.97	30	30	34.45
pyrC	mRNA	1196526	1197801	34.45	144	144	33.8	56	56	34.97	117	117	34.41
SAUSA300_1536	mRNA	1685086	1686433	34.87	154	154	28.57	50	50	38.76	137	137	34.07
trxB	mRNA	833229	834165	38.12	117	117	23.02	28	28	40.71	100	100	33.95
nusG	mRNA	581321	581870	32.22	58	58	36.45	26	26	32.62	47	47	33.76
SAUSA300_0468	mRNA	527792	528566	28.37	72	72	28.84	29	29	43.33	88	88	33.51
gmk	mRNA	1206796	1207420	32.26	66	66	28.37	23	23	39.7	65	65	33.44
SAUSA300_1909	mRNA	2075261	2075825	33.53	62	62	28.66	21	21	37.84	56	56	33.34
SAUSA300s119	sRNA	1652722	1652955	45.81	34	35	19.82	5	6	34.35	19	21	33.33
SAUSA300_0536	mRNA	600989	601868	34	98	98	31.52	36	36	34.25	79	79	33.26
glmS	mRNA	2270194	2272000	31.58	187	187	33.67	79	79	33.97	161	161	33.07
ffh	mRNA	1237878	1239246	34.56	155	155	26.44	47	47	38.16	137	137	33.05
SAUSA300_1942	mRNA	2109342	2109777	36.46	52	52	33.62	19	19	28.91	33	33	32.99
fabH	mRNA	971281	972223	31.41	97	97	33.5	41	41	33.98	84	84	32.96
accC_1	mRNA	1628767	1630123	33.51	149	149	27.81	49	49	37.38	133	133	32.9
deoD_2	mRNA	2255242	2255953	27.88	65	65	21.65	20	20	48.77	91	91	32.77
murA_2	mRNA	2239703	2240963	38.73	160	160	28.1	46	46	31.45	104	104	32.76
sarA	mRNA	678505	678880	36.6	45	45	18.47	9	9	42.68	42	42	32.58
sak	mRNA	2088424	2088916	35.33	57	57	35.98	23	23	26.34	34	34	32.55
SAUSA300_1533	mRNA	1682683	1683673	36.35	118	118	24.88	32	32	35.8	93	93	32.34
fni	mRNA	2464601	2465651	33.11	114	114	30.05	41	41	33.75	93	93	32.31
SAUSA300_0305	mRNA	354435	355131	30.67	70	70	27.65	25	25	38.33	70	70	32.22
SAUSA300_2563	mRNA	2772762	2773218	39.46	59	59	21.94	13	13	35.1	42	42	32.17
SAUSA300_1863	mRNA	2023700	2023976	39.78	36	36	8.37	3	3	48.33	35	35	32.16
SAUSA300_1654	mRNA	1818958	1820014	38.7	134	134	23.32	32	32	34.28	95	95	32.1
rpmB	mRNA	1222919	1223108	27.43	17	17	28.51	7	7	40.33	20	20	32.09
rpoF	mRNA	2184995	2185766	34.81	88	88	29.95	30	30	31.14	63	63	31.97
SAUSA300_2206	mRNA	2371709	2372099	33.63	43	43	27.63	14	14	34.2	35	35	31.82
fabF	mRNA	972234	973479	31.36	128	128	30.29	49	49	33.67	110	110	31.77
SAUSA300_0250	mRNA	300547	301573	32.1	108	108	28.51	38	38	34.54	93	93	31.72
SAUSA300_0381	mRNA	430471	431227	33.08	82	82	25.45	25	25	36.29	72	72	31.61
SAUSA300_1803	mRNA	1986964	1987117	49.83	25	25	10.06	2	2	34.87	14	14	31.59
fur	mRNA	1664811	1665222	45.27	61	61	18.73	10	10	30.6	33	33	31.53
SAUSA300_0566	mRNA	639954	641439	26.7	130	130	30.06	58	58	37.72	147	147	31.49
SAUSA300_1007	mRNA	1102512	1103340	19.89	54	54	36.25	39	39	38.2	83	83	31.45
zwf	mRNA	1606987	1608472	30.19	147	147	30.58	59	59	33.36	130	130	31.38
prs	mRNA	535145	536111	34.73	110	110	26.29	33	33	32.74	83	83	31.25
nrdF	mRNA	796356	797328	33.89	108	108	22.96	29	29	36.85	94	94	31.23
pyrG	mRNA	2243136	2244747	29.72	157	157	27.23	57	57	36.67	155	155	31.21
SAUSA300_2332	mRNA	2507833	2508262	35.55	50	50	17.94	10	10	39.97	45	45	31.15
accA	mRNA	1807778	1808723	30.66	95	95	25.25	31	31	37.1	92	92	31
SAUSA300_0329	mRNA	381546	382572	31.81	107	107	28.51	38	38	32.69	88	88	31
hslO	mRNA	549785	550667	30.78	89	89	21.82	25	25	40.18	93	93	30.92
purB	mRNA	2052925	2054221	31.06	132	132	24.94	42	42	36.46	124	124	30.82
SAUSA300_2102	mRNA	2268255	2269113	29.86	84	84	26.91	30	30	35.53	80	80	30.77
gyrB	mRNA	5060	6995	27.74	176	176	32.62	82	82	31.9	162	162	30.75
SAUSA300_0526	mRNA	584730	585339	35.56	71	71	25.28	20	20	31.29	50	50	30.71
SAUSA300s091	sRNA	1165848	1166064	35.3	25	25	32.07	9	9	24.7	14	14	30.69
murC	mRNA	1858261	1859575	35.28	152	152	19.33	33	33	37.41	129	129	30.67
SAUSA300_0806	mRNA	886475	886679	29.9	20	20	37.73	10	10	24.28	13	13	30.64
ychF	mRNA	417154	418252	29.72	102	107	35.05	49	50	27.07	76	78	30.61
SAUSA300_1642	mRNA	1801076	1802438	34.71	155	155	28.82	51	51	28.26	101	101	30.6
apt	mRNA	1743562	1744081	25.27	43	43	34.11	23	23	32.31	44	44	30.56
sdhB	mRNA	1147224	1148040	29.53	79	79	29.24	31	31	32.69	70	70	30.49
SAUSA300_1495	mRNA	1648031	1648418	33.1	42	42	19.89	10	10	38.4	39	39	30.46
dnaG	mRNA	1672625	1674425	29.99	177	177	35.06	82	82	26.25	124	124	30.43
groES	mRNA	2141525	2141810	27.82	26	26	35.11	13	13	28.08	21	21	30.34
SAUSA300_1842	mRNA	2003463	2003910	30.7	45	45	20.66	12	12	39.22	46	46	30.19
SAUSA300_1934	mRNA	2102217	2102862	30.26	64	64	42.96	36	36	17.13	29	29	30.12
SAUSA300_2259	mRNA	2428548	2429472	37.63	114	114	20.82	25	25	31.34	76	76	29.93
def_1	mRNA	1086818	1087370	33.15	60	60	15.34	11	11	40.73	59	59	29.74
SAUSA300_1707	mRNA	1890072	1890636	30.82	57	57	27.29	20	20	31.08	46	46	29.73
SAUSA300_2218	mRNA	2388216	2388567	36.49	42	42	19.73	9	9	32.57	30	30	29.6
SAUSA300_1084	mRNA	1185035	1185326	32.49	31	31	23.8	9	9	31.43	24	24	29.24
SAUSA300_1100	mRNA	1204160	1204562	38.69	51	51	22.97	12	12	25.6	27	27	29.09
hslV	mRNA	1257611	1258157	26.25	47	47	25.37	18	18	35.6	51	51	29.07
rplX	mRNA	2365483	2365801	36.45	38	38	21.78	9	9	28.76	24	24	29
SAUSA300s076	sRNA	1030705	1030914	33.56	23	23	33.14	9	9	20.06	11	11	28.92
asnC	mRNA	1509687	1510980	26.89	114	114	25	42	42	34.48	117	117	28.79
clfB	mRNA	2774339	2777039	30.72	269	272	23.37	80	82	31.76	223	225	28.62
SAUSA300_0982	mRNA	1077550	1078093	29.77	53	53	25.51	18	18	30.18	43	43	28.49
SAUSA300_1969	mRNA	2123235	2123949	32.89	77	77	19.4	18	18	33.09	62	62	28.46
SAUSA300_0922	mRNA	1012208	1013012	29.21	77	77	21.06	22	22	35.07	74	74	28.45
SAUSA300_0857	mRNA	934671	935265	27.21	53	53	25.91	20	20	32.08	50	50	28.4
SAUSA300_1710	mRNA	1892735	1893563	33.89	92	92	20.45	22	22	30.84	67	67	28.39
SAUSA300_0990	mRNA	1086119	1086338	36.21	26	26	21.09	6	6	27.84	16	16	28.38
rpmE2	mRNA	2235679	2235934	27.51	23	23	27.16	9	9	29.89	20	20	28.19
rimM	mRNA	1240143	1240647	26.63	44	44	33.6	22	22	24.2	32	32	28.14
SAUSA300_2327	mRNA	2503502	2503925	26.68	37	37	14.56	8	8	42.34	47	47	27.86
lipA	mRNA	909753	910671	23.92	72	72	25.15	30	30	34.46	83	83	27.84
thiD_1	mRNA	637281	638112	26.43	72	72	20.38	22	22	36.69	80	80	27.83
cdsA	mRNA	1265177	1265960	29.21	75	75	18.68	19	19	35.04	72	72	27.64
SAUSA300_2349	mRNA	2526276	2527101	29.57	80	80	17.72	19	19	35.57	77	77	27.62
gpsA	mRNA	1529424	1530423	28.39	93	93	24.65	32	32	29.75	78	78	27.6
pyrD	mRNA	2727852	2728917	23.77	83	83	29.63	41	41	29.34	82	82	27.58
SAUSA300_2265	mRNA	2434968	2436348	30.5	138	138	22.31	40	40	29.27	106	106	27.36
rho	mRNA	2236051	2237368	26.17	113	113	26.3	45	45	29.51	102	102	27.33
SAUSA300_1010	mRNA	1105773	1105941	18.15	10	10	18.32	4	4	45.37	20	20	27.28
galU	mRNA	2628194	2628977	24.54	63	63	23.59	24	24	33.58	69	69	27.24
SAUSA300_1070	mRNA	1169650	1170091	33.89	49	49	26.18	15	15	21.6	25	25	27.22
SAUSA300s147	sRNA	1739245	1739574	31.52	34	34	32.75	14	14	17.37	15	15	27.21
SAUSA300_2481	mRNA	2678763	2678982	22.28	16	16	10.54	3	3	48.72	28	28	27.18
SAUSA300_1477	No transcript	1630941	1631962	31.66	106	106	28.64	38	38	20.9	56	56	27.07
folC	mRNA	1761188	1762460	29.73	124	124	22.99	38	38	28.46	95	95	27.06
SAUSA300_1470	mRNA	1625505	1626387	29.39	85	85	26.18	30	30	25.49	59	59	27.02
murF	mRNA	2203281	2204640	26.93	120	120	28.32	50	50	25.24	90	90	26.83
SAUSA300_1068	mRNA	1168588	1168723	18.07	8	8	17.1	3	3	45.17	16	16	26.78
SAUSA300_1925	mRNA	2090665	2090962	30.81	30	30	38.87	15	15	10.26	8	8	26.65
SAUSA300s171	sRNA	282759	282897	17.68	8	8	39.04	7	7	22.09	8	8	26.27
SAUSA300_1463	mRNA	1617288	1617726	27.85	40	40	19.33	11	11	31.32	36	36	26.17
icd	mRNA	1798290	1799559	29.56	123	123	24.26	40	40	24.02	80	80	25.95
SAUSA300_0483	mRNA	542818	544012	25.03	98	98	28.36	44	44	24.26	76	76	25.88
SAUSA300_1304	mRNA	1434504	1435314	25.6	68	68	25.65	27	27	26.35	56	56	25.87
SAUSA300_0709	mRNA	787386	787929	23.03	41	41	24.1	17	17	30.18	43	43	25.77
SAUSA300s018	sRNA	1784564	1784849	24.61	23	23	27	10	10	25.41	19	19	25.67
SAUSA300_0535	mRNA	599536	600724	24.65	96	96	25.91	40	40	26.3	82	82	25.62
fabD	mRNA	1229594	1230521	30.27	92	92	17.44	21	21	28.78	70	70	25.49
infB	mRNA	1276381	1278499	24.91	173	173	22.17	61	61	29.15	162	162	25.41
SAUSA300_0847	mRNA	926496	926871	34.16	42	42	16.42	8	8	25.41	25	25	25.33
truA	mRNA	2353629	2354433	25.8	68	68	22.97	24	24	27.02	57	57	25.26
SAUSA300_1960	mRNA	2116729	2117650	22.52	68	68	34.26	41	41	18.62	45	45	25.13
SAUSA300_2450	mRNA	2646687	2647299	30.4	61	61	13.83	11	11	31.13	50	50	25.12
rplI	mRNA	20308	20755	31.39	46	46	17.22	10	10	26.43	31	31	25.01
xseA	mRNA	1626587	1627925	27.13	119	119	23.01	40	40	24.78	87	87	24.97
SAUSA300_1369	mRNA	1535677	1536664	28.74	93	93	13.26	17	17	32.82	85	85	24.94
xerC	mRNA	1256718	1257615	23.46	69	69	20.59	24	24	30.16	71	71	24.74
SAUSA300_1051	mRNA	1149667	1150171	25.42	42	42	21.38	14	14	27.22	36	36	24.67
SAUSA300_2643	mRNA	2866907	2867747	24.69	68	68	21.99	24	24	27.22	60	60	24.63
msrR	mRNA	1384824	1385808	27.59	89	89	14.86	19	19	31.37	81	81	24.61
SAUSA300_1957	mRNA	2114637	2115531	23.54	69	69	28.41	33	33	21.74	51	51	24.56
SAUSA300_0631	mRNA	705261	706491	25.54	103	103	17.52	28	28	29.74	96	96	24.27
SAUSA300_1252	mRNA	1376818	1378279	22.55	108	108	20.54	39	39	29.47	113	113	24.19
SAUSA300_1590	mRNA	1740945	1743156	26.35	191	191	18.8	54	54	27.4	159	159	24.18
SAUSA300_1318	mRNA	1449875	1450715	25.05	69	69	21.07	23	23	26.31	58	58	24.15
SAUSA300s285	sRNA	1154826	1156001	28.81	104	111	19.65	27	30	24	67	74	24.15
SAUSA300_0834	mRNA	912872	913832	31.77	100	100	20.04	25	25	20.64	52	52	24.15
tagG	mRNA	697809	698622	23.26	62	62	17.99	19	19	30.94	66	66	24.06
SAUSA300_0558	mRNA	631333	632734	26.56	122	122	21.42	39	39	24.21	89	89	24.06
SAUSA300s278	sRNA	834339	834885	21.23	33	38	18.32	13	13	32.11	44	46	23.89
SAUSA300_1462	mRNA	1616294	1617275	29.54	95	95	10.98	14	14	31.08	80	80	23.87
SAUSA300_0592	mRNA	665130	666426	23.3	99	99	27.91	47	47	20.29	69	69	23.83
SAUSA300_0750	mRNA	837057	838002	24.53	76	76	22.8	28	28	23.79	59	59	23.71
SAUSA300_1506	mRNA	1657758	1658088	25.88	28	28	18.66	8	8	26.56	23	23	23.7
rpsP	mRNA	1239680	1239956	21	19	19	22.31	8	8	27.61	20	20	23.64
plsX	mRNA	1228615	1229602	27.81	90	90	16.38	21	21	26.64	69	69	23.61
SAUSA300_1158	mRNA	1274094	1274562	22.16	34	34	31.25	19	19	17.1	21	21	23.5
SAUSA300_2214	mRNA	2383647	2384913	22.65	94	94	21.28	35	35	26.19	87	87	23.37
SAUSA300_1958	mRNA	2115560	2116031	19.43	30	30	29.41	18	18	21.04	26	26	23.29
SAUSA300_1831	tRNA	1997064	1997153	13.71	4	4	34.59	4	4	21.41	5	5	23.24
SAUSA300_0947	mRNA	1036055	1036859	25.8	68	68	22.02	23	23	21.8	46	46	23.21
SAUSA300_1902	mRNA	2069167	2070196	23.12	78	78	18.7	25	25	27.78	75	75	23.2
SAUSA300_0602	mRNA	675913	676420	23.46	39	39	21.25	14	14	24.8	33	33	23.17
SAUSA300_0643	mRNA	717459	717966	29.48	49	49	15.18	10	10	24.8	33	33	23.15
SAUSA300_0918	mRNA	1007011	1008187	24.12	93	93	21.6	33	33	23.33	72	72	23.02
accD	mRNA	1808722	1809580	21.68	61	61	22.43	25	25	24.87	56	56	22.99
SAUSA300_0803	mRNA	885270	885603	27.48	30	30	9.24	4	4	32.04	28	28	22.92
SAUSA300s116	sRNA	2580336	2580514	25.7	14	15	25.94	6	6	17.13	7	8	22.92
carB	mRNA	1198895	1202069	22.29	232	232	20.37	84	84	26.05	217	217	22.91
SAUSA300_0785	mRNA	872267	872762	24.65	40	40	18.66	12	12	25.41	33	33	22.9
argR_2	mRNA	1624621	1625074	25.58	38	38	20.39	12	12	22.71	27	27	22.9
femB	mRNA	1398326	1399586	27.59	114	114	19.55	32	32	21.47	71	71	22.87
SAUSA300_0619	mRNA	692436	693273	25.14	69	69	20.23	22	22	23.22	51	51	22.86
map_1	mRNA	2028564	2029323	20.9	52	52	26.36	26	26	21.09	42	42	22.78
SAUSA300_0174	mRNA	196327	197068	23.87	58	58	18.7	18	18	25.71	50	50	22.76
SAUSA300_0937	mRNA	1026479	1026770	31.44	30	30	10.58	4	4	26.19	20	20	22.74
SAUSA300_0841	mRNA	919493	920558	20.05	70	70	18.07	25	25	30.06	84	84	22.72
SAUSA300_1168	mRNA	1284341	1286066	21.57	122	122	15.62	35	35	30.93	140	140	22.7
hpt	mRNA	546655	547207	26.52	48	48	15.34	11	11	26.23	38	38	22.7
smpB	mRNA	853904	854369	20.33	31	31	19.86	12	12	27.86	34	34	22.69
SAUSA300_0107	mRNA	119002	120664	24.04	128	131	16.67	36	36	27.29	115	119	22.67
SAUSA300_2272	mRNA	2442710	2443217	25.87	43	43	25.81	17	17	15.78	21	21	22.49
SAUSA300_0175	mRNA	197081	198056	20.65	66	66	19.73	25	25	26.97	69	69	22.45
SAUSA300_2490	mRNA	2692634	2693183	29.44	53	53	8.41	6	6	29.15	42	42	22.34
SAUSA300_2136	mRNA	2309729	2310713	23.87	77	77	17.99	23	23	25.17	65	65	22.34
SAUSA300_2269	mRNA	2439358	2439889	24.12	42	42	15.94	11	11	26.55	37	37	22.21
gcvH	mRNA	876196	876577	34.42	43	43	8.08	4	4	24.01	24	24	22.17
SAUSA300_0748	mRNA	835044	835956	24.41	73	73	20.25	24	24	21.73	52	52	22.13
fmtC	mRNA	1381453	1383976	23.21	192	192	16.47	54	54	26.58	176	176	22.09
SAUSA300_2537	mRNA	2737717	2738677	24.78	78	78	22.45	28	28	19.05	48	48	22.09
mnhD	mRNA	929437	930934	24.04	118	118	17.48	34	34	24.69	97	97	22.07
SAUSA300_1793	mRNA	1976503	1977700	22.93	90	90	24.43	38	38	18.78	59	59	22.05
rpsN_2	mRNA	2364709	2364895	22.96	14	14	8.28	2	2	34.83	17	17	22.02
SAUSA300_1574	mRNA	1721732	1721993	23.37	20	20	20.64	7	7	21.9	15	15	21.97
recF	mRNA	3938	5051	22.2	81	81	20.74	30	30	22.94	67	67	21.96
SAUSA300_1231	mRNA	1348338	1349793	26.62	127	127	19.57	37	37	19.64	75	75	21.95
trkA	mRNA	1083411	1084074	22.54	49	49	18.57	16	16	24.72	43	43	21.94
folD	mRNA	1058385	1059246	27.98	79	79	16.09	18	18	21.69	49	49	21.92
divIB	mRNA	1178678	1179998	24.26	105	105	18.07	31	31	23.38	81	81	21.91
udk	mRNA	1717225	1717849	23.95	49	49	17.27	14	14	24.43	40	40	21.88
SAUSA300_1585	mRNA	1734870	1735644	24.82	63	63	14.92	15	15	25.6	52	52	21.78
hutG	mRNA	2453107	2454043	23.13	71	71	16.45	20	20	25.65	63	63	21.74
SAUSA300_2056	mRNA	2219721	2219955	27.37	21	21	16.45	5	5	21.17	13	13	21.66
SAUSA300_1129	mRNA	1237520	1237853	24.73	27	27	18.49	8	8	21.74	19	19	21.65
adh	mRNA	667473	668484	22.32	74	74	15.23	20	20	27.14	72	72	21.56
SAUSA300_1729	mRNA	1912844	1913753	25.5	76	76	18.63	22	22	20.54	49	49	21.56
guaB	mRNA	438355	439822	22.04	106	106	20.46	39	39	22.08	85	85	21.53
saeR	mRNA	767240	767927	22.64	51	51	15.68	14	14	26.07	47	47	21.47
SAUSA300_1993	mRNA	2150066	2151026	22.87	72	72	19.24	24	24	22.23	56	56	21.45
pyrF	mRNA	1202178	1202871	20.68	47	47	17.77	16	16	25.85	47	47	21.43
frp	mRNA	2658478	2659150	27.23	60	60	10.31	9	9	26.65	47	47	21.4
murD	mRNA	1177313	1178663	21.91	97	97	20.52	36	36	21.45	76	76	21.3
SAUSA300_2085	mRNA	2247941	2248613	22.24	49	49	19.47	17	17	22.12	39	39	21.28
codY	mRNA	1259650	1260424	24.04	61	61	16.9	17	17	22.65	46	46	21.2
SAUSA300_2099	mRNA	2262405	2263386	27.98	90	90	15.69	20	20	19.81	51	51	21.16
panB	mRNA	2734898	2735690	19.25	50	50	28.18	29	29	15.88	33	33	21.1
folA	mRNA	1450729	1451209	30.5	48	48	12.83	8	8	19.85	25	25	21.06
SAUSA300_1248	mRNA	1370689	1370986	15.4	15	15	25.91	10	10	21.81	17	17	21.04
SAUSA300_0813	mRNA	892502	892943	28.35	41	41	20.94	12	12	13.83	16	16	21.04
narK	mRNA	2508368	2509538	18.51	71	71	19.73	30	30	24.75	76	76	21
SAUSA300_1606	mRNA	1758229	1758703	28.31	44	44	8.12	5	5	26.53	33	33	20.99
SAUSA300_2264	mRNA	2433700	2434582	25.59	74	74	13.09	15	15	24.2	56	56	20.96
rbfA	mRNA	1278884	1279235	28.67	33	33	10.96	5	5	22.8	21	21	20.81
SAUSA300s009	sRNA	1131723	1131947	23.15	17	17	13.74	4	4	25.52	15	15	20.8
SAUSA300_1864	mRNA	2024253	2025471	23.04	92	92	22.75	36	36	16.58	53	53	20.79
valS	mRNA	1762472	1765103	21.56	186	186	16.09	55	55	24.62	170	170	20.76
SAUSA300_1953	mRNA	2113372	2113615	16.32	13	13	28.51	9	9	17.25	11	11	20.69
ileS	mRNA	1187076	1189830	21.15	191	191	16.77	60	60	24.08	174	174	20.67
SAUSA300s045	sRNA	2029489	2029657	9.08	5	5	27.49	6	6	24.95	11	11	20.51
SAUSA300_0046	mRNA	56988	57609	20.14	41	41	21.07	17	17	20.25	33	33	20.49
SAUSA300_1875	mRNA	2035250	2035805	20.33	37	37	20.8	15	15	19.91	29	29	20.35
SAUSA300_1786	mRNA	1968258	1968999	16.05	39	39	13.5	13	13	31.37	61	61	20.31
luxS	mRNA	2251699	2252170	22.66	35	35	8.17	5	5	29.94	32	37	20.26
pflB	mRNA	260578	262828	18.03	133	133	14.71	43	43	27.95	165	165	20.23
SAUSA300_1374	mRNA	1541462	1542008	22.9	41	41	9.87	7	7	27.92	40	40	20.23
SAUSA300_2495	mRNA	2699240	2699447	23.57	16	16	22.31	6	6	14.73	8	8	20.2
SAUSA300_1437	mRNA	1589992	1590607	23.8	48	48	20.02	16	16	16.73	27	27	20.19
glmU	mRNA	533646	534999	21.19	94	94	18.2	32	32	21.12	75	75	20.17
SAUSA300_1285	mRNA	1414342	1415944	19.8	104	104	20.66	43	43	19.74	83	83	20.07
SAUSA300_1945	mRNA	2110791	2110992	18.21	12	12	22.97	6	6	18.96	10	10	20.05
SAUSA300_1792	mRNA	1973577	1976514	23.47	226	226	16.25	62	62	20.37	157	157	20.03
pyrP	mRNA	1194292	1195600	19.12	82	82	20.01	34	34	20.69	71	71	19.94
SAUSA300_0957	mRNA	1048805	1049276	17.48	27	27	17.97	11	11	24.27	30	30	19.91
polA_2	mRNA	1790625	1793256	17.5	151	151	18.14	62	62	24.04	166	166	19.89
hslU	mRNA	1258222	1259626	19.99	92	92	20.83	38	38	18.19	67	67	19.67
SAUSA300_0630	mRNA	703175	704903	24.18	137	137	13.36	30	30	21.39	97	97	19.64
panC	mRNA	2734054	2734906	19.33	54	54	18.07	20	20	21.47	48	48	19.62
SAUSA300s220	sRNA	723775	724234	27.91	42	42	15.09	9	9	15.77	19	19	19.59
SAUSA300_1455	mRNA	1608674	1609568	23.54	69	69	15.5	18	18	19.61	46	46	19.55
SAUSA300_0821	mRNA	901280	901745	28.2	43	43	11.59	7	7	18.85	23	23	19.55
SAUSA300_1879	mRNA	2039331	2040279	21.88	68	68	21.11	26	26	15.68	39	39	19.55
sgtB	mRNA	2017411	2018221	25.98	69	69	11.4	12	12	21.17	45	45	19.52
SAUSA300_1927	mRNA	2091353	2091506	15.95	8	8	15.09	3	3	27.4	11	11	19.48
SAUSA300_2262	mRNA	2432149	2432887	21.9	53	53	12.51	12	12	23.75	46	46	19.39
SAUSA300_1631	mRNA	1785822	1787223	18.94	87	87	19.78	36	36	19.31	71	71	19.34
ddl	mRNA	2204654	2205725	17.09	60	60	21.56	30	30	19.21	54	54	19.29
agrC	mRNA	2147720	2148965	20.09	82	82	13.6	22	22	23.88	78	78	19.19
SAUSA300_1518	mRNA	1667924	1669271	20.6	91	91	14.86	26	26	22.07	78	78	19.18
SAUSA300_1494	mRNA	1647043	1647874	23.86	65	65	12.04	13	13	21.09	46	46	19
menD	mRNA	1034395	1036069	17.85	98	98	21.15	46	46	17.76	78	78	18.92
nrdR	mRNA	1787223	1787694	20.72	32	32	14.71	9	9	21.04	26	26	18.82
engA	mRNA	1530439	1531750	19.08	82	82	18.79	32	32	18.6	64	64	18.82
cyoE	mRNA	1113877	1114789	25.42	76	76	13.5	16	16	17.55	42	42	18.82
SAUSA300_2258	mRNA	2424992	2427947	18.89	183	183	18.23	70	70	19.09	148	148	18.74
SAUSA300_0438	mRNA	491678	492683	20.94	69	69	16.85	22	22	18.2	48	48	18.66
SAUSA300_0178	mRNA	200074	200434	18.64	22	22	14.97	7	7	22.23	21	21	18.61
ftsL	mRNA	1173438	1173840	28.07	37	37	9.57	5	5	18.01	19	19	18.55
SAUSA300_1572	mRNA	1720977	1721286	24.68	25	25	14.94	6	6	16.03	13	13	18.55
SAUSA300_2086	mRNA	2249011	2250205	16.86	66	66	14.18	22	22	24.58	77	77	18.54
SAUSA300_1919	mRNA	2085860	2086211	18.25	21	21	13.16	6	6	23.89	22	22	18.43
SAUSA300_1509	mRNA	1659254	1660718	23.54	113	113	17.35	33	33	14.32	55	55	18.4
SAUSA300_0761	mRNA	849862	850321	15.95	24	24	18.44	11	11	20.76	25	25	18.38
SAUSA300_0628	mRNA	700944	701343	18.35	24	24	13.5	7	7	22.92	24	24	18.26
SAUSA300_0913	mRNA	1001132	1002218	23.03	82	82	12.76	18	18	18.95	54	54	18.24
glcU	mRNA	2377127	2377991	18.36	52	52	14.25	16	16	22.05	50	50	18.22
nupC	mRNA	565190	566405	17.07	68	68	18.37	29	29	19.13	61	61	18.19
SAUSA300_0930	mRNA	1020144	1021131	19.16	62	62	12.48	16	16	22.78	59	59	18.14
SAUSA300_0129	mRNA	147171	147948	18.45	47	47	12.88	13	13	23.05	47	47	18.13
aspS	mRNA	1736104	1737871	17.78	103	103	16.12	37	37	20.49	95	95	18.13
carA	mRNA	1197802	1198903	17.17	62	62	11.88	17	17	25.27	73	73	18.11
pepS	mRNA	2021623	2022871	17.6	72	72	19.73	32	32	16.79	55	55	18.04
SAUSA300_0809	mRNA	887404	889777	23.39	182	182	18.49	57	57	12.04	75	75	17.97
SAUSA300s061	sRNA	2357243	2357422	15.33	9	9	12.9	3	3	25.55	12	12	17.93
rpoE	mRNA	2245082	2245613	27.57	48	48	11.6	8	8	14.35	20	20	17.84
SAUSA300_1491	mRNA	1645000	1646062	14.93	52	52	18.12	25	25	20.45	57	57	17.83
SAUSA300_0958	mRNA	1049323	1050541	21.78	87	87	11.37	18	18	20.34	65	65	17.83
SAUSA300_1099	mRNA	1203511	1203724	15.75	11	11	18.07	5	5	19.68	11	11	17.83
SAUSA300_0681	mRNA	755875	756328	18.85	28	28	11.89	7	7	22.71	27	27	17.82
metS	mRNA	525788	527762	16.38	106	106	20.66	53	53	16.41	85	85	17.82
SAUSA300_1321	mRNA	1452788	1453226	23.67	34	34	17.57	10	10	12.18	14	14	17.81
SAUSA300_1299	mRNA	1427683	1428820	20.65	77	77	14.21	21	21	18.43	55	55	17.77
SAUSA300_1557	mRNA	1706148	1706676	21.37	37	37	16.03	11	11	15.88	22	22	17.76
SAUSA300_0808	mRNA	887064	887313	20.82	17	17	15.45	5	5	16.84	11	11	17.7
SAUSA300_1906	mRNA	2073160	2074003	22.07	61	61	14.61	16	16	16.27	36	36	17.65
SAUSA300_0485	mRNA	544289	544682	25.61	33	33	9.79	5	5	17.45	18	18	17.62
proC	mRNA	1604864	1605650	19.79	51	51	8.81	9	9	24.24	50	50	17.61
SAUSA300_1517	mRNA	1667024	1667915	20.88	61	61	13.82	16	16	17.96	42	42	17.55
SAUSA300_2207	mRNA	2372290	2373469	15.26	59	59	18.93	29	29	18.42	57	57	17.54
SAUSA300_0859	mRNA	936419	937547	22.17	82	82	8.87	13	13	21.28	63	63	17.44
SAUSA300s078	sRNA	2608637	2608828	23.95	15	15	12.09	3	3	15.96	8	8	17.33
SAUSA300_1873	mRNA	2032756	2034070	16.71	72	72	13.47	23	23	21.75	75	75	17.31
thrS	mRNA	1782552	1784490	13.38	85	85	23.03	58	58	15.53	79	79	17.31
SAUSA300_0731	mRNA	811378	812434	18.2	63	63	16.03	22	22	17.68	49	49	17.3
SAUSA300_1948	mRNA	2111520	2111727	7.37	5	5	33.46	9	9	11.05	6	6	17.29
SAUSA300_0551	mRNA	625846	626725	17	49	49	15.76	18	18	19.08	44	44	17.28
SAUSA300_0678	mRNA	752982	753600	20.23	41	41	12.45	10	10	19.12	31	31	17.27
purD	mRNA	1069433	1070681	14.66	51	60	19.12	28	31	18.02	53	59	17.27
SAUSA300_1569	mRNA	1717848	1719117	14.66	61	61	18.8	31	31	17.72	59	59	17.06
SAUSA300_0733	mRNA	813388	814255	15.83	45	45	18.64	21	21	16.7	38	38	17.06
SAUSA300_1354	mRNA	1520138	1521242	18.23	66	66	16.73	24	24	16.22	47	47	17.06
SAUSA300_0541	mRNA	607303	607966	19.32	42	42	17.41	15	15	14.37	25	25	17.03
SAUSA300_2113	mRNA	2288285	2289095	16.94	45	45	17.1	18	18	16.94	36	36	16.99
recO	mRNA	1677813	1678566	15.8	39	39	17.38	17	17	17.71	35	35	16.96
SAUSA300_2094	mRNA	2257587	2258961	15.32	69	69	17.92	32	32	17.47	63	63	16.9
atl	mRNA	1044218	1047989	16.26	199	201	17.55	86	86	16.88	166	167	16.89
SAUSA300s132	sRNA	583462	583571	22.38	8	8	14.12	2	2	13.98	4	4	16.83
qoxD	mRNA	1052721	1053000	17.49	16	16	11.03	4	4	21.85	16	16	16.79
SAUSA300_1019	mRNA	1116654	1117089	13.32	19	19	15.92	9	9	21.03	24	24	16.76
clfA	mRNA	859147	861949	15.13	139	139	14.83	54	54	20.13	148	148	16.7
SAUSA300_1170	mRNA	1288695	1289409	15.8	37	37	11.86	11	11	22.42	42	42	16.69
ssaA_2	mRNA	2419918	2420419	16.44	27	27	16.9	11	11	16.73	22	22	16.69
fumC	mRNA	1984211	1985597	16.28	74	74	15.55	28	28	18.15	66	66	16.66
SAUSA300_0804	mRNA	885816	886059	26.36	21	21	9.5	3	3	14.11	9	9	16.66
SAUSA300_0749	mRNA	835952	836948	18.07	59	59	10.82	14	14	21.04	55	55	16.64
coaBC	mRNA	1207853	1209053	14.74	58	58	17.32	27	27	17.47	55	55	16.51
pheT	mRNA	1133064	1135467	12.82	101	101	20.82	65	65	15.86	100	100	16.5
SAUSA300_1850	mRNA	2012425	2013403	17.78	57	57	7.87	10	10	23.77	61	61	16.47
SAUSA300_0495	mRNA	554006	554099	16.4	5	5	8.28	1	1	24.59	6	6	16.42
SAUSA300_2076	mRNA	2237614	2239042	15.59	73	73	13.47	25	25	20.01	75	75	16.36
rpsS	mRNA	2368218	2368497	17.49	16	16	16.55	6	6	15.02	11	11	16.36
SAUSA300_2486	mRNA	2685194	2687300	16.51	114	114	13.16	36	36	19.36	107	107	16.34
SAUSA300_0603	mRNA	676581	677298	19.57	46	46	16.1	15	15	13.29	25	25	16.32
SAUSA300_1505	mRNA	1657138	1657762	16.13	33	33	18.5	15	15	14.05	23	23	16.23
SAUSA300_1464	mRNA	1618076	1619351	14.35	60	60	16.9	28	28	17.34	58	58	16.2
SAUSA300_1584	mRNA	1733435	1734710	12.44	52	52	15.09	25	25	20.92	70	70	16.15
SAUSA300_0355	mRNA	406008	407190	15.74	61	61	15.63	24	24	17.09	53	53	16.15
SAUSA300_0245	mRNA	294557	295232	14.91	33	33	21.66	19	19	11.86	21	21	16.14
SAUSA300_0655	mRNA	731804	732521	21.69	51	51	9.66	9	9	17.01	32	32	16.12
SAUSA300_2530	mRNA	2731138	2731726	15.56	30	30	13.09	10	10	19.44	30	30	16.03
SAUSA300_0021	mRNA	25665	27492	15.19	91	91	13.48	32	32	19.4	93	93	16.02
SAUSA300_1843	mRNA	2004006	2004957	18.28	57	57	13.76	17	17	16.03	40	40	16.02
SAUSA300_2473	mRNA	2669998	2670967	10.07	32	32	15.89	20	20	22.02	56	56	15.99
SAUSA300_0207	mRNA	245199	245778	22.12	42	42	10.63	8	8	15.14	23	23	15.97
SAUSA300_2267	mRNA	2437463	2438099	15.35	32	32	15.73	13	13	16.78	28	28	15.95
SAUSA300_2255	mRNA	2421825	2422950	15.72	58	58	17.1	25	25	14.9	44	44	15.91
SAUSA300_2134	mRNA	2307721	2308690	20.77	66	66	12.71	16	16	14.16	36	36	15.88
SAUSA300_1013	mRNA	1107154	1108381	21.38	86	86	8.15	13	13	18.01	58	58	15.85
topA	mRNA	1252763	1254839	15.28	104	104	15.94	43	43	16.34	89	89	15.85
SAUSA300_0013	mRNA	17391	18330	18.19	56	56	14.75	18	18	14.61	36	36	15.85
SAUSA300_0173	mRNA	195473	195986	13.67	23	23	16.5	11	11	17.09	23	23	15.75
gidB	mRNA	2867789	2868509	19.06	45	45	13.9	13	13	14.29	27	27	15.75
msrA_1	mRNA	1384178	1384688	14.95	25	25	15.09	10	10	17.19	23	23	15.74
panE_1	mRNA	2570762	2571698	13.69	42	42	16.45	20	20	17.1	42	42	15.74
pbpA	mRNA	1173820	1176055	16.65	122	122	11.71	34	34	18.76	110	110	15.7
SAUSA300_2040	mRNA	2206042	2207245	15.21	60	60	14.07	22	22	17.74	56	56	15.68
SAUSA300_1302	mRNA	1433300	1434092	16.56	43	43	15.55	16	16	14.92	31	31	15.67
moaA	mRNA	2389257	2390280	17.29	58	58	12.04	16	16	17.51	47	47	15.61
SAUSA300_1693	mRNA	1867000	1867843	16.64	46	46	15.52	17	17	14.47	32	32	15.54
SAUSA300_1652	mRNA	1817376	1817790	17.68	24	24	11.15	6	6	17.49	19	19	15.44
pepF_2	mRNA	1405802	1407617	19.83	118	118	9.33	22	22	17.01	81	81	15.39
SAUSA300_2542	mRNA	2746290	2747889	13.35	70	70	13.96	29	29	18.83	79	79	15.38
SAUSA300_1683	mRNA	1854632	1855724	12.01	43	43	20.44	29	29	13.61	39	39	15.35
secF	mRNA	1746578	1748858	17.66	132	132	10.46	31	31	17.88	107	107	15.34
pth	mRNA	537224	537797	13.84	26	26	8.06	6	6	23.94	36	36	15.28
SAUSA300_2097	mRNA	2261266	2261932	16.49	36	36	16.18	14	14	13.16	23	23	15.28
purH	mRNA	1067933	1069412	16.29	79	79	17.17	33	33	12.37	48	48	15.28
SAUSA300_0469	mRNA	528732	529269	13.63	24	24	17.2	12	12	14.9	21	21	15.24
SAUSA300_1513	mRNA	1663935	1664535	14.23	28	28	12.83	10	10	18.42	29	29	15.16
SAUSA300_1961	mRNA	2117651	2119607	13.41	86	86	20.85	53	53	11.11	57	57	15.12
SAUSA300_2331	mRNA	2507171	2507618	23.88	35	35	6.89	4	4	14.49	17	17	15.09
[truncated: 218 more rows]

## Sheet: 37C sorted data
Feature ID	Class	Chromosome region start	Chromosome region end	37A	Unique gene reads	Total gene reads	37B	Unique gene reads	Total gene reads	37C	Unique gene reads	Total gene reads	Means
[truncated: 488 more rows]

[truncated: 2 more sheets: 40C sorted data, 34vs37]
